# Supplementary material for: How to reduce the risk of cervicalgia and low back pain in obese individuals: A mendelian randomization study
Source: Medicine (Baltimore). 2023 May 5;102(18):e33710. doi: 10.1097/MD.0000000000033710 (PMC10158894; doi:10.1097/MD.0000000000033710)
Supplement: Supplementary file 1 [file medi-102-e33710-s001.xlsx]

## Sheet: BMI-Cervicalgia 
						SNP	effect_allele.exposure	other_allele.exposure	effect_allele.outcome	other_allele.outcome	beta.exposure	beta.outcome	eaf.exposure	eaf.outcome	remove	palindromic	ambiguous	id.outcome	chr	pos	se.outcome	samplesize.outcome	pval.outcome	outcome	originalname.outcome	outcome.deprecated	mr_keep.outcome	data_source.outcome	...1	samplesize.exposure	se.exposure	pos.exposure	pval.exposure	chr.exposure	id.exposure	exposure	mr_keep.exposure	pval_origin.exposure	data_source.exposure	action	mr_keep
					1	rs1000096	T	C	T	C	-0.0133384	0.0228	0.401094	0.3977	FALSE	FALSE	FALSE	finn-b-M13_CERVICALGIA	4	38692835	0.026	NA	0.381	Cervicalgia	Cervicalgia	Cervicalgia	TRUE	igd	120	461460	0.00203101	38692835	5.1e-11	4	ukb-b-19953	Body mass index (BMI)	TRUE	reported	igd	2	TRUE
					2	rs10063055	T	C	T	C	0.0136775	-0.0199	0.253365	0.2381	FALSE	FALSE	FALSE	finn-b-M13_CERVICALGIA	5	140990108	0.0301	NA	0.507399	Cervicalgia	Cervicalgia	Cervicalgia	TRUE	igd	153	461460	0.00226991	140990108	1.7e-09	5	ukb-b-19953	Body mass index (BMI)	TRUE	reported	igd	2	TRUE
					4	rs10144067	T	C	T	C	0.0185736	0.0299	0.591294	0.5777	FALSE	FALSE	FALSE	finn-b-M13_CERVICALGIA	14	93885198	0.0258	NA	0.2459	Cervicalgia	Cervicalgia	Cervicalgia	TRUE	igd	366	461460	0.00202937	93885198	5.6e-20	14	ukb-b-19953	Body mass index (BMI)	TRUE	reported	igd	2	TRUE
					5	rs10160769	C	G	C	G	-0.0155862	-0.0453	0.21751	0.209	FALSE	TRUE	FALSE	finn-b-M13_CERVICALGIA	11	76474827	0.0314	NA	0.1492	Cervicalgia	Cervicalgia	Cervicalgia	TRUE	igd	306	461460	0.00242199	76474827	1.2e-10	11	ukb-b-19953	Body mass index (BMI)	TRUE	reported	igd	2	TRUE
					6	rs10169594	C	T	C	T	0.0121875	0.0242	0.363139	0.3612	FALSE	FALSE	FALSE	finn-b-M13_CERVICALGIA	2	41637688	0.0265	NA	0.3612	Cervicalgia	Cervicalgia	Cervicalgia	TRUE	igd	58	461460	0.00205506	41637688	3e-09	2	ukb-b-19953	Body mass index (BMI)	TRUE	reported	igd	2	TRUE
					7	rs10172070	T	C	T	C	0.0161392	0.0153	0.146466	0.1072	FALSE	FALSE	FALSE	finn-b-M13_CERVICALGIA	2	208307761	0.0414	NA	0.7113	Cervicalgia	Cervicalgia	Cervicalgia	TRUE	igd	71	461460	0.00278352	208307761	6.7e-09	2	ukb-b-19953	Body mass index (BMI)	TRUE	reported	igd	2	TRUE
					8	rs10182416	G	A	G	A	0.0130378	-0.009	0.512223	0.5148	FALSE	FALSE	FALSE	finn-b-M13_CERVICALGIA	2	104242992	0.0255	NA	0.722199	Cervicalgia	Cervicalgia	Cervicalgia	TRUE	igd	77	461460	0.00197134	104242992	3.7e-11	2	ukb-b-19953	Body mass index (BMI)	TRUE	reported	igd	2	TRUE
					9	rs10423928	A	T	A	T	-0.0340136	0.0259	0.194358	0.2571	FALSE	TRUE	FALSE	finn-b-M13_CERVICALGIA	19	46182304	0.0293	NA	0.3772	Cervicalgia	Cervicalgia	Cervicalgia	TRUE	igd	436	461460	0.00249869	46182304	3.4e-42	19	ukb-b-19953	Body mass index (BMI)	TRUE	reported	igd	2	TRUE
					10	rs10505836	C	A	C	A	0.0184851	-0.0471	0.860012	0.8664	FALSE	FALSE	FALSE	finn-b-M13_CERVICALGIA	12	19288508	0.0375	NA	0.2089	Cervicalgia	Cervicalgia	Cervicalgia	TRUE	igd	316	461460	0.00287086	19288508	1.2e-10	12	ukb-b-19953	Body mass index (BMI)	TRUE	reported	igd	2	TRUE
					11	rs10510025	T	C	T	C	0.0175643	-0.0163	0.247013	0.2547	FALSE	FALSE	FALSE	finn-b-M13_CERVICALGIA	10	118650996	0.0292	NA	0.577301	Cervicalgia	Cervicalgia	Cervicalgia	TRUE	igd	276	461460	0.00229886	118650996	2.2e-14	10	ukb-b-19953	Body mass index (BMI)	TRUE	reported	igd	2	TRUE
					12	rs1064213	A	G	A	G	0.0149301	0.0069	0.478377	0.3986	FALSE	FALSE	FALSE	finn-b-M13_CERVICALGIA	2	198950240	0.0261	NA	0.791199	Cervicalgia	Cervicalgia	Cervicalgia	TRUE	igd	45	461460	0.00197196	198950240	3.7e-14	2	ukb-b-19953	Body mass index (BMI)	TRUE	reported	igd	2	TRUE
					13	rs10742752	C	T	C	T	0.0117979	-0.0097	0.612239	0.5727	FALSE	FALSE	FALSE	finn-b-M13_CERVICALGIA	11	45438374	0.0257	NA	0.7072	Cervicalgia	Cervicalgia	Cervicalgia	TRUE	igd	290	461460	0.00202961	45438374	6.1e-09	11	ukb-b-19953	Body mass index (BMI)	TRUE	reported	igd	2	TRUE
					14	rs10756714	G	A	G	A	-0.0207862	0.0087	0.444196	0.507	FALSE	FALSE	FALSE	finn-b-M13_CERVICALGIA	9	15885041	0.0255	NA	0.732	Cervicalgia	Cervicalgia	Cervicalgia	TRUE	igd	245	461460	0.00199408	15885041	1.9e-25	9	ukb-b-19953	Body mass index (BMI)	TRUE	reported	igd	2	TRUE
					15	rs10756792	T	C	T	C	-0.0190582	0.0709	0.742901	0.7757	FALSE	FALSE	FALSE	finn-b-M13_CERVICALGIA	9	16726119	0.0307	NA	0.0210698	Cervicalgia	Cervicalgia	Cervicalgia	TRUE	igd	246	461460	0.00227201	16726119	4.9e-17	9	ukb-b-19953	Body mass index (BMI)	TRUE	reported	igd	2	TRUE
					16	rs10760277	T	C	T	C	0.0138734	-0.0058	0.385049	0.3789	FALSE	FALSE	FALSE	finn-b-M13_CERVICALGIA	9	126093999	0.0262	NA	0.8239	Cervicalgia	Cervicalgia	Cervicalgia	TRUE	igd	262	461460	0.00203825	126093999	1e-11	9	ukb-b-19953	Body mass index (BMI)	TRUE	reported	igd	2	TRUE
					17	rs10780248	A	G	A	G	-0.0121232	-0.01	0.559454	0.6131	FALSE	FALSE	FALSE	finn-b-M13_CERVICALGIA	9	81370555	0.0262	NA	0.7027	Cervicalgia	Cervicalgia	Cervicalgia	TRUE	igd	252	461460	0.00199415	81370555	1.2e-09	9	ukb-b-19953	Body mass index (BMI)	TRUE	reported	igd	2	TRUE
					18	rs1078141	T	C	T	C	0.0142239	-0.0006	0.383867	0.3588	FALSE	FALSE	FALSE	finn-b-M13_CERVICALGIA	8	142619393	0.0265	NA	0.9834	Cervicalgia	Cervicalgia	Cervicalgia	TRUE	igd	229	461460	0.00205862	142619393	4.9e-12	8	ukb-b-19953	Body mass index (BMI)	TRUE	reported	igd	2	TRUE
					19	rs10809621	G	C	G	C	-0.0125305	0.0034	0.350143	0.2798	FALSE	TRUE	FALSE	finn-b-M13_CERVICALGIA	9	11859607	0.0283	NA	0.9034	Cervicalgia	Cervicalgia	Cervicalgia	TRUE	igd	244	461460	0.00207043	11859607	1.4e-09	9	ukb-b-19953	Body mass index (BMI)	TRUE	reported	igd	2	TRUE
					20	rs10824211	T	C	T	C	0.0207688	0.0297	0.139491	0.08872	FALSE	FALSE	FALSE	finn-b-M13_CERVICALGIA	10	76363107	0.045	NA	0.5096	Cervicalgia	Cervicalgia	Cervicalgia	TRUE	igd	267	461460	0.00286631	76363107	4.3e-13	10	ukb-b-19953	Body mass index (BMI)	TRUE	reported	igd	2	TRUE
					21	rs10832778	G	C	G	C	0.0115628	0.0144	0.623038	0.5623	FALSE	TRUE	TRUE	finn-b-M13_CERVICALGIA	11	17394073	0.0257	NA	0.5753	Cervicalgia	Cervicalgia	Cervicalgia	TRUE	igd	312	461460	0.00203985	17394073	1.4e-08	11	ukb-b-19953	Body mass index (BMI)	TRUE	reported	igd	2	FALSE
					22	rs10887578	C	G	C	G	0.0133212	0.0312	0.497499	0.4864	FALSE	TRUE	TRUE	finn-b-M13_CERVICALGIA	10	88096047	0.0255	NA	0.2211	Cervicalgia	Cervicalgia	Cervicalgia	TRUE	igd	285	461460	0.00198909	88096047	2.1e-11	10	ukb-b-19953	Body mass index (BMI)	TRUE	reported	igd	2	FALSE
					23	rs10927006	C	T	C	T	-0.0168156	-0.0615	0.143704	0.1605	FALSE	FALSE	FALSE	finn-b-M13_CERVICALGIA	1	243557659	0.0346	NA	0.0753494	Cervicalgia	Cervicalgia	Cervicalgia	TRUE	igd	16	461460	0.00281467	243557659	2.3e-09	1	ukb-b-19953	Body mass index (BMI)	TRUE	reported	igd	2	TRUE
					24	rs10965698	T	C	T	C	-0.0112741	0.0155	0.369897	0.3688	FALSE	FALSE	FALSE	finn-b-M13_CERVICALGIA	9	23203619	0.0264	NA	0.5566	Cervicalgia	Cervicalgia	Cervicalgia	TRUE	igd	242	461460	0.002052	23203619	3.9e-08	9	ukb-b-19953	Body mass index (BMI)	TRUE	reported	igd	2	TRUE
					25	rs10989067	A	G	A	G	0.0169514	0.0237	0.31593	0.3886	FALSE	FALSE	FALSE	finn-b-M13_CERVICALGIA	9	103119634	0.0261	NA	0.3632	Cervicalgia	Cervicalgia	Cervicalgia	TRUE	igd	261	461460	0.00212349	103119634	1.4e-15	9	ukb-b-19953	Body mass index (BMI)	TRUE	reported	igd	2	TRUE
					26	rs11001963	T	C	T	C	0.0116794	-0.0036	0.581338	0.571	FALSE	FALSE	FALSE	finn-b-M13_CERVICALGIA	10	78760959	0.0258	NA	0.8901	Cervicalgia	Cervicalgia	Cervicalgia	TRUE	igd	268	461460	0.00201921	78760959	7.3e-09	10	ukb-b-19953	Body mass index (BMI)	TRUE	reported	igd	2	TRUE
					27	rs11009685	T	C	T	C	-0.0130834	-0.0137	0.244096	0.1959	FALSE	FALSE	FALSE	finn-b-M13_CERVICALGIA	10	34511990	0.0322	NA	0.6707	Cervicalgia	Cervicalgia	Cervicalgia	TRUE	igd	273	461460	0.00230766	34511990	1.4e-08	10	ukb-b-19953	Body mass index (BMI)	TRUE	reported	igd	2	TRUE
					28	rs11012732	G	A	G	A	0.0216425	0.0231	0.331683	0.3136	FALSE	FALSE	FALSE	finn-b-M13_CERVICALGIA	10	21830104	0.0274	NA	0.3993	Cervicalgia	Cervicalgia	Cervicalgia	TRUE	igd	278	461460	0.00210126	21830104	7.1e-25	10	ukb-b-19953	Body mass index (BMI)	TRUE	reported	igd	2	TRUE
					29	rs11079849	T	C	T	C	-0.020093	0.0244	0.328531	0.2999	FALSE	FALSE	FALSE	finn-b-M13_CERVICALGIA	17	47090785	0.0281	NA	0.3847	Cervicalgia	Cervicalgia	Cervicalgia	TRUE	igd	415	461460	0.00211163	47090785	1.8e-21	17	ukb-b-19953	Body mass index (BMI)	TRUE	reported	igd	2	TRUE
					30	rs11099020	T	C	T	C	-0.0142038	-0.0184	0.640609	0.6056	FALSE	FALSE	FALSE	finn-b-M13_CERVICALGIA	4	130724902	0.0261	NA	0.4798	Cervicalgia	Cervicalgia	Cervicalgia	TRUE	igd	128	461460	0.00206202	130724902	5.6e-12	4	ukb-b-19953	Body mass index (BMI)	TRUE	reported	igd	2	TRUE
					31	rs11115160	A	G	A	G	-0.0130768	-0.0434	0.237797	0.2207	FALSE	FALSE	FALSE	finn-b-M13_CERVICALGIA	12	82424100	0.0307	NA	0.157	Cervicalgia	Cervicalgia	Cervicalgia	TRUE	igd	323	461460	0.00233641	82424100	2.2e-08	12	ukb-b-19953	Body mass index (BMI)	TRUE	reported	igd	2	TRUE
					32	rs11122450	G	T	G	T	-0.0116316	-0.032	0.611739	0.5645	FALSE	FALSE	FALSE	finn-b-M13_CERVICALGIA	1	230301811	0.0257	NA	0.2139	Cervicalgia	Cervicalgia	Cervicalgia	TRUE	igd	15	461460	0.00202425	230301811	9.1e-09	1	ukb-b-19953	Body mass index (BMI)	TRUE	reported	igd	2	TRUE
					33	rs11134679	G	A	G	A	0.0182459	0.0163	0.684753	0.6529	FALSE	FALSE	FALSE	finn-b-M13_CERVICALGIA	5	170623391	0.0268	NA	0.542	Cervicalgia	Cervicalgia	Cervicalgia	TRUE	igd	161	461460	0.00213286	170623391	1.2e-17	5	ukb-b-19953	Body mass index (BMI)	TRUE	reported	igd	2	TRUE
					34	rs11150745	G	A	G	A	-0.0211611	0.0473	0.317711	0.2799	FALSE	FALSE	FALSE	finn-b-M13_CERVICALGIA	17	78757626	0.0286	NA	0.0978408	Cervicalgia	Cervicalgia	Cervicalgia	TRUE	igd	406	461460	0.00212961	78757626	2.9e-23	17	ukb-b-19953	Body mass index (BMI)	TRUE	reported	igd	2	TRUE
					35	rs111598585	T	C	T	C	-0.0142245	0.041	0.208671	0.1038	FALSE	FALSE	FALSE	finn-b-M13_CERVICALGIA	4	171635471	0.0426	NA	0.3359	Cervicalgia	Cervicalgia	Cervicalgia	TRUE	igd	129	461460	0.00243798	171635471	5.4e-09	4	ukb-b-19953	Body mass index (BMI)	TRUE	reported	igd	2	TRUE
					36	rs11165643	T	C	T	C	0.0193319	0.0188	0.590103	0.5987	FALSE	FALSE	FALSE	finn-b-M13_CERVICALGIA	1	96924097	0.026	NA	0.4695	Cervicalgia	Cervicalgia	Cervicalgia	TRUE	igd	13	461460	0.00200337	96924097	4.9e-22	1	ukb-b-19953	Body mass index (BMI)	TRUE	reported	igd	2	TRUE
					37	rs111689389	C	G	C	G	-0.0136706	-0.0252	0.282614	0.2445	FALSE	TRUE	FALSE	finn-b-M13_CERVICALGIA	5	27175962	0.0298	NA	0.3973	Cervicalgia	Cervicalgia	Cervicalgia	TRUE	igd	167	461460	0.00219522	27175962	4.7e-10	5	ukb-b-19953	Body mass index (BMI)	TRUE	reported	igd	2	TRUE
					38	rs11218510	A	G	A	G	-0.0144616	-0.0188	0.40047	0.3613	FALSE	FALSE	FALSE	finn-b-M13_CERVICALGIA	11	121922587	0.0265	NA	0.4786	Cervicalgia	Cervicalgia	Cervicalgia	TRUE	igd	295	461460	0.00202121	121922587	8.4e-13	11	ukb-b-19953	Body mass index (BMI)	TRUE	reported	igd	2	TRUE
					39	rs11250094	C	G	C	G	-0.0202907	0.0564	0.548052	0.5229	FALSE	TRUE	TRUE	finn-b-M13_CERVICALGIA	8	10802001	0.0382	NA	0.14	Cervicalgia	Cervicalgia	Cervicalgia	TRUE	igd	227	461460	0.00199209	10802001	2.3e-24	8	ukb-b-19953	Body mass index (BMI)	TRUE	reported	igd	2	FALSE
					40	rs1126930	C	G	C	G	0.0322695	0.0409	0.035271	0.03093	FALSE	TRUE	FALSE	finn-b-M13_CERVICALGIA	12	49399132	0.073	NA	0.5751	Cervicalgia	Cervicalgia	Cervicalgia	TRUE	igd	320	461460	0.00535892	49399132	1.7e-09	12	ukb-b-19953	Body mass index (BMI)	TRUE	reported	igd	2	TRUE
					41	rs113079574	T	C	T	C	-0.0155896	0.0141	0.19279	0.2078	FALSE	FALSE	FALSE	finn-b-M13_CERVICALGIA	4	147354089	0.0315	NA	0.654501	Cervicalgia	Cervicalgia	Cervicalgia	TRUE	igd	139	461460	0.00251598	147354089	5.8e-10	4	ukb-b-19953	Body mass index (BMI)	TRUE	reported	igd	2	TRUE
					42	rs113603865	T	C	T	C	0.0186013	0.0275	0.21205	0.1954	FALSE	FALSE	FALSE	finn-b-M13_CERVICALGIA	1	39564930	0.0321	NA	0.3907	Cervicalgia	Cervicalgia	Cervicalgia	TRUE	igd	12	461460	0.00242689	39564930	1.8e-14	1	ukb-b-19953	Body mass index (BMI)	TRUE	reported	igd	2	TRUE
					43	rs113624107	A	G	A	G	0.0150461	0.0319	0.22586	0.2119	FALSE	FALSE	FALSE	finn-b-M13_CERVICALGIA	14	88326386	0.0311	NA	0.3061	Cervicalgia	Cervicalgia	Cervicalgia	TRUE	igd	352	461460	0.00236876	88326386	2.1e-10	14	ukb-b-19953	Body mass index (BMI)	TRUE	reported	igd	2	TRUE
					44	rs115056380	A	G	A	G	-0.0256435	-0.0999	0.048344	0.03279	FALSE	FALSE	FALSE	finn-b-M13_CERVICALGIA	1	111338672	0.0722	NA	0.1667	Cervicalgia	Cervicalgia	Cervicalgia	TRUE	igd	5	461460	0.0046006	111338672	2.5e-08	1	ukb-b-19953	Body mass index (BMI)	TRUE	reported	igd	2	TRUE
					45	rs11525873	C	T	C	T	-0.0239781	-0.0725	0.097701	0.1477	FALSE	FALSE	FALSE	finn-b-M13_CERVICALGIA	7	138817193	0.0362	NA	0.04532	Cervicalgia	Cervicalgia	Cervicalgia	TRUE	igd	204	461460	0.00333603	138817193	6.6e-13	7	ukb-b-19953	Body mass index (BMI)	TRUE	reported	igd	2	TRUE
					46	rs11607476	C	A	C	A	0.015712	0.0269	0.486574	0.5071	FALSE	FALSE	FALSE	finn-b-M13_CERVICALGIA	11	115037061	0.0255	NA	0.2909	Cervicalgia	Cervicalgia	Cervicalgia	TRUE	igd	307	461460	0.00199179	115037061	3.1e-15	11	ukb-b-19953	Body mass index (BMI)	TRUE	reported	igd	2	TRUE
					47	rs11610621	A	T	A	T	0.0164869	-0.0498	0.148174	0.1359	FALSE	TRUE	FALSE	finn-b-M13_CERVICALGIA	12	121671133	0.0372	NA	0.1803	Cervicalgia	Cervicalgia	Cervicalgia	TRUE	igd	335	461460	0.00278318	121671133	3.1e-09	12	ukb-b-19953	Body mass index (BMI)	TRUE	reported	igd	2	TRUE
					48	rs11630647	A	G	A	G	-0.012674	-0.0081	0.251739	0.1911	FALSE	FALSE	FALSE	finn-b-M13_CERVICALGIA	15	99240947	0.0325	NA	0.8032	Cervicalgia	Cervicalgia	Cervicalgia	TRUE	igd	370	461460	0.00228082	99240947	2.7e-08	15	ukb-b-19953	Body mass index (BMI)	TRUE	reported	igd	2	TRUE
					49	rs11634851	G	C	G	C	0.0118671	-0.0264	0.465442	0.405	FALSE	TRUE	TRUE	finn-b-M13_CERVICALGIA	15	81028965	0.026	NA	0.3108	Cervicalgia	Cervicalgia	Cervicalgia	TRUE	igd	381	461460	0.00198456	81028965	2.2e-09	15	ukb-b-19953	Body mass index (BMI)	TRUE	reported	igd	2	FALSE
					50	rs116374395	A	G	A	G	0.0318817	-0.0088	0.035444	0.03174	FALSE	FALSE	FALSE	finn-b-M13_CERVICALGIA	5	50723410	0.0731	NA	0.9042	Cervicalgia	Cervicalgia	Cervicalgia	TRUE	igd	151	461460	0.00536236	50723410	2.8e-09	5	ukb-b-19953	Body mass index (BMI)	TRUE	reported	igd	2	TRUE
					51	rs11641179	G	A	G	A	-0.0125461	0.0211	0.257141	0.2408	FALSE	FALSE	FALSE	finn-b-M13_CERVICALGIA	16	6716711	0.0298	NA	0.4789	Cervicalgia	Cervicalgia	Cervicalgia	TRUE	igd	394	461460	0.00227364	6716711	3.4e-08	16	ukb-b-19953	Body mass index (BMI)	TRUE	reported	igd	2	TRUE
					52	rs11642090	C	T	C	T	0.0114184	-0.0039	0.373536	0.3556	FALSE	FALSE	FALSE	finn-b-M13_CERVICALGIA	16	81730582	0.0268	NA	0.8839	Cervicalgia	Cervicalgia	Cervicalgia	TRUE	igd	398	461460	0.00205925	81730582	2.9e-08	16	ukb-b-19953	Body mass index (BMI)	TRUE	reported	igd	2	TRUE
					53	rs11656076	A	G	A	G	-0.0154285	-0.0152	0.224774	0.2639	FALSE	FALSE	FALSE	finn-b-M13_CERVICALGIA	17	31464270	0.0289	NA	0.599	Cervicalgia	Cervicalgia	Cervicalgia	TRUE	igd	405	461460	0.00237054	31464270	7.6e-11	17	ukb-b-19953	Body mass index (BMI)	TRUE	reported	igd	2	TRUE
					54	rs1167311	A	G	A	G	-0.0192649	-0.0294	0.681309	0.6207	FALSE	FALSE	FALSE	finn-b-M13_CERVICALGIA	1	49996959	0.0263	NA	0.2629	Cervicalgia	Cervicalgia	Cervicalgia	TRUE	igd	27	461460	0.00213109	49996959	1.6e-19	1	ukb-b-19953	Body mass index (BMI)	TRUE	reported	igd	2	TRUE
					55	rs11675464	G	A	G	A	0.0119751	-0.017	0.562988	0.4503	FALSE	FALSE	FALSE	finn-b-M13_CERVICALGIA	2	204053742	0.0256	NA	0.5064	Cervicalgia	Cervicalgia	Cervicalgia	TRUE	igd	70	461460	0.00198558	204053742	1.6e-09	2	ukb-b-19953	Body mass index (BMI)	TRUE	reported	igd	2	TRUE
					56	rs11691869	A	C	A	C	-0.0193158	0.0064	0.362038	0.3543	FALSE	FALSE	FALSE	finn-b-M13_CERVICALGIA	2	100805996	0.0267	NA	0.8098	Cervicalgia	Cervicalgia	Cervicalgia	TRUE	igd	67	461460	0.00205562	100805996	5.6e-21	2	ukb-b-19953	Body mass index (BMI)	TRUE	reported	igd	2	TRUE
					57	rs11699828	A	G	A	G	-0.0335418	-0.113	0.035832	0.01613	FALSE	FALSE	FALSE	finn-b-M13_CERVICALGIA	20	62157198	0.1051	NA	0.2826	Cervicalgia	Cervicalgia	Cervicalgia	TRUE	igd	448	461460	0.00582677	62157198	8.6e-09	20	ukb-b-19953	Body mass index (BMI)	TRUE	reported	igd	2	TRUE
					58	rs11709402	G	A	G	A	0.0228192	-0.0375	0.278732	0.2672	FALSE	FALSE	FALSE	finn-b-M13_CERVICALGIA	3	131551027	0.0288	NA	0.1932	Cervicalgia	Cervicalgia	Cervicalgia	TRUE	igd	111	461460	0.00220796	131551027	4.9e-25	3	ukb-b-19953	Body mass index (BMI)	TRUE	reported	igd	2	TRUE
					59	rs117118217	C	G	C	G	0.0448186	0.053	0.017711	0.01996	FALSE	TRUE	FALSE	finn-b-M13_CERVICALGIA	10	131783328	0.0952	NA	0.577801	Cervicalgia	Cervicalgia	Cervicalgia	TRUE	igd	272	461460	0.00788004	131783328	1.3e-08	10	ukb-b-19953	Body mass index (BMI)	TRUE	reported	igd	2	TRUE
					60	rs117342986	T	C	T	C	0.0365794	-0.0005	0.026415	0.01246	FALSE	FALSE	FALSE	finn-b-M13_CERVICALGIA	16	54267868	0.1175	NA	0.9966	Cervicalgia	Cervicalgia	Cervicalgia	TRUE	igd	391	461460	0.00646781	54267868	1.6e-08	16	ukb-b-19953	Body mass index (BMI)	TRUE	reported	igd	2	TRUE
					61	rs11757278	C	T	C	T	-0.0146269	0.001	0.303879	0.3903	FALSE	FALSE	FALSE	finn-b-M13_CERVICALGIA	6	13180454	0.0261	NA	0.9705	Cervicalgia	Cervicalgia	Cervicalgia	TRUE	igd	173	461460	0.00214834	13180454	9.9e-12	6	ukb-b-19953	Body mass index (BMI)	TRUE	reported	igd	2	TRUE
					62	rs11778219	G	A	G	A	0.015796	0.0019	0.163123	0.1711	FALSE	FALSE	FALSE	finn-b-M13_CERVICALGIA	8	87762607	0.034	NA	0.9551	Cervicalgia	Cervicalgia	Cervicalgia	TRUE	igd	232	461460	0.0026874	87762607	4.2e-09	8	ukb-b-19953	Body mass index (BMI)	TRUE	reported	igd	2	TRUE
					63	rs118136827	T	G	T	G	-0.0132582	0.0032	0.281086	0.2895	FALSE	FALSE	FALSE	finn-b-M13_CERVICALGIA	17	2168104	0.028	NA	0.908	Cervicalgia	Cervicalgia	Cervicalgia	TRUE	igd	408	461460	0.0022019	2168104	1.7e-09	17	ukb-b-19953	Body mass index (BMI)	TRUE	reported	igd	2	TRUE
					64	rs11842871	T	G	T	G	-0.0150426	0.0604	0.259959	0.3261	FALSE	FALSE	FALSE	finn-b-M13_CERVICALGIA	13	31042452	0.0271	NA	0.0259502	Cervicalgia	Cervicalgia	Cervicalgia	TRUE	igd	349	461460	0.0022601	31042452	2.8e-11	13	ukb-b-19953	Body mass index (BMI)	TRUE	reported	igd	2	TRUE
					65	rs12001437	C	T	C	T	0.0121836	0.0111	0.367678	0.3526	FALSE	FALSE	FALSE	finn-b-M13_CERVICALGIA	9	34074476	0.0266	NA	0.6771	Cervicalgia	Cervicalgia	Cervicalgia	TRUE	igd	256	461460	0.00205069	34074476	2.8e-09	9	ukb-b-19953	Body mass index (BMI)	TRUE	reported	igd	2	TRUE
					66	rs12072739	G	A	G	A	0.0157008	0.0413	0.224478	0.3149	FALSE	FALSE	FALSE	finn-b-M13_CERVICALGIA	1	98315893	0.0274	NA	0.1323	Cervicalgia	Cervicalgia	Cervicalgia	TRUE	igd	3	461460	0.00236691	98315893	3.3e-11	1	ukb-b-19953	Body mass index (BMI)	TRUE	reported	igd	2	TRUE
					67	rs12088284	T	C	T	C	0.0139317	0.0129	0.300838	0.2073	FALSE	FALSE	FALSE	finn-b-M13_CERVICALGIA	1	80798635	0.0316	NA	0.6836	Cervicalgia	Cervicalgia	Cervicalgia	TRUE	igd	33	461460	0.00214854	80798635	8.9e-11	1	ukb-b-19953	Body mass index (BMI)	TRUE	reported	igd	2	TRUE
					68	rs12089815	A	G	A	G	-0.0123121	-0.0583	0.54861	0.3827	FALSE	FALSE	FALSE	finn-b-M13_CERVICALGIA	1	91189933	0.0263	NA	0.0264899	Cervicalgia	Cervicalgia	Cervicalgia	TRUE	igd	22	461460	0.00198606	91189933	5.7e-10	1	ukb-b-19953	Body mass index (BMI)	TRUE	reported	igd	2	TRUE
					69	rs12140153	T	G	T	G	-0.033075	-0.0787	0.094252	0.0789	FALSE	FALSE	FALSE	finn-b-M13_CERVICALGIA	1	62579891	0.0475	NA	0.0973599	Cervicalgia	Cervicalgia	Cervicalgia	TRUE	igd	2	461460	0.0034589	62579891	1.2e-21	1	ukb-b-19953	Body mass index (BMI)	TRUE	reported	igd	2	TRUE
					70	rs12149660	A	G	A	G	-0.0227338	0.0192	0.114956	0.1126	FALSE	FALSE	FALSE	finn-b-M13_CERVICALGIA	16	70309237	0.0406	NA	0.6362	Cervicalgia	Cervicalgia	Cervicalgia	TRUE	igd	387	461460	0.00311586	70309237	3e-13	16	ukb-b-19953	Body mass index (BMI)	TRUE	reported	igd	2	TRUE
					71	rs12259464	A	G	A	G	0.0130895	-0.0494	0.48447	0.4779	FALSE	FALSE	FALSE	finn-b-M13_CERVICALGIA	10	53680099	0.0255	NA	0.0527497	Cervicalgia	Cervicalgia	Cervicalgia	TRUE	igd	283	461460	0.00198686	53680099	4.5e-11	10	ukb-b-19953	Body mass index (BMI)	TRUE	reported	igd	2	TRUE
					72	rs12273545	T	C	T	C	0.0248393	0.0734	0.056505	0.07445	FALSE	FALSE	FALSE	finn-b-M13_CERVICALGIA	11	116911012	0.0484	NA	0.1295	Cervicalgia	Cervicalgia	Cervicalgia	TRUE	igd	308	461460	0.00428551	116911012	6.8e-09	11	ukb-b-19953	Body mass index (BMI)	TRUE	reported	igd	2	TRUE
					73	rs1229984	C	T	C	T	0.037357	-0.1065	0.972775	0.9945	FALSE	FALSE	FALSE	finn-b-M13_CERVICALGIA	4	100239319	0.1781	NA	0.5499	Cervicalgia	Cervicalgia	Cervicalgia	TRUE	igd	142	461460	0.00599385	100239319	4.6e-10	4	ukb-b-19953	Body mass index (BMI)	TRUE	reported	igd	2	TRUE
					74	rs12364470	G	T	G	T	0.0192705	-0.0028	0.164556	0.2258	FALSE	FALSE	FALSE	finn-b-M13_CERVICALGIA	11	134601012	0.0304	NA	0.9263	Cervicalgia	Cervicalgia	Cervicalgia	TRUE	igd	297	461460	0.0026658	134601012	4.9e-13	11	ukb-b-19953	Body mass index (BMI)	TRUE	reported	igd	2	TRUE
					75	rs12440603	T	C	T	C	0.0139285	-0.0046	0.433693	0.3251	FALSE	FALSE	FALSE	finn-b-M13_CERVICALGIA	15	46585722	0.0273	NA	0.8653	Cervicalgia	Cervicalgia	Cervicalgia	TRUE	igd	383	461460	0.0020011	46585722	3.4e-12	15	ukb-b-19953	Body mass index (BMI)	TRUE	reported	igd	2	TRUE
					76	rs12459368	G	A	G	A	-0.0170141	0.0259	0.268203	0.2241	FALSE	FALSE	FALSE	finn-b-M13_CERVICALGIA	19	18459377	0.0306	NA	0.3979	Cervicalgia	Cervicalgia	Cervicalgia	TRUE	igd	430	461460	0.00223235	18459377	2.5e-14	19	ukb-b-19953	Body mass index (BMI)	TRUE	reported	igd	2	TRUE
					77	rs12462975	A	G	A	G	0.0195822	0.0018	0.329692	0.3191	FALSE	FALSE	FALSE	finn-b-M13_CERVICALGIA	19	30272202	0.0274	NA	0.9489	Cervicalgia	Cervicalgia	Cervicalgia	TRUE	igd	438	461460	0.00212071	30272202	2.6e-20	19	ukb-b-19953	Body mass index (BMI)	TRUE	reported	igd	2	TRUE
					78	rs12507026	T	A	T	A	0.0289896	0.0308	0.43475	0.4708	FALSE	TRUE	TRUE	finn-b-M13_CERVICALGIA	4	45181334	0.0255	NA	0.2265	Cervicalgia	Cervicalgia	Cervicalgia	TRUE	igd	133	461460	0.0019931	45181334	6.3e-48	4	ukb-b-19953	Body mass index (BMI)	TRUE	reported	igd	2	FALSE
					79	rs12541408	C	T	C	T	-0.0143261	-0.0305	0.31742	0.4158	FALSE	FALSE	FALSE	finn-b-M13_CERVICALGIA	8	95585807	0.0258	NA	0.2378	Cervicalgia	Cervicalgia	Cervicalgia	TRUE	igd	226	461460	0.00212723	95585807	1.6e-11	8	ukb-b-19953	Body mass index (BMI)	TRUE	reported	igd	2	TRUE
					80	rs1266874	G	A	G	A	0.0140966	0.0295	0.349619	0.4833	FALSE	FALSE	FALSE	finn-b-M13_CERVICALGIA	6	51779638	0.0255	NA	0.2486	Cervicalgia	Cervicalgia	Cervicalgia	TRUE	igd	186	461460	0.0020712	51779638	1e-11	6	ukb-b-19953	Body mass index (BMI)	TRUE	reported	igd	2	TRUE
					81	rs12681792	A	C	A	C	0.0148693	-0.0344	0.1926	0.3229	FALSE	FALSE	FALSE	finn-b-M13_CERVICALGIA	8	62054463	0.0272	NA	0.2051	Cervicalgia	Cervicalgia	Cervicalgia	TRUE	igd	228	461460	0.00251693	62054463	3.5e-09	8	ukb-b-19953	Body mass index (BMI)	TRUE	reported	igd	2	TRUE
					82	rs12692596	T	C	T	C	0.0130872	0.0174	0.37185	0.3426	FALSE	FALSE	FALSE	finn-b-M13_CERVICALGIA	2	161265910	0.0268	NA	0.5152	Cervicalgia	Cervicalgia	Cervicalgia	TRUE	igd	79	461460	0.00203738	161265910	1.3e-10	2	ukb-b-19953	Body mass index (BMI)	TRUE	reported	igd	2	TRUE
					83	rs12696039	G	A	G	A	-0.0152802	-0.0127	0.149405	0.1598	FALSE	FALSE	FALSE	finn-b-M13_CERVICALGIA	3	156304750	0.0345	NA	0.713001	Cervicalgia	Cervicalgia	Cervicalgia	TRUE	igd	97	461460	0.0027705	156304750	3.5e-08	3	ukb-b-19953	Body mass index (BMI)	TRUE	reported	igd	2	TRUE
					84	rs1286058	A	T	A	T	0.0149126	0.0539	0.703747	0.7493	FALSE	TRUE	FALSE	finn-b-M13_CERVICALGIA	14	91458523	0.0293	NA	0.0659204	Cervicalgia	Cervicalgia	Cervicalgia	TRUE	igd	353	461460	0.00216922	91458523	6.2e-12	14	ukb-b-19953	Body mass index (BMI)	TRUE	reported	igd	2	TRUE
					85	rs12881629	G	A	G	A	0.0220748	-0.0217	0.08265	0.07611	FALSE	FALSE	FALSE	finn-b-M13_CERVICALGIA	14	101146413	0.0483	NA	0.654	Cervicalgia	Cervicalgia	Cervicalgia	TRUE	igd	354	461460	0.00358929	101146413	7.7e-10	14	ukb-b-19953	Body mass index (BMI)	TRUE	reported	igd	2	TRUE
					86	rs12889639	A	G	A	G	0.0155336	0.0091	0.651265	0.6959	FALSE	FALSE	FALSE	finn-b-M13_CERVICALGIA	14	103860206	0.0278	NA	0.741899	Cervicalgia	Cervicalgia	Cervicalgia	TRUE	igd	362	461460	0.00207775	103860206	7.7e-14	14	ukb-b-19953	Body mass index (BMI)	TRUE	reported	igd	2	TRUE
					87	rs12921986	G	A	G	A	0.0203327	-0.0383	0.077984	0.04715	FALSE	FALSE	FALSE	finn-b-M13_CERVICALGIA	16	72312727	0.0608	NA	0.528799	Cervicalgia	Cervicalgia	Cervicalgia	TRUE	igd	396	461460	0.0036983	72312727	3.8e-08	16	ukb-b-19953	Body mass index (BMI)	TRUE	reported	igd	2	TRUE
					88	rs12937411	T	C	T	C	-0.017187	0.0056	0.408167	0.3695	FALSE	FALSE	FALSE	finn-b-M13_CERVICALGIA	17	34950239	0.0264	NA	0.8328	Cervicalgia	Cervicalgia	Cervicalgia	TRUE	igd	413	461460	0.00201383	34950239	1.4e-17	17	ukb-b-19953	Body mass index (BMI)	TRUE	reported	igd	2	TRUE
					89	rs1296328	C	A	C	A	-0.018862	-0.0043	0.559032	0.4819	FALSE	FALSE	FALSE	finn-b-M13_CERVICALGIA	4	137083193	0.0255	NA	0.8674	Cervicalgia	Cervicalgia	Cervicalgia	TRUE	igd	124	461460	0.001999	137083193	3.9e-21	4	ukb-b-19953	Body mass index (BMI)	TRUE	reported	igd	2	TRUE
					90	rs12974458	T	C	T	C	0.0152466	-0.0117	0.543175	0.4378	FALSE	FALSE	FALSE	finn-b-M13_CERVICALGIA	19	1866115	0.0257	NA	0.6485	Cervicalgia	Cervicalgia	Cervicalgia	TRUE	igd	440	461460	0.00199717	1866115	2.3e-14	19	ukb-b-19953	Body mass index (BMI)	TRUE	reported	igd	2	TRUE
					91	rs13012070	A	G	A	G	-0.0136501	-0.009	0.228388	0.2678	FALSE	FALSE	FALSE	finn-b-M13_CERVICALGIA	2	35447243	0.0287	NA	0.753101	Cervicalgia	Cervicalgia	Cervicalgia	TRUE	igd	75	461460	0.00234795	35447243	6.1e-09	2	ukb-b-19953	Body mass index (BMI)	TRUE	reported	igd	2	TRUE
					92	rs13033310	A	G	A	G	0.012611	0.0117	0.25276	0.239	FALSE	FALSE	FALSE	finn-b-M13_CERVICALGIA	2	133523605	0.0296	NA	0.693499	Cervicalgia	Cervicalgia	Cervicalgia	TRUE	igd	68	461460	0.0022826	133523605	3.3e-08	2	ukb-b-19953	Body mass index (BMI)	TRUE	reported	igd	2	TRUE
					93	rs13097918	A	T	A	T	0.0145561	0.0199	0.212315	0.2215	FALSE	TRUE	FALSE	finn-b-M13_CERVICALGIA	3	35676330	0.0308	NA	0.5183	Cervicalgia	Cervicalgia	Cervicalgia	TRUE	igd	114	461460	0.0024161	35676330	1.7e-09	3	ukb-b-19953	Body mass index (BMI)	TRUE	reported	igd	2	TRUE
					94	rs13107325	T	C	T	C	0.0475799	0.1515	0.07492	0.01411	FALSE	FALSE	FALSE	finn-b-M13_CERVICALGIA	4	103188709	0.1109	NA	0.1717	Cervicalgia	Cervicalgia	Cervicalgia	TRUE	igd	123	461460	0.00375479	103188709	8.5e-37	4	ukb-b-19953	Body mass index (BMI)	TRUE	reported	igd	2	TRUE
					95	rs13176429	C	T	C	T	0.0141555	-0.0153	0.687609	0.561	FALSE	FALSE	FALSE	finn-b-M13_CERVICALGIA	5	43152216	0.0256	NA	0.5506	Cervicalgia	Cervicalgia	Cervicalgia	TRUE	igd	150	461460	0.00213122	43152216	3.1e-11	5	ukb-b-19953	Body mass index (BMI)	TRUE	reported	igd	2	TRUE
					96	rs1320251	T	C	T	C	-0.0180321	-0.0363	0.454791	0.502	FALSE	FALSE	FALSE	finn-b-M13_CERVICALGIA	17	21264396	0.0255	NA	0.1546	Cervicalgia	Cervicalgia	Cervicalgia	TRUE	igd	416	461460	0.00199407	21264396	1.5e-19	17	ukb-b-19953	Body mass index (BMI)	TRUE	reported	igd	2	TRUE
					97	rs13218383	G	C	G	C	-0.0144025	0.04	0.335132	0.3393	FALSE	TRUE	FALSE	finn-b-M13_CERVICALGIA	6	120173501	0.0269	NA	0.137	Cervicalgia	Cervicalgia	Cervicalgia	TRUE	igd	191	461460	0.00209236	120173501	5.8e-12	6	ukb-b-19953	Body mass index (BMI)	TRUE	reported	igd	2	TRUE
					98	rs1322842	G	A	G	A	-0.0131292	-0.0193	0.609274	0.6152	FALSE	FALSE	FALSE	finn-b-M13_CERVICALGIA	6	20488897	0.0262	NA	0.4621	Cervicalgia	Cervicalgia	Cervicalgia	TRUE	igd	174	461460	0.00203539	20488897	1.1e-10	6	ukb-b-19953	Body mass index (BMI)	TRUE	reported	igd	2	TRUE
					99	rs13248187	C	T	C	T	0.015764	-0.0046	0.268557	0.243	FALSE	FALSE	FALSE	finn-b-M13_CERVICALGIA	8	14336834	0.0298	NA	0.8785	Cervicalgia	Cervicalgia	Cervicalgia	TRUE	igd	224	461460	0.00224155	14336834	2e-12	8	ukb-b-19953	Body mass index (BMI)	TRUE	reported	igd	2	TRUE
					100	rs1327259	G	A	G	A	-0.0148532	0.0085	0.387722	0.4595	FALSE	FALSE	FALSE	finn-b-M13_CERVICALGIA	6	51177811	0.0256	NA	0.7388	Cervicalgia	Cervicalgia	Cervicalgia	TRUE	igd	185	461460	0.00203363	51177811	2.8e-13	6	ukb-b-19953	Body mass index (BMI)	TRUE	reported	igd	2	TRUE
					101	rs13291723	A	G	A	G	0.0110318	0.0272	0.570683	0.5625	FALSE	FALSE	FALSE	finn-b-M13_CERVICALGIA	9	80510077	0.0257	NA	0.29	Cervicalgia	Cervicalgia	Cervicalgia	TRUE	igd	259	461460	0.00199876	80510077	3.4e-08	9	ukb-b-19953	Body mass index (BMI)	TRUE	reported	igd	2	TRUE
					102	rs1330199	T	G	T	G	-0.0117509	0.0324	0.483137	0.5182	FALSE	FALSE	FALSE	finn-b-M13_CERVICALGIA	9	27760946	0.0255	NA	0.2041	Cervicalgia	Cervicalgia	Cervicalgia	TRUE	igd	263	461460	0.00198642	27760946	3.3e-09	9	ukb-b-19953	Body mass index (BMI)	TRUE	reported	igd	2	TRUE
					103	rs13420048	A	C	A	C	-0.0154817	-0.0046	0.365037	0.4281	FALSE	FALSE	FALSE	finn-b-M13_CERVICALGIA	2	50751414	0.0257	NA	0.8584	Cervicalgia	Cervicalgia	Cervicalgia	TRUE	igd	40	461460	0.00205272	50751414	4.6e-14	2	ukb-b-19953	Body mass index (BMI)	TRUE	reported	igd	2	TRUE
					104	rs13427822	G	A	G	A	-0.0181515	0.0057	0.271198	0.3045	FALSE	FALSE	FALSE	finn-b-M13_CERVICALGIA	2	213414265	0.028	NA	0.8377	Cervicalgia	Cervicalgia	Cervicalgia	TRUE	igd	51	461460	0.00224142	213414265	5.6e-16	2	ukb-b-19953	Body mass index (BMI)	TRUE	reported	igd	2	TRUE
					105	rs1346841	A	G	A	G	-0.013056	0.0306	0.405041	0.3192	FALSE	FALSE	FALSE	finn-b-M13_CERVICALGIA	4	65651730	0.0275	NA	0.2654	Cervicalgia	Cervicalgia	Cervicalgia	TRUE	igd	138	461460	0.0020172	65651730	9.7e-11	4	ukb-b-19953	Body mass index (BMI)	TRUE	reported	igd	2	TRUE
					106	rs1360201	T	C	T	C	0.0130075	0.0172	0.481546	0.5337	FALSE	FALSE	FALSE	finn-b-M13_CERVICALGIA	9	73796450	0.0255	NA	0.4999	Cervicalgia	Cervicalgia	Cervicalgia	TRUE	igd	258	461460	0.00197747	73796450	4.8e-11	9	ukb-b-19953	Body mass index (BMI)	TRUE	reported	igd	2	TRUE
					107	rs13642	T	A	T	A	-0.0161363	0.0509	0.360654	0.3086	FALSE	TRUE	FALSE	finn-b-M13_CERVICALGIA	11	30432220	0.0276	NA	0.0653597	Cervicalgia	Cervicalgia	Cervicalgia	TRUE	igd	301	461460	0.00205695	30432220	4.3e-15	11	ukb-b-19953	Body mass index (BMI)	TRUE	reported	igd	2	TRUE
					108	rs140159717	T	C	T	C	-0.0246882	0.0264	0.082292	0.1042	FALSE	FALSE	FALSE	finn-b-M13_CERVICALGIA	15	73765586	0.0417	NA	0.5268	Cervicalgia	Cervicalgia	Cervicalgia	TRUE	igd	372	461460	0.00370967	73765586	2.8e-11	15	ukb-b-19953	Body mass index (BMI)	TRUE	reported	igd	2	TRUE
					109	rs1438945	A	T	A	T	-0.0133824	0.0168	0.715119	0.7543	FALSE	TRUE	FALSE	finn-b-M13_CERVICALGIA	5	152510937	0.0298	NA	0.573099	Cervicalgia	Cervicalgia	Cervicalgia	TRUE	igd	149	461460	0.00219791	152510937	1.1e-09	5	ukb-b-19953	Body mass index (BMI)	TRUE	reported	igd	2	TRUE
					110	rs1441264	A	G	A	G	0.0179033	-0.0423	0.593681	0.6699	FALSE	FALSE	FALSE	finn-b-M13_CERVICALGIA	13	79580919	0.0272	NA	0.1197	Cervicalgia	Cervicalgia	Cervicalgia	TRUE	igd	340	461460	0.00205854	79580919	3.4e-18	13	ukb-b-19953	Body mass index (BMI)	TRUE	reported	igd	2	TRUE
					111	rs1451963	T	G	T	G	0.022201	-0.0783	0.082266	0.03255	FALSE	FALSE	FALSE	finn-b-M13_CERVICALGIA	14	41350367	0.0729	NA	0.2826	Cervicalgia	Cervicalgia	Cervicalgia	TRUE	igd	363	461460	0.00360585	41350367	7.4e-10	14	ukb-b-19953	Body mass index (BMI)	TRUE	reported	igd	2	TRUE
					112	rs1454687	G	C	G	C	-0.0207916	-0.0024	0.515371	0.5564	FALSE	TRUE	TRUE	finn-b-M13_CERVICALGIA	3	94038085	0.0256	NA	0.9253	Cervicalgia	Cervicalgia	Cervicalgia	TRUE	igd	110	461460	0.00197396	94038085	6.1e-26	3	ukb-b-19953	Body mass index (BMI)	TRUE	reported	igd	2	FALSE
					113	rs1458156	T	C	T	C	0.014075	-0.0069	0.488431	0.4693	FALSE	FALSE	FALSE	finn-b-M13_CERVICALGIA	12	41887940	0.0256	NA	0.788199	Cervicalgia	Cervicalgia	Cervicalgia	TRUE	igd	318	461460	0.00197951	41887940	1.2e-12	12	ukb-b-19953	Body mass index (BMI)	TRUE	reported	igd	2	TRUE
					114	rs145981104	G	A	G	A	0.022711	0.0746	0.063711	0.03987	FALSE	FALSE	FALSE	finn-b-M13_CERVICALGIA	8	74714869	0.0657	NA	0.2556	Cervicalgia	Cervicalgia	Cervicalgia	TRUE	igd	239	461460	0.00404552	74714869	2e-08	8	ukb-b-19953	Body mass index (BMI)	TRUE	reported	igd	2	TRUE
					115	rs146569428	A	G	A	G	0.0139533	-0.0111	0.200749	0.1543	FALSE	FALSE	FALSE	finn-b-M13_CERVICALGIA	11	2199686	0.0354	NA	0.7538	Cervicalgia	Cervicalgia	Cervicalgia	TRUE	igd	287	461460	0.00248571	2199686	2e-08	11	ukb-b-19953	Body mass index (BMI)	TRUE	reported	igd	2	TRUE
					116	rs1471093	A	G	A	G	0.0134619	0.04	0.616663	0.518	FALSE	FALSE	FALSE	finn-b-M13_CERVICALGIA	3	108031094	0.0255	NA	0.1166	Cervicalgia	Cervicalgia	Cervicalgia	TRUE	igd	86	461460	0.00203996	108031094	4.1e-11	3	ukb-b-19953	Body mass index (BMI)	TRUE	reported	igd	2	TRUE
					117	rs147568678	C	T	C	T	-0.0133327	0.0153	0.23807	0.2561	FALSE	FALSE	FALSE	finn-b-M13_CERVICALGIA	10	93061851	0.0293	NA	0.6017	Cervicalgia	Cervicalgia	Cervicalgia	TRUE	igd	279	461460	0.00233034	93061851	1.1e-08	10	ukb-b-19953	Body mass index (BMI)	TRUE	reported	igd	2	TRUE
					118	rs1477290	C	T	C	T	0.0337772	0.0675	0.136947	0.1216	FALSE	FALSE	FALSE	finn-b-M13_CERVICALGIA	5	87988934	0.0391	NA	0.0840408	Cervicalgia	Cervicalgia	Cervicalgia	TRUE	igd	169	461460	0.00289815	87988934	2.2e-31	5	ukb-b-19953	Body mass index (BMI)	TRUE	reported	igd	2	TRUE
					119	rs147730268	T	G	T	G	-0.0350799	0.0469	0.087243	0.08406	FALSE	FALSE	FALSE	finn-b-M13_CERVICALGIA	12	123024476	0.0458	NA	0.3068	Cervicalgia	Cervicalgia	Cervicalgia	TRUE	igd	326	461460	0.00358357	123024476	1.3e-22	12	ukb-b-19953	Body mass index (BMI)	TRUE	reported	igd	2	TRUE
					120	rs1503526	C	T	C	T	0.0154308	0.0121	0.480077	0.5755	FALSE	FALSE	FALSE	finn-b-M13_CERVICALGIA	5	63020706	0.026	NA	0.6402	Cervicalgia	Cervicalgia	Cervicalgia	TRUE	igd	154	461460	0.00197681	63020706	5.9e-15	5	ukb-b-19953	Body mass index (BMI)	TRUE	reported	igd	2	TRUE
					121	rs156201	C	G	C	G	0.0131899	-0.0123	0.753455	0.6273	FALSE	TRUE	FALSE	finn-b-M13_CERVICALGIA	6	104847441	0.0264	NA	0.641599	Cervicalgia	Cervicalgia	Cervicalgia	TRUE	igd	179	461460	0.00228932	104847441	8.3e-09	6	ukb-b-19953	Body mass index (BMI)	TRUE	reported	igd	2	TRUE
					122	rs156914	A	G	A	G	0.0111552	0.0012	0.491786	0.5835	FALSE	FALSE	FALSE	finn-b-M13_CERVICALGIA	1	16848652	0.0259	NA	0.962	Cervicalgia	Cervicalgia	Cervicalgia	TRUE	igd	10	461460	0.00197308	16848652	1.6e-08	1	ukb-b-19953	Body mass index (BMI)	TRUE	reported	igd	2	TRUE
					123	rs1582931	A	G	A	G	-0.0133419	0.0006	0.473242	0.512	FALSE	FALSE	FALSE	finn-b-M13_CERVICALGIA	5	122657199	0.0255	NA	0.9825	Cervicalgia	Cervicalgia	Cervicalgia	TRUE	igd	164	461460	0.0019956	122657199	2.3e-11	5	ukb-b-19953	Body mass index (BMI)	TRUE	reported	igd	2	TRUE
					124	rs159037	C	T	C	T	0.0123714	-0.0189	0.253903	0.227	FALSE	FALSE	FALSE	finn-b-M13_CERVICALGIA	5	94197477	0.0306	NA	0.5354	Cervicalgia	Cervicalgia	Cervicalgia	TRUE	igd	170	461460	0.00226776	94197477	4.9e-08	5	ukb-b-19953	Body mass index (BMI)	TRUE	reported	igd	2	TRUE
					125	rs1608113	T	A	T	A	-0.0117766	-0.004	0.364998	0.4298	FALSE	TRUE	TRUE	finn-b-M13_CERVICALGIA	3	157815217	0.0257	NA	0.8766	Cervicalgia	Cervicalgia	Cervicalgia	TRUE	igd	87	461460	0.00205086	157815217	9.3e-09	3	ukb-b-19953	Body mass index (BMI)	TRUE	reported	igd	2	FALSE
					126	rs1609010	G	A	G	A	0.0209773	-0.0212	0.565728	0.5304	FALSE	FALSE	FALSE	finn-b-M13_CERVICALGIA	8	77227464	0.0255	NA	0.4054	Cervicalgia	Cervicalgia	Cervicalgia	TRUE	igd	240	461460	0.0019963	77227464	7.9e-26	8	ukb-b-19953	Body mass index (BMI)	TRUE	reported	igd	2	TRUE
					127	rs1657930	A	G	A	G	-0.0146839	-0.0073	0.802936	0.8457	FALSE	FALSE	FALSE	finn-b-M13_CERVICALGIA	15	57120989	0.0353	NA	0.8351	Cervicalgia	Cervicalgia	Cervicalgia	TRUE	igd	371	461460	0.00248602	57120989	3.5e-09	15	ukb-b-19953	Body mass index (BMI)	TRUE	reported	igd	2	TRUE
					128	rs16916303	G	A	G	A	-0.0192369	0.0464	0.119736	0.1291	FALSE	FALSE	FALSE	finn-b-M13_CERVICALGIA	9	30823761	0.0381	NA	0.2231	Cervicalgia	Cervicalgia	Cervicalgia	TRUE	igd	251	461460	0.00307931	30823761	4.2e-10	9	ukb-b-19953	Body mass index (BMI)	TRUE	reported	igd	2	TRUE
					129	rs17056301	C	T	C	T	0.0135831	0.0813	0.256425	0.2227	FALSE	FALSE	FALSE	finn-b-M13_CERVICALGIA	5	158271680	0.0308	NA	0.00825696	Cervicalgia	Cervicalgia	Cervicalgia	TRUE	igd	160	461460	0.0022697	158271680	2.2e-09	5	ukb-b-19953	Body mass index (BMI)	TRUE	reported	igd	2	TRUE
					130	rs17132130	C	G	C	G	-0.0178418	0.033	0.221467	0.3019	FALSE	TRUE	FALSE	finn-b-M13_CERVICALGIA	7	2108036	0.0277	NA	0.2339	Cervicalgia	Cervicalgia	Cervicalgia	TRUE	igd	213	461460	0.00238564	2108036	7.5e-14	7	ukb-b-19953	Body mass index (BMI)	TRUE	reported	igd	2	TRUE
					131	rs17218879	G	C	G	C	0.0126549	0.012	0.33868	0.2864	FALSE	TRUE	FALSE	finn-b-M13_CERVICALGIA	9	14768540	0.0281	NA	0.6687	Cervicalgia	Cervicalgia	Cervicalgia	TRUE	igd	250	461460	0.00209842	14768540	1.6e-09	9	ukb-b-19953	Body mass index (BMI)	TRUE	reported	igd	2	TRUE
					132	rs17289010	G	A	G	A	-0.0134661	-0.0013	0.32787	0.255	FALSE	FALSE	FALSE	finn-b-M13_CERVICALGIA	4	140774684	0.0291	NA	0.9633	Cervicalgia	Cervicalgia	Cervicalgia	TRUE	igd	143	461460	0.00210438	140774684	1.6e-10	4	ukb-b-19953	Body mass index (BMI)	TRUE	reported	igd	2	TRUE
					133	rs17399739	G	A	G	A	0.0270713	0.0899	0.068893	0.08578	FALSE	FALSE	FALSE	finn-b-M13_CERVICALGIA	10	87490850	0.0452	NA	0.0468997	Cervicalgia	Cervicalgia	Cervicalgia	TRUE	igd	275	461460	0.00391006	87490850	4.4e-12	10	ukb-b-19953	Body mass index (BMI)	TRUE	reported	igd	2	TRUE
					134	rs17446299	G	C	G	C	0.0153235	0.0415	0.165544	0.1768	FALSE	TRUE	FALSE	finn-b-M13_CERVICALGIA	13	40762556	0.0335	NA	0.2146	Cervicalgia	Cervicalgia	Cervicalgia	TRUE	igd	339	461460	0.00266515	40762556	8.9e-09	13	ukb-b-19953	Body mass index (BMI)	TRUE	reported	igd	2	TRUE
					135	rs17544384	C	T	C	T	0.0140931	0.0021	0.210864	0.1874	FALSE	FALSE	FALSE	finn-b-M13_CERVICALGIA	1	115295160	0.0327	NA	0.9481	Cervicalgia	Cervicalgia	Cervicalgia	TRUE	igd	34	461460	0.00241434	115295160	5.3e-09	1	ukb-b-19953	Body mass index (BMI)	TRUE	reported	igd	2	TRUE
					136	rs17668356	G	C	G	C	-0.0230543	0.0352	0.146029	0.1412	FALSE	TRUE	FALSE	finn-b-M13_CERVICALGIA	3	61208619	0.0366	NA	0.3362	Cervicalgia	Cervicalgia	Cervicalgia	TRUE	igd	100	461460	0.00279318	61208619	1.5e-16	3	ukb-b-19953	Body mass index (BMI)	TRUE	reported	igd	2	TRUE
					137	rs17770336	T	C	T	C	0.0242931	0.0214	0.322437	0.3748	FALSE	FALSE	FALSE	finn-b-M13_CERVICALGIA	9	28414625	0.0263	NA	0.4146	Cervicalgia	Cervicalgia	Cervicalgia	TRUE	igd	243	461460	0.00211161	28414625	1.3e-30	9	ukb-b-19953	Body mass index (BMI)	TRUE	reported	igd	2	TRUE
					138	rs1778830	A	G	A	G	0.0140775	0.0031	0.362165	0.2767	FALSE	FALSE	FALSE	finn-b-M13_CERVICALGIA	1	156489974	0.0286	NA	0.9127	Cervicalgia	Cervicalgia	Cervicalgia	TRUE	igd	7	461460	0.00205596	156489974	7.5e-12	1	ukb-b-19953	Body mass index (BMI)	TRUE	reported	igd	2	TRUE
					139	rs1793636	C	G	C	G	-0.0133343	-0.0055	0.309144	0.2269	FALSE	TRUE	FALSE	finn-b-M13_CERVICALGIA	11	131934926	0.0307	NA	0.8587	Cervicalgia	Cervicalgia	Cervicalgia	TRUE	igd	303	461460	0.0021408	131934926	4.7e-10	11	ukb-b-19953	Body mass index (BMI)	TRUE	reported	igd	2	TRUE
					140	rs1834144	A	C	A	C	-0.0140112	0.0059	0.373192	0.4465	FALSE	FALSE	FALSE	finn-b-M13_CERVICALGIA	18	40744790	0.0256	NA	0.8189	Cervicalgia	Cervicalgia	Cervicalgia	TRUE	igd	425	461460	0.00205213	40744790	8.6e-12	18	ukb-b-19953	Body mass index (BMI)	TRUE	reported	igd	2	TRUE
					141	rs1860750	A	T	A	T	0.0117038	-0.0179	0.510958	0.5427	FALSE	TRUE	TRUE	finn-b-M13_CERVICALGIA	14	73309738	0.0256	NA	0.4836	Cervicalgia	Cervicalgia	Cervicalgia	TRUE	igd	358	461460	0.00198192	73309738	3.5e-09	14	ukb-b-19953	Body mass index (BMI)	TRUE	reported	igd	2	FALSE
					142	rs1861410	T	C	T	C	-0.0212558	0.0209	0.555423	0.5985	FALSE	FALSE	FALSE	finn-b-M13_CERVICALGIA	2	58933591	0.026	NA	0.4202	Cervicalgia	Cervicalgia	Cervicalgia	TRUE	igd	60	461460	0.00198918	58933591	1.2e-26	2	ukb-b-19953	Body mass index (BMI)	TRUE	reported	igd	2	TRUE
					143	rs1884897	G	A	G	A	0.020001	-0.0068	0.627378	0.6762	FALSE	FALSE	FALSE	finn-b-M13_CERVICALGIA	20	6612832	0.0272	NA	0.8024	Cervicalgia	Cervicalgia	Cervicalgia	TRUE	igd	450	461460	0.00205634	6612832	2.3e-22	20	ukb-b-19953	Body mass index (BMI)	TRUE	reported	igd	2	TRUE
					144	rs1919243	C	T	C	T	0.0116759	0.0076	0.487406	0.4291	FALSE	FALSE	FALSE	finn-b-M13_CERVICALGIA	5	88778861	0.0259	NA	0.7703	Cervicalgia	Cervicalgia	Cervicalgia	TRUE	igd	162	461460	0.00200175	88778861	5.5e-09	5	ukb-b-19953	Body mass index (BMI)	TRUE	reported	igd	2	TRUE
					145	rs2035936	T	G	T	G	0.0370863	0.124	0.055892	0.04587	FALSE	FALSE	FALSE	finn-b-M13_CERVICALGIA	3	141298124	0.061	NA	0.0418697	Cervicalgia	Cervicalgia	Cervicalgia	TRUE	igd	117	461460	0.00435778	141298124	1.7e-17	3	ukb-b-19953	Body mass index (BMI)	TRUE	reported	igd	2	TRUE
					146	rs2051559	C	T	C	T	0.0204078	0.0033	0.13254	0.1102	FALSE	FALSE	FALSE	finn-b-M13_CERVICALGIA	4	3298800	0.0411	NA	0.9351	Cervicalgia	Cervicalgia	Cervicalgia	TRUE	igd	119	461460	0.00291963	3298800	2.8e-12	4	ukb-b-19953	Body mass index (BMI)	TRUE	reported	igd	2	TRUE
					148	rs2102278	G	A	G	A	0.0118583	0.0293	0.322486	0.3301	FALSE	FALSE	FALSE	finn-b-M13_CERVICALGIA	4	52818664	0.0272	NA	0.2809	Cervicalgia	Cervicalgia	Cervicalgia	TRUE	igd	136	461460	0.0021139	52818664	2e-08	4	ukb-b-19953	Body mass index (BMI)	TRUE	reported	igd	2	TRUE
					149	rs2133561	T	A	T	A	-0.014097	0.0096	0.611084	0.6375	FALSE	TRUE	FALSE	finn-b-M13_CERVICALGIA	5	139086651	0.0267	NA	0.7179	Cervicalgia	Cervicalgia	Cervicalgia	TRUE	igd	165	461460	0.00204744	139086651	5.8e-12	5	ukb-b-19953	Body mass index (BMI)	TRUE	reported	igd	2	TRUE
					150	rs213518	C	T	C	T	0.0157894	-0.04	0.145608	0.1212	FALSE	FALSE	FALSE	finn-b-M13_CERVICALGIA	7	26941065	0.0394	NA	0.3103	Cervicalgia	Cervicalgia	Cervicalgia	TRUE	igd	215	461460	0.00280491	26941065	1.8e-08	7	ukb-b-19953	Body mass index (BMI)	TRUE	reported	igd	2	TRUE
					151	rs2153740	G	A	G	A	-0.0112551	-0.0395	0.479914	0.4632	FALSE	FALSE	FALSE	finn-b-M13_CERVICALGIA	20	2126089	0.0255	NA	0.1212	Cervicalgia	Cervicalgia	Cervicalgia	TRUE	igd	445	461460	0.00199313	2126089	1.6e-08	20	ukb-b-19953	Body mass index (BMI)	TRUE	reported	igd	2	TRUE
					152	rs215634	G	A	G	A	-0.0155223	-0.0289	0.611879	0.7136	FALSE	FALSE	FALSE	finn-b-M13_CERVICALGIA	7	32369148	0.0285	NA	0.3111	Cervicalgia	Cervicalgia	Cervicalgia	TRUE	igd	220	461460	0.00203492	32369148	2.4e-14	7	ukb-b-19953	Body mass index (BMI)	TRUE	reported	igd	2	TRUE
					153	rs2172131	C	T	C	T	-0.0149382	0.0167	0.578723	0.5145	FALSE	FALSE	FALSE	finn-b-M13_CERVICALGIA	10	133978962	0.0254	NA	0.5099	Cervicalgia	Cervicalgia	Cervicalgia	TRUE	igd	282	461460	0.00200386	133978962	9e-14	10	ukb-b-19953	Body mass index (BMI)	TRUE	reported	igd	2	TRUE
					154	rs2192158	G	A	G	A	-0.015012	-0.0017	0.553308	0.5166	FALSE	FALSE	FALSE	finn-b-M13_CERVICALGIA	4	55505360	0.0255	NA	0.9471	Cervicalgia	Cervicalgia	Cervicalgia	TRUE	igd	137	461460	0.00198302	55505360	3.7e-14	4	ukb-b-19953	Body mass index (BMI)	TRUE	reported	igd	2	TRUE
					155	rs2216931	A	C	A	C	0.0169109	0.0346	0.661966	0.7375	FALSE	FALSE	FALSE	finn-b-M13_CERVICALGIA	2	181599070	0.029	NA	0.2338	Cervicalgia	Cervicalgia	Cervicalgia	TRUE	igd	44	461460	0.00208587	181599070	5.2e-16	2	ukb-b-19953	Body mass index (BMI)	TRUE	reported	igd	2	TRUE
					156	rs2234458	T	C	T	C	-0.0203841	-0.0126	0.639519	0.6957	FALSE	FALSE	FALSE	finn-b-M13_CERVICALGIA	11	65639374	0.0278	NA	0.6487	Cervicalgia	Cervicalgia	Cervicalgia	TRUE	igd	292	461460	0.00205579	65639374	3.6e-23	11	ukb-b-19953	Body mass index (BMI)	TRUE	reported	igd	2	TRUE
					157	rs2248551	A	G	A	G	0.0146523	-0.0039	0.164522	0.2119	FALSE	FALSE	FALSE	finn-b-M13_CERVICALGIA	6	131924689	0.0311	NA	0.9011	Cervicalgia	Cervicalgia	Cervicalgia	TRUE	igd	192	461460	0.00266497	131924689	3.8e-08	6	ukb-b-19953	Body mass index (BMI)	TRUE	reported	igd	2	TRUE
					158	rs2253310	G	C	G	C	0.0173213	-0.0258	0.626099	0.5785	FALSE	TRUE	TRUE	finn-b-M13_CERVICALGIA	6	108888593	0.0257	NA	0.3153	Cervicalgia	Cervicalgia	Cervicalgia	TRUE	igd	200	461460	0.00204115	108888593	2.1e-17	6	ukb-b-19953	Body mass index (BMI)	TRUE	reported	igd	2	FALSE
					159	rs2271189	A	G	A	G	-0.0163086	0.0011	0.40272	0.3892	FALSE	FALSE	FALSE	finn-b-M13_CERVICALGIA	12	56494991	0.026	NA	0.9659	Cervicalgia	Cervicalgia	Cervicalgia	TRUE	igd	329	461460	0.00201869	56494991	6.5e-16	12	ukb-b-19953	Body mass index (BMI)	TRUE	reported	igd	2	TRUE
					160	rs2289379	T	C	T	C	-0.0152765	0.0217	0.395648	0.5146	FALSE	FALSE	FALSE	finn-b-M13_CERVICALGIA	7	44804225	0.0256	NA	0.3955	Cervicalgia	Cervicalgia	Cervicalgia	TRUE	igd	216	461460	0.00202952	44804225	5.2e-14	7	ukb-b-19953	Body mass index (BMI)	TRUE	reported	igd	2	TRUE
					161	rs2307111	C	T	C	T	-0.0280042	-0.018	0.395025	0.4263	FALSE	FALSE	FALSE	finn-b-M13_CERVICALGIA	5	75003678	0.0257	NA	0.4851	Cervicalgia	Cervicalgia	Cervicalgia	TRUE	igd	144	461460	0.00202203	75003678	1.3e-43	5	ukb-b-19953	Body mass index (BMI)	TRUE	reported	igd	2	TRUE
					162	rs2342892	G	T	G	T	-0.0126972	0.0385	0.516212	0.5221	FALSE	FALSE	FALSE	finn-b-M13_CERVICALGIA	16	24540806	0.0254	NA	0.1302	Cervicalgia	Cervicalgia	Cervicalgia	TRUE	igd	401	461460	0.00197715	24540806	1.3e-10	16	ukb-b-19953	Body mass index (BMI)	TRUE	reported	igd	2	TRUE
					163	rs2381404	C	T	C	T	0.0139664	-0.0155	0.243837	0.2081	FALSE	FALSE	FALSE	finn-b-M13_CERVICALGIA	2	144035442	0.0314	NA	0.621299	Cervicalgia	Cervicalgia	Cervicalgia	TRUE	igd	43	461460	0.00229974	144035442	1.3e-09	2	ukb-b-19953	Body mass index (BMI)	TRUE	reported	igd	2	TRUE
					164	rs2383377	A	G	A	G	0.0161287	-0.0594	0.130687	0.1277	FALSE	FALSE	FALSE	finn-b-M13_CERVICALGIA	14	33257914	0.0388	NA	0.1258	Cervicalgia	Cervicalgia	Cervicalgia	TRUE	igd	356	461460	0.00293564	33257914	3.9e-08	14	ukb-b-19953	Body mass index (BMI)	TRUE	reported	igd	2	TRUE
					165	rs2396625	A	T	A	T	-0.018919	0.041	0.421331	0.3748	FALSE	TRUE	TRUE	finn-b-M13_CERVICALGIA	7	113028634	0.0264	NA	0.1198	Cervicalgia	Cervicalgia	Cervicalgia	TRUE	igd	211	461460	0.00201335	113028634	5.6e-21	7	ukb-b-19953	Body mass index (BMI)	TRUE	reported	igd	2	FALSE
					166	rs2398861	G	A	G	A	0.0179932	-0.0231	0.259169	0.3158	FALSE	FALSE	FALSE	finn-b-M13_CERVICALGIA	9	96430747	0.0274	NA	0.3991	Cervicalgia	Cervicalgia	Cervicalgia	TRUE	igd	253	461460	0.00226733	96430747	2.1e-15	9	ukb-b-19953	Body mass index (BMI)	TRUE	reported	igd	2	TRUE
					167	rs2425816	A	G	A	G	0.0122284	0.0215	0.415111	0.3371	FALSE	FALSE	FALSE	finn-b-M13_CERVICALGIA	20	44895075	0.0269	NA	0.4233	Cervicalgia	Cervicalgia	Cervicalgia	TRUE	igd	446	461460	0.00201106	44895075	1.2e-09	20	ukb-b-19953	Body mass index (BMI)	TRUE	reported	igd	2	TRUE
					168	rs2433733	A	G	A	G	-0.0171805	-0.0716	0.677659	0.6968	FALSE	FALSE	FALSE	finn-b-M13_CERVICALGIA	2	230816703	0.0277	NA	0.00976495	Cervicalgia	Cervicalgia	Cervicalgia	TRUE	igd	54	461460	0.00210907	230816703	3.8e-16	2	ukb-b-19953	Body mass index (BMI)	TRUE	reported	igd	2	TRUE
					169	rs2439823	G	A	G	A	0.0191998	-0.0077	0.545612	0.4904	FALSE	FALSE	FALSE	finn-b-M13_CERVICALGIA	10	99778226	0.0256	NA	0.7635	Cervicalgia	Cervicalgia	Cervicalgia	TRUE	igd	269	461460	0.00199108	99778226	5.3e-22	10	ukb-b-19953	Body mass index (BMI)	TRUE	reported	igd	2	TRUE
					170	rs2482356	C	T	C	T	-0.0113511	0.0074	0.429018	0.3794	FALSE	FALSE	FALSE	finn-b-M13_CERVICALGIA	9	94178371	0.0263	NA	0.7777	Cervicalgia	Cervicalgia	Cervicalgia	TRUE	igd	260	461460	0.00199506	94178371	1.3e-08	9	ukb-b-19953	Body mass index (BMI)	TRUE	reported	igd	2	TRUE
					171	rs2512892	C	T	C	T	0.0129468	-0.0399	0.566085	0.559	FALSE	FALSE	FALSE	finn-b-M13_CERVICALGIA	11	131451862	0.0256	NA	0.1193	Cervicalgia	Cervicalgia	Cervicalgia	TRUE	igd	302	461460	0.00199819	131451862	9.2e-11	11	ukb-b-19953	Body mass index (BMI)	TRUE	reported	igd	2	TRUE
					172	rs252761	T	G	T	G	-0.0115046	-0.0187	0.587966	0.5747	FALSE	FALSE	FALSE	finn-b-M13_CERVICALGIA	5	77380723	0.0258	NA	0.4687	Cervicalgia	Cervicalgia	Cervicalgia	TRUE	igd	157	461460	0.00201769	77380723	1.2e-08	5	ukb-b-19953	Body mass index (BMI)	TRUE	reported	igd	2	TRUE
					173	rs2568958	A	G	A	G	0.0222928	0.016	0.603656	0.6453	FALSE	FALSE	FALSE	finn-b-M13_CERVICALGIA	1	72765116	0.0267	NA	0.548399	Cervicalgia	Cervicalgia	Cervicalgia	TRUE	igd	28	461460	0.00201204	72765116	1.6e-28	1	ukb-b-19953	Body mass index (BMI)	TRUE	reported	igd	2	TRUE
					174	rs2569993	C	T	C	T	0.01267	0.043	0.320327	0.366	FALSE	FALSE	FALSE	finn-b-M13_CERVICALGIA	3	12926096	0.0265	NA	0.1051	Cervicalgia	Cervicalgia	Cervicalgia	TRUE	igd	113	461460	0.00212202	12926096	2.4e-09	3	ukb-b-19953	Body mass index (BMI)	TRUE	reported	igd	2	TRUE
					175	rs2606228	C	A	C	A	-0.0138791	-0.0327	0.646368	0.5886	FALSE	FALSE	FALSE	finn-b-M13_CERVICALGIA	3	183537759	0.026	NA	0.2084	Cervicalgia	Cervicalgia	Cervicalgia	TRUE	igd	98	461460	0.00208379	183537759	2.7e-11	3	ukb-b-19953	Body mass index (BMI)	TRUE	reported	igd	2	TRUE
					176	rs2616143	A	G	A	G	-0.0138738	0.0561	0.319862	0.3844	FALSE	FALSE	FALSE	finn-b-M13_CERVICALGIA	8	20632022	0.0262	NA	0.0320701	Cervicalgia	Cervicalgia	Cervicalgia	TRUE	igd	236	461460	0.00212547	20632022	6.7e-11	8	ukb-b-19953	Body mass index (BMI)	TRUE	reported	igd	2	TRUE
					177	rs2618039	T	A	T	A	0.0143963	-0.0258	0.381481	0.4578	FALSE	TRUE	TRUE	finn-b-M13_CERVICALGIA	1	112324111	0.0256	NA	0.3129	Cervicalgia	Cervicalgia	Cervicalgia	TRUE	igd	6	461460	0.0020317	112324111	1.4e-12	1	ukb-b-19953	Body mass index (BMI)	TRUE	reported	igd	2	FALSE
					178	rs2678204	G	T	G	T	0.024161	0.0031	0.340162	0.2962	FALSE	FALSE	FALSE	finn-b-M13_CERVICALGIA	1	201800511	0.0279	NA	0.9101	Cervicalgia	Cervicalgia	Cervicalgia	TRUE	igd	37	461460	0.00208158	201800511	3.8e-31	1	ukb-b-19953	Body mass index (BMI)	TRUE	reported	igd	2	TRUE
					179	rs2725371	G	A	G	A	-0.0160301	-0.0202	0.696115	0.7381	FALSE	FALSE	FALSE	finn-b-M13_CERVICALGIA	8	30854033	0.0291	NA	0.4873	Cervicalgia	Cervicalgia	Cervicalgia	TRUE	igd	230	461460	0.00215845	30854033	1.1e-13	8	ukb-b-19953	Body mass index (BMI)	TRUE	reported	igd	2	TRUE
					180	rs2791643	T	C	T	C	-0.0133837	-0.0177	0.761794	0.7713	FALSE	FALSE	FALSE	finn-b-M13_CERVICALGIA	1	11207269	0.0305	NA	0.5612	Cervicalgia	Cervicalgia	Cervicalgia	TRUE	igd	9	461460	0.00231332	11207269	7.2e-09	1	ukb-b-19953	Body mass index (BMI)	TRUE	reported	igd	2	TRUE
					181	rs2814942	A	G	A	G	0.0284856	0.0029	0.329525	0.3206	FALSE	FALSE	FALSE	finn-b-M13_CERVICALGIA	6	34644261	0.0276	NA	0.9154	Cervicalgia	Cervicalgia	Cervicalgia	TRUE	igd	184	461460	0.00209768	34644261	5.3e-42	6	ukb-b-19953	Body mass index (BMI)	TRUE	reported	igd	2	TRUE
					182	rs28350	G	A	G	A	-0.0180335	-0.0308	0.820684	0.8135	FALSE	FALSE	FALSE	finn-b-M13_CERVICALGIA	3	42418446	0.0328	NA	0.3479	Cervicalgia	Cervicalgia	Cervicalgia	TRUE	igd	107	461460	0.00258234	42418446	2.9e-12	3	ukb-b-19953	Body mass index (BMI)	TRUE	reported	igd	2	TRUE
					183	rs28366156	C	T	C	T	-0.0264826	0.0417	0.130595	0.07134	FALSE	FALSE	FALSE	finn-b-M13_CERVICALGIA	6	31671498	0.0501	NA	0.4048	Cervicalgia	Cervicalgia	Cervicalgia	TRUE	igd	193	461460	0.00292978	31671498	1.6e-19	6	ukb-b-19953	Body mass index (BMI)	TRUE	reported	igd	2	TRUE
					184	rs2837996	C	T	C	T	0.0126647	0.0467	0.651408	0.5842	FALSE	FALSE	FALSE	finn-b-M13_CERVICALGIA	21	42626706	0.0258	NA	0.0701908	Cervicalgia	Cervicalgia	Cervicalgia	TRUE	igd	453	461460	0.00207859	42626706	1.1e-09	21	ukb-b-19953	Body mass index (BMI)	TRUE	reported	igd	2	TRUE
					185	rs28404639	T	C	T	C	-0.0117129	0.0221	0.366041	0.2523	FALSE	FALSE	FALSE	finn-b-M13_CERVICALGIA	5	80874229	0.0293	NA	0.4516	Cervicalgia	Cervicalgia	Cervicalgia	TRUE	igd	152	461460	0.00205533	80874229	1.2e-08	5	ukb-b-19953	Body mass index (BMI)	TRUE	reported	igd	2	TRUE
					186	rs28489620	A	G	A	G	-0.0153737	-0.003	0.290349	0.2966	FALSE	FALSE	FALSE	finn-b-M13_CERVICALGIA	22	41804716	0.0278	NA	0.9127	Cervicalgia	Cervicalgia	Cervicalgia	TRUE	igd	458	461460	0.00220025	41804716	2.8e-12	22	ukb-b-19953	Body mass index (BMI)	TRUE	reported	igd	2	TRUE
					187	rs28568418	A	G	A	G	-0.0182825	0.0601	0.107636	0.08807	FALSE	FALSE	FALSE	finn-b-M13_CERVICALGIA	15	53462969	0.0454	NA	0.1854	Cervicalgia	Cervicalgia	Cervicalgia	TRUE	igd	378	461460	0.00320812	53462969	1.2e-08	15	ukb-b-19953	Body mass index (BMI)	TRUE	reported	igd	2	TRUE
					188	rs2861685	C	T	C	T	-0.0171274	-0.0281	0.411984	0.4124	FALSE	FALSE	FALSE	finn-b-M13_CERVICALGIA	2	67837553	0.0258	NA	0.2748	Cervicalgia	Cervicalgia	Cervicalgia	TRUE	igd	65	461460	0.00199763	67837553	1e-17	2	ukb-b-19953	Body mass index (BMI)	TRUE	reported	igd	2	TRUE
					189	rs28670671	C	T	C	T	-0.0124638	-0.0074	0.286024	0.3612	FALSE	FALSE	FALSE	finn-b-M13_CERVICALGIA	9	140363045	0.0278	NA	0.7901	Cervicalgia	Cervicalgia	Cervicalgia	TRUE	igd	249	461460	0.00226426	140363045	3.7e-08	9	ukb-b-19953	Body mass index (BMI)	TRUE	reported	igd	2	TRUE
					190	rs2870111	T	C	T	C	-0.0157151	-0.0124	0.412066	0.4126	FALSE	FALSE	FALSE	finn-b-M13_CERVICALGIA	15	79403585	0.0258	NA	0.6321	Cervicalgia	Cervicalgia	Cervicalgia	TRUE	igd	369	461460	0.00201912	79403585	7.1e-15	15	ukb-b-19953	Body mass index (BMI)	TRUE	reported	igd	2	TRUE
					191	rs2875762	C	G	C	G	0.015339	0.1111	0.242953	0.1112	FALSE	TRUE	FALSE	finn-b-M13_CERVICALGIA	6	124925032	0.0407	NA	0.00635594	Cervicalgia	Cervicalgia	Cervicalgia	TRUE	igd	180	461460	0.0023121	124925032	3.3e-11	6	ukb-b-19953	Body mass index (BMI)	TRUE	reported	igd	2	TRUE
					192	rs2899644	T	C	T	C	0.0149659	-0.0032	0.229995	0.2515	FALSE	FALSE	FALSE	finn-b-M13_CERVICALGIA	15	59470366	0.0292	NA	0.9123	Cervicalgia	Cervicalgia	Cervicalgia	TRUE	igd	384	461460	0.0023609	59470366	2.3e-10	15	ukb-b-19953	Body mass index (BMI)	TRUE	reported	igd	2	TRUE
					193	rs2920503	T	C	T	C	-0.0140307	-0.0068	0.285413	0.3125	FALSE	FALSE	FALSE	finn-b-M13_CERVICALGIA	3	12324230	0.0275	NA	0.8034	Cervicalgia	Cervicalgia	Cervicalgia	TRUE	igd	112	461460	0.00219666	12324230	1.7e-10	3	ukb-b-19953	Body mass index (BMI)	TRUE	reported	igd	2	TRUE
					194	rs2922757	T	A	T	A	0.0122465	0.0209	0.597368	0.6965	FALSE	TRUE	FALSE	finn-b-M13_CERVICALGIA	8	76544012	0.0279	NA	0.455	Cervicalgia	Cervicalgia	Cervicalgia	TRUE	igd	235	461460	0.00201926	76544012	1.3e-09	8	ukb-b-19953	Body mass index (BMI)	TRUE	reported	igd	2	TRUE
					195	rs2962334	T	G	T	G	0.0432552	0.0031	0.020065	0.02145	FALSE	FALSE	FALSE	finn-b-M13_CERVICALGIA	5	86879056	0.0893	NA	0.9726	Cervicalgia	Cervicalgia	Cervicalgia	TRUE	igd	158	461460	0.00703547	86879056	7.8e-10	5	ukb-b-19953	Body mass index (BMI)	TRUE	reported	igd	2	TRUE
					196	rs317656	A	T	A	T	-0.0144763	-0.0576	0.724452	0.6482	FALSE	TRUE	FALSE	finn-b-M13_CERVICALGIA	12	69681101	0.0266	NA	0.0305703	Cervicalgia	Cervicalgia	Cervicalgia	TRUE	igd	321	461460	0.00221303	69681101	6.1e-11	12	ukb-b-19953	Body mass index (BMI)	TRUE	reported	igd	2	TRUE
					197	rs3213943	A	C	A	C	-0.0179406	0.0447	0.131525	0.1864	FALSE	FALSE	FALSE	finn-b-M13_CERVICALGIA	2	136389840	0.0327	NA	0.1714	Cervicalgia	Cervicalgia	Cervicalgia	TRUE	igd	49	461460	0.00288163	136389840	4.8e-10	2	ukb-b-19953	Body mass index (BMI)	TRUE	reported	igd	2	TRUE
					198	rs32421	T	A	T	A	0.0132315	-0.0204	0.224315	0.2173	FALSE	TRUE	FALSE	finn-b-M13_CERVICALGIA	5	167362416	0.0308	NA	0.5075	Cervicalgia	Cervicalgia	Cervicalgia	TRUE	igd	172	461460	0.00237757	167362416	2.6e-08	5	ukb-b-19953	Body mass index (BMI)	TRUE	reported	igd	2	TRUE
					199	rs329118	T	C	T	C	-0.0165734	-0.0292	0.419409	0.4234	FALSE	FALSE	FALSE	finn-b-M13_CERVICALGIA	5	133861663	0.0258	NA	0.2586	Cervicalgia	Cervicalgia	Cervicalgia	TRUE	igd	148	461460	0.0020038	133861663	1.3e-16	5	ukb-b-19953	Body mass index (BMI)	TRUE	reported	igd	2	TRUE
					200	rs329651	T	G	T	G	0.0157218	-0.0732	0.803977	0.9063	FALSE	FALSE	FALSE	finn-b-M13_CERVICALGIA	11	133767622	0.0444	NA	0.0991996	Cervicalgia	Cervicalgia	Cervicalgia	TRUE	igd	309	461460	0.00250202	133767622	3.3e-10	11	ukb-b-19953	Body mass index (BMI)	TRUE	reported	igd	2	TRUE
					201	rs34045288	T	C	T	C	0.0234784	0.0091	0.334435	0.3767	FALSE	FALSE	FALSE	finn-b-M13_CERVICALGIA	6	40369081	0.0262	NA	0.727601	Cervicalgia	Cervicalgia	Cervicalgia	TRUE	igd	175	461460	0.00209371	40369081	3.5e-29	6	ukb-b-19953	Body mass index (BMI)	TRUE	reported	igd	2	TRUE
					202	rs34153025	C	T	C	T	-0.0389151	0.0302	0.022158	0.03051	FALSE	FALSE	FALSE	finn-b-M13_CERVICALGIA	15	41339697	0.0734	NA	0.6807	Cervicalgia	Cervicalgia	Cervicalgia	TRUE	igd	367	461460	0.00678155	41339697	9.6e-09	15	ukb-b-19953	Body mass index (BMI)	TRUE	reported	igd	2	TRUE
					203	rs34234296	A	G	A	G	-0.014947	-0.0171	0.392437	0.3066	FALSE	FALSE	FALSE	finn-b-M13_CERVICALGIA	2	175166636	0.0277	NA	0.5381	Cervicalgia	Cervicalgia	Cervicalgia	TRUE	igd	80	461460	0.00204032	175166636	2.4e-13	2	ukb-b-19953	Body mass index (BMI)	TRUE	reported	igd	2	TRUE
					204	rs34481751	A	C	A	C	-0.0185029	-0.0181	0.165329	0.1731	FALSE	FALSE	FALSE	finn-b-M13_CERVICALGIA	20	47501038	0.0339	NA	0.5928	Cervicalgia	Cervicalgia	Cervicalgia	TRUE	igd	449	461460	0.00270404	47501038	7.8e-12	20	ukb-b-19953	Body mass index (BMI)	TRUE	reported	igd	2	TRUE
					205	rs34517439	A	C	A	C	0.038848	0.0256	0.121787	0.127	FALSE	FALSE	FALSE	finn-b-M13_CERVICALGIA	1	78450517	0.0386	NA	0.506001	Cervicalgia	Cervicalgia	Cervicalgia	TRUE	igd	32	461460	0.00304983	78450517	3.6e-37	1	ukb-b-19953	Body mass index (BMI)	TRUE	reported	igd	2	TRUE
					206	rs34696181	C	T	C	T	0.0114345	0.0242	0.476084	0.3982	FALSE	FALSE	FALSE	finn-b-M13_CERVICALGIA	7	93096635	0.026	NA	0.3523	Cervicalgia	Cervicalgia	Cervicalgia	TRUE	igd	207	461460	0.00198283	93096635	8.1e-09	7	ukb-b-19953	Body mass index (BMI)	TRUE	reported	igd	2	TRUE
					207	rs347551	G	C	G	C	0.013865	0.0652	0.472268	0.4604	FALSE	TRUE	TRUE	finn-b-M13_CERVICALGIA	5	119389031	0.0259	NA	0.01166	Cervicalgia	Cervicalgia	Cervicalgia	TRUE	igd	171	461460	0.00201085	119389031	5.4e-12	5	ukb-b-19953	Body mass index (BMI)	TRUE	reported	igd	2	FALSE
					208	rs34811474	A	G	A	G	-0.0285293	0.0138	0.230756	0.2311	FALSE	FALSE	FALSE	finn-b-M13_CERVICALGIA	4	25408838	0.0305	NA	0.6513	Cervicalgia	Cervicalgia	Cervicalgia	TRUE	igd	132	461460	0.00234269	25408838	4.1e-34	4	ukb-b-19953	Body mass index (BMI)	TRUE	reported	igd	2	TRUE
					209	rs349071	A	G	A	G	-0.0133062	-0.0453	0.500388	0.6113	FALSE	FALSE	FALSE	finn-b-M13_CERVICALGIA	11	84776849	0.0263	NA	0.0844792	Cervicalgia	Cervicalgia	Cervicalgia	TRUE	igd	313	461460	0.00198231	84776849	1.9e-11	11	ukb-b-19953	Body mass index (BMI)	TRUE	reported	igd	2	TRUE
					210	rs35154326	G	A	G	A	-0.0130427	-0.0375	0.274044	0.3111	FALSE	FALSE	FALSE	finn-b-M13_CERVICALGIA	16	24862414	0.0275	NA	0.1735	Cervicalgia	Cervicalgia	Cervicalgia	TRUE	igd	402	461460	0.00223442	24862414	5.3e-09	16	ukb-b-19953	Body mass index (BMI)	TRUE	reported	igd	2	TRUE
					211	rs35364449	T	C	T	C	0.0217069	0.0548	0.109739	0.1397	FALSE	FALSE	FALSE	finn-b-M13_CERVICALGIA	15	74278126	0.0369	NA	0.1378	Cervicalgia	Cervicalgia	Cervicalgia	TRUE	igd	380	461460	0.00318335	74278126	9.2e-12	15	ukb-b-19953	Body mass index (BMI)	TRUE	reported	igd	2	TRUE
					212	rs355777	C	G	C	G	0.0152715	-0.0277	0.407537	0.4324	FALSE	TRUE	TRUE	finn-b-M13_CERVICALGIA	3	154034950	0.0257	NA	0.2814	Cervicalgia	Cervicalgia	Cervicalgia	TRUE	igd	96	461460	0.00201314	154034950	3.3e-14	3	ukb-b-19953	Body mass index (BMI)	TRUE	reported	igd	2	FALSE
					213	rs35697587	A	G	A	G	-0.0164677	-0.0267	0.508121	0.5872	FALSE	FALSE	FALSE	finn-b-M13_CERVICALGIA	14	47298505	0.0259	NA	0.3016	Cervicalgia	Cervicalgia	Cervicalgia	TRUE	igd	357	461460	0.00198067	47298505	9.2e-17	14	ukb-b-19953	Body mass index (BMI)	TRUE	reported	igd	2	TRUE
					214	rs35697691	G	C	G	C	0.0230305	-0.0091	0.089346	0.04225	FALSE	TRUE	FALSE	finn-b-M13_CERVICALGIA	15	52353498	0.0639	NA	0.8867	Cervicalgia	Cervicalgia	Cervicalgia	TRUE	igd	377	461460	0.00352223	52353498	6.2e-11	15	ukb-b-19953	Body mass index (BMI)	TRUE	reported	igd	2	TRUE
					215	rs35809007	A	G	A	G	-0.0171009	0.0106	0.363205	0.3935	FALSE	FALSE	FALSE	finn-b-M13_CERVICALGIA	2	47019521	0.0261	NA	0.683299	Cervicalgia	Cervicalgia	Cervicalgia	TRUE	igd	59	461460	0.00205627	47019521	9.1e-17	2	ukb-b-19953	Body mass index (BMI)	TRUE	reported	igd	2	TRUE
					216	rs35957544	T	G	T	G	-0.0196429	-0.008	0.574316	0.5939	FALSE	FALSE	FALSE	finn-b-M13_CERVICALGIA	8	73440371	0.0259	NA	0.7579	Cervicalgia	Cervicalgia	Cervicalgia	TRUE	igd	238	461460	0.00200438	73440371	1.1e-22	8	ukb-b-19953	Body mass index (BMI)	TRUE	reported	igd	2	TRUE
					217	rs36007635	A	G	A	G	-0.021045	-0.0619	0.137698	0.0914	FALSE	FALSE	FALSE	finn-b-M13_CERVICALGIA	6	163009335	0.0444	NA	0.1629	Cervicalgia	Cervicalgia	Cervicalgia	TRUE	igd	202	461460	0.00286788	163009335	2.2e-13	6	ukb-b-19953	Body mass index (BMI)	TRUE	reported	igd	2	TRUE
					218	rs36061954	T	C	T	C	0.0128445	0.0097	0.398747	0.3877	FALSE	FALSE	FALSE	finn-b-M13_CERVICALGIA	8	38329650	0.0261	NA	0.710201	Cervicalgia	Cervicalgia	Cervicalgia	TRUE	igd	225	461460	0.00201928	38329650	2e-10	8	ukb-b-19953	Body mass index (BMI)	TRUE	reported	igd	2	TRUE
					219	rs3764625	G	T	G	T	-0.0117714	0.0083	0.587594	0.5267	FALSE	FALSE	FALSE	finn-b-M13_CERVICALGIA	19	49649051	0.0255	NA	0.744	Cervicalgia	Cervicalgia	Cervicalgia	TRUE	igd	431	461460	0.00201523	49649051	5.2e-09	19	ukb-b-19953	Body mass index (BMI)	TRUE	reported	igd	2	TRUE
					220	rs3784710	C	T	C	T	-0.0297067	-0.0254	0.226602	0.1723	FALSE	FALSE	FALSE	finn-b-M13_CERVICALGIA	15	68072458	0.0337	NA	0.451	Cervicalgia	Cervicalgia	Cervicalgia	TRUE	igd	368	461460	0.00236042	68072458	2.5e-36	15	ukb-b-19953	Body mass index (BMI)	TRUE	reported	igd	2	TRUE
					221	rs3803286	G	A	G	A	-0.0186417	-0.0181	0.666815	0.6636	FALSE	FALSE	FALSE	finn-b-M13_CERVICALGIA	14	103246470	0.027	NA	0.5027	Cervicalgia	Cervicalgia	Cervicalgia	TRUE	igd	361	461460	0.00209828	103246470	6.4e-19	14	ukb-b-19953	Body mass index (BMI)	TRUE	reported	igd	2	TRUE
					222	rs3807566	T	G	T	G	-0.0120727	-0.0291	0.43832	0.379	FALSE	FALSE	FALSE	finn-b-M13_CERVICALGIA	7	50564204	0.0263	NA	0.2673	Cervicalgia	Cervicalgia	Cervicalgia	TRUE	igd	210	461460	0.00199583	50564204	1.5e-09	7	ukb-b-19953	Body mass index (BMI)	TRUE	reported	igd	2	TRUE
					223	rs3814883	T	C	T	C	0.0240107	0.0127	0.482402	0.4117	FALSE	FALSE	FALSE	finn-b-M13_CERVICALGIA	16	29994922	0.0258	NA	0.6217	Cervicalgia	Cervicalgia	Cervicalgia	TRUE	igd	390	461460	0.00198424	29994922	1e-33	16	ukb-b-19953	Body mass index (BMI)	TRUE	reported	igd	2	TRUE
					224	rs3845344	T	C	T	C	0.0163609	0.0094	0.391115	0.4311	FALSE	FALSE	FALSE	finn-b-M13_CERVICALGIA	1	75001480	0.0257	NA	0.7146	Cervicalgia	Cervicalgia	Cervicalgia	TRUE	igd	21	461460	0.00201927	75001480	5.4e-16	1	ukb-b-19953	Body mass index (BMI)	TRUE	reported	igd	2	TRUE
					225	rs3851998	G	C	G	C	-0.0136071	0.0092	0.743064	0.806	FALSE	TRUE	FALSE	finn-b-M13_CERVICALGIA	3	131876605	0.0324	NA	0.777401	Cervicalgia	Cervicalgia	Cervicalgia	TRUE	igd	103	461460	0.00226874	131876605	2e-09	3	ukb-b-19953	Body mass index (BMI)	TRUE	reported	igd	2	TRUE
					226	rs3866805	A	C	A	C	0.0117835	-0.0398	0.355683	0.3405	FALSE	FALSE	FALSE	finn-b-M13_CERVICALGIA	1	6657424	0.027	NA	0.1404	Cervicalgia	Cervicalgia	Cervicalgia	TRUE	igd	17	461460	0.00206546	6657424	1.2e-08	1	ukb-b-19953	Body mass index (BMI)	TRUE	reported	igd	2	TRUE
					227	rs3897102	T	C	T	C	0.0120838	0.0265	0.411157	0.4598	FALSE	FALSE	FALSE	finn-b-M13_CERVICALGIA	12	123492112	0.0257	NA	0.3027	Cervicalgia	Cervicalgia	Cervicalgia	TRUE	igd	332	461460	0.00202716	123492112	2.5e-09	12	ukb-b-19953	Body mass index (BMI)	TRUE	reported	igd	2	TRUE
					228	rs3901286	A	C	A	C	-0.0225553	0.0239	0.15244	0.2227	FALSE	FALSE	FALSE	finn-b-M13_CERVICALGIA	7	99107727	0.0305	NA	0.4326	Cervicalgia	Cervicalgia	Cervicalgia	TRUE	igd	218	461460	0.00275602	99107727	2.7e-16	7	ukb-b-19953	Body mass index (BMI)	TRUE	reported	igd	2	TRUE
					229	rs3935190	A	G	A	G	-0.0144864	-0.0167	0.536784	0.5048	FALSE	FALSE	FALSE	finn-b-M13_CERVICALGIA	17	79084367	0.0255	NA	0.5138	Cervicalgia	Cervicalgia	Cervicalgia	TRUE	igd	412	461460	0.00199701	79084367	4e-13	17	ukb-b-19953	Body mass index (BMI)	TRUE	reported	igd	2	TRUE
					230	rs394608	C	T	C	T	0.0186353	0.0106	0.537697	0.5644	FALSE	FALSE	FALSE	finn-b-M13_CERVICALGIA	21	46581798	0.0256	NA	0.680201	Cervicalgia	Cervicalgia	Cervicalgia	TRUE	igd	455	461460	0.00199484	46581798	9.5e-21	21	ukb-b-19953	Body mass index (BMI)	TRUE	reported	igd	2	TRUE
					231	rs396755	G	C	G	C	-0.0123639	0.0066	0.571164	0.6167	FALSE	TRUE	TRUE	finn-b-M13_CERVICALGIA	5	104022239	0.0263	NA	0.8008	Cervicalgia	Cervicalgia	Cervicalgia	TRUE	igd	145	461460	0.00199937	104022239	6.3e-10	5	ukb-b-19953	Body mass index (BMI)	TRUE	reported	igd	2	FALSE
					232	rs40071	C	T	C	T	-0.0261666	-0.0181	0.179536	0.2115	FALSE	FALSE	FALSE	finn-b-M13_CERVICALGIA	5	107496102	0.0313	NA	0.5629	Cervicalgia	Cervicalgia	Cervicalgia	TRUE	igd	163	461460	0.00258163	107496102	3.8e-24	5	ukb-b-19953	Body mass index (BMI)	TRUE	reported	igd	2	TRUE
					233	rs4017425	T	C	T	C	-0.0125817	-0.0122	0.470208	0.3881	FALSE	FALSE	FALSE	finn-b-M13_CERVICALGIA	3	44028764	0.0262	NA	0.6432	Cervicalgia	Cervicalgia	Cervicalgia	TRUE	igd	116	461460	0.00198035	44028764	2.1e-10	3	ukb-b-19953	Body mass index (BMI)	TRUE	reported	igd	2	TRUE
					234	rs4055791	T	C	T	C	-0.0178082	-0.0068	0.416804	0.3922	FALSE	FALSE	FALSE	finn-b-M13_CERVICALGIA	13	59266053	0.0261	NA	0.793699	Cervicalgia	Cervicalgia	Cervicalgia	TRUE	igd	337	461460	0.00200801	59266053	7.4e-19	13	ukb-b-19953	Body mass index (BMI)	TRUE	reported	igd	2	TRUE
					235	rs406388	G	C	G	C	0.015973	-0.0216	0.177266	0.2082	FALSE	TRUE	FALSE	finn-b-M13_CERVICALGIA	22	18226997	0.0313	NA	0.4912	Cervicalgia	Cervicalgia	Cervicalgia	TRUE	igd	456	461460	0.00260181	18226997	8.3e-10	22	ukb-b-19953	Body mass index (BMI)	TRUE	reported	igd	2	TRUE
					236	rs41279738	G	T	G	T	0.0684263	0.0146	0.025988	0.05675	FALSE	FALSE	FALSE	finn-b-M13_CERVICALGIA	1	110082551	0.0546	NA	0.7894	Cervicalgia	Cervicalgia	Cervicalgia	TRUE	igd	4	461460	0.0062225	110082551	4e-28	1	ukb-b-19953	Body mass index (BMI)	TRUE	reported	igd	2	TRUE
					237	rs4148155	G	A	G	A	-0.0229681	0.0375	0.113268	0.07498	FALSE	FALSE	FALSE	finn-b-M13_CERVICALGIA	4	89054667	0.0487	NA	0.4416	Cervicalgia	Cervicalgia	Cervicalgia	TRUE	igd	141	461460	0.00310659	89054667	1.4e-13	4	ukb-b-19953	Body mass index (BMI)	TRUE	reported	igd	2	TRUE
					238	rs4261944	G	T	G	T	0.0138553	0.0126	0.364935	0.3	FALSE	FALSE	FALSE	finn-b-M13_CERVICALGIA	4	31003636	0.0278	NA	0.6497	Cervicalgia	Cervicalgia	Cervicalgia	TRUE	igd	140	461460	0.00205652	31003636	1.6e-11	4	ukb-b-19953	Body mass index (BMI)	TRUE	reported	igd	2	TRUE
					239	rs4267103	C	T	C	T	0.0153916	-0.0442	0.186347	0.1821	FALSE	FALSE	FALSE	finn-b-M13_CERVICALGIA	12	60966740	0.0331	NA	0.1808	Cervicalgia	Cervicalgia	Cervicalgia	TRUE	igd	322	461460	0.00254312	60966740	1.4e-09	12	ukb-b-19953	Body mass index (BMI)	TRUE	reported	igd	2	TRUE
					240	rs4284600	C	T	C	T	0.0119673	0.045	0.467122	0.4479	FALSE	FALSE	FALSE	finn-b-M13_CERVICALGIA	15	31843528	0.0256	NA	0.0789605	Cervicalgia	Cervicalgia	Cervicalgia	TRUE	igd	379	461460	0.00199506	31843528	2e-09	15	ukb-b-19953	Body mass index (BMI)	TRUE	reported	igd	2	TRUE
					241	rs429343	G	A	G	A	-0.0173795	0	0.576573	0.532	FALSE	FALSE	FALSE	finn-b-M13_CERVICALGIA	2	147903382	0.0256	NA	0.9999	Cervicalgia	Cervicalgia	Cervicalgia	TRUE	igd	61	461460	0.00199729	147903382	3.3e-18	2	ukb-b-19953	Body mass index (BMI)	TRUE	reported	igd	2	TRUE
					242	rs429358	C	T	C	T	-0.0266723	-0.0359	0.154166	0.1838	FALSE	FALSE	FALSE	finn-b-M13_CERVICALGIA	19	45411941	0.0333	NA	0.2808	Cervicalgia	Cervicalgia	Cervicalgia	TRUE	igd	442	461460	0.00274373	45411941	2.4e-22	19	ukb-b-19953	Body mass index (BMI)	TRUE	reported	igd	2	TRUE
					243	rs4307239	G	A	G	A	0.0121413	-0.0495	0.458941	0.4539	FALSE	FALSE	FALSE	finn-b-M13_CERVICALGIA	7	24354300	0.0257	NA	0.0546198	Cervicalgia	Cervicalgia	Cervicalgia	TRUE	igd	219	461460	0.00198816	24354300	1e-09	7	ukb-b-19953	Body mass index (BMI)	TRUE	reported	igd	2	TRUE
					244	rs4419475	T	A	T	A	0.011487	-0.0027	0.407327	0.4757	FALSE	TRUE	TRUE	finn-b-M13_CERVICALGIA	4	96150044	0.0255	NA	0.917	Cervicalgia	Cervicalgia	Cervicalgia	TRUE	igd	122	461460	0.0020106	96150044	1.1e-08	4	ukb-b-19953	Body mass index (BMI)	TRUE	reported	igd	2	FALSE
					245	rs4444317	G	A	G	A	-0.0161604	0.0323	0.216141	0.2513	FALSE	FALSE	FALSE	finn-b-M13_CERVICALGIA	15	92573234	0.0294	NA	0.2726	Cervicalgia	Cervicalgia	Cervicalgia	TRUE	igd	382	461460	0.00242104	92573234	2.5e-11	15	ukb-b-19953	Body mass index (BMI)	TRUE	reported	igd	2	TRUE
					246	rs4456769	T	C	T	C	0.0146111	0.0655	0.333444	0.3435	FALSE	FALSE	FALSE	finn-b-M13_CERVICALGIA	20	25190777	0.0268	NA	0.0143599	Cervicalgia	Cervicalgia	Cervicalgia	TRUE	igd	451	461460	0.00210138	25190777	3.6e-12	20	ukb-b-19953	Body mass index (BMI)	TRUE	reported	igd	2	TRUE
					247	rs4477562	T	C	T	C	0.0296118	0.0057	0.128644	0.14	FALSE	FALSE	FALSE	finn-b-M13_CERVICALGIA	13	54104968	0.037	NA	0.8781	Cervicalgia	Cervicalgia	Cervicalgia	TRUE	igd	336	461460	0.00298011	54104968	2.9e-23	13	ukb-b-19953	Body mass index (BMI)	TRUE	reported	igd	2	TRUE
					248	rs4482463	A	C	A	C	-0.0313175	-0.0522	0.923002	0.94	FALSE	FALSE	FALSE	finn-b-M13_CERVICALGIA	2	205375909	0.0535	NA	0.3296	Cervicalgia	Cervicalgia	Cervicalgia	TRUE	igd	81	461460	0.00370692	205375909	3e-17	2	ukb-b-19953	Body mass index (BMI)	TRUE	reported	igd	2	TRUE
					249	rs45486197	A	G	A	G	0.025766	0.0205	0.065685	0.06113	FALSE	FALSE	FALSE	finn-b-M13_CERVICALGIA	19	2244849	0.0535	NA	0.7013	Cervicalgia	Cervicalgia	Cervicalgia	TRUE	igd	432	461460	0.00403737	2244849	1.7e-10	19	ukb-b-19953	Body mass index (BMI)	TRUE	reported	igd	2	TRUE
					250	rs4605363	C	A	C	A	0.0163638	0.0127	0.341595	0.3147	FALSE	FALSE	FALSE	finn-b-M13_CERVICALGIA	2	229010960	0.0274	NA	0.644401	Cervicalgia	Cervicalgia	Cervicalgia	TRUE	igd	53	461460	0.00207733	229010960	3.3e-15	2	ukb-b-19953	Body mass index (BMI)	TRUE	reported	igd	2	TRUE
					251	rs4648450	A	C	A	C	-0.014837	-0.0158	0.466824	0.4477	FALSE	FALSE	FALSE	finn-b-M13_CERVICALGIA	1	2723214	0.0257	NA	0.537499	Cervicalgia	Cervicalgia	Cervicalgia	TRUE	igd	25	461460	0.00198775	2723214	8.4e-14	1	ukb-b-19953	Body mass index (BMI)	TRUE	reported	igd	2	TRUE
					252	rs4658403	T	C	T	C	-0.0188877	-0.0339	0.833659	0.8207	FALSE	FALSE	FALSE	finn-b-M13_CERVICALGIA	1	243832560	0.0332	NA	0.307	Cervicalgia	Cervicalgia	Cervicalgia	TRUE	igd	30	461460	0.00264997	243832560	1e-12	1	ukb-b-19953	Body mass index (BMI)	TRUE	reported	igd	2	TRUE
					253	rs4672338	T	C	T	C	0.0135646	0.0263	0.336228	0.4492	FALSE	FALSE	FALSE	finn-b-M13_CERVICALGIA	2	60217457	0.0257	NA	0.3065	Cervicalgia	Cervicalgia	Cervicalgia	TRUE	igd	41	461460	0.00208669	60217457	8e-11	2	ukb-b-19953	Body mass index (BMI)	TRUE	reported	igd	2	TRUE
					254	rs4722398	T	C	T	C	0.0186993	0.0617	0.136137	0.07026	FALSE	FALSE	FALSE	finn-b-M13_CERVICALGIA	7	3125220	0.0507	NA	0.2237	Cervicalgia	Cervicalgia	Cervicalgia	TRUE	igd	203	461460	0.00287545	3125220	7.9e-11	7	ukb-b-19953	Body mass index (BMI)	TRUE	reported	igd	2	TRUE
					255	rs4737188	T	A	T	A	-0.0124447	-0.0165	0.473864	0.419	FALSE	TRUE	TRUE	finn-b-M13_CERVICALGIA	8	64756657	0.0259	NA	0.5234	Cervicalgia	Cervicalgia	Cervicalgia	TRUE	igd	231	461460	0.00198274	64756657	3.5e-10	8	ukb-b-19953	Body mass index (BMI)	TRUE	reported	igd	2	FALSE
					256	rs4764949	G	A	G	A	-0.0183924	0.0319	0.325892	0.3907	FALSE	FALSE	FALSE	finn-b-M13_CERVICALGIA	12	103658096	0.0261	NA	0.2226	Cervicalgia	Cervicalgia	Cervicalgia	TRUE	igd	330	461460	0.00211197	103658096	3.1e-18	12	ukb-b-19953	Body mass index (BMI)	TRUE	reported	igd	2	TRUE
					257	rs4790292	A	C	A	C	-0.0254509	-0.0126	0.153693	0.1705	FALSE	FALSE	FALSE	finn-b-M13_CERVICALGIA	17	1824305	0.0339	NA	0.7094	Cervicalgia	Cervicalgia	Cervicalgia	TRUE	igd	407	461460	0.00275603	1824305	2.6e-20	17	ukb-b-19953	Body mass index (BMI)	TRUE	reported	igd	2	TRUE
					258	rs4820410	G	A	G	A	-0.0177457	-0.0151	0.345317	0.3743	FALSE	FALSE	FALSE	finn-b-M13_CERVICALGIA	22	40690385	0.0263	NA	0.564901	Cervicalgia	Cervicalgia	Cervicalgia	TRUE	igd	457	461460	0.00208527	40690385	1.7e-17	22	ukb-b-19953	Body mass index (BMI)	TRUE	reported	igd	2	TRUE
					259	rs4832298	T	C	T	C	-0.015965	-0.0186	0.686142	0.6947	FALSE	FALSE	FALSE	finn-b-M13_CERVICALGIA	2	86764004	0.0276	NA	0.499401	Cervicalgia	Cervicalgia	Cervicalgia	TRUE	igd	66	461460	0.00212268	86764004	5.4e-14	2	ukb-b-19953	Body mass index (BMI)	TRUE	reported	igd	2	TRUE
					260	rs4858940	C	T	C	T	0.0229281	0.0281	0.885569	0.8985	FALSE	FALSE	FALSE	finn-b-M13_CERVICALGIA	3	88254820	0.0421	NA	0.503499	Cervicalgia	Cervicalgia	Cervicalgia	TRUE	igd	109	461460	0.00309976	88254820	1.4e-13	3	ukb-b-19953	Body mass index (BMI)	TRUE	reported	igd	2	TRUE
					261	rs4876611	G	A	G	A	0.0197549	-0.0628	0.720243	0.6914	FALSE	FALSE	FALSE	finn-b-M13_CERVICALGIA	8	116671848	0.0275	NA	0.0227101	Cervicalgia	Cervicalgia	Cervicalgia	TRUE	igd	233	461460	0.00220502	116671848	3.3e-19	8	ukb-b-19953	Body mass index (BMI)	TRUE	reported	igd	2	TRUE
					262	rs4929923	C	T	C	T	0.0189424	0.0673	0.645204	0.6472	FALSE	FALSE	FALSE	finn-b-M13_CERVICALGIA	11	8639200	0.0267	NA	0.01158	Cervicalgia	Cervicalgia	Cervicalgia	TRUE	igd	299	461460	0.00206436	8639200	4.5e-20	11	ukb-b-19953	Body mass index (BMI)	TRUE	reported	igd	2	TRUE
					263	rs5011579	G	C	G	C	0.0140268	-0.0514	0.715152	0.6305	FALSE	TRUE	FALSE	finn-b-M13_CERVICALGIA	16	69187318	0.0264	NA	0.0514695	Cervicalgia	Cervicalgia	Cervicalgia	TRUE	igd	397	461460	0.00219322	69187318	1.6e-10	16	ukb-b-19953	Body mass index (BMI)	TRUE	reported	igd	2	TRUE
					264	rs512121	C	T	C	T	-0.0159359	-0.0824	0.192054	0.137	FALSE	FALSE	FALSE	finn-b-M13_CERVICALGIA	18	7548501	0.0371	NA	0.0262301	Cervicalgia	Cervicalgia	Cervicalgia	TRUE	igd	421	461460	0.00252176	7548501	2.6e-10	18	ukb-b-19953	Body mass index (BMI)	TRUE	reported	igd	2	TRUE
					265	rs529200	G	A	G	A	0.0168965	0.0002	0.527829	0.5616	FALSE	FALSE	FALSE	finn-b-M13_CERVICALGIA	3	173114305	0.0256	NA	0.994	Cervicalgia	Cervicalgia	Cervicalgia	TRUE	igd	88	461460	0.0019785	173114305	1.3e-17	3	ukb-b-19953	Body mass index (BMI)	TRUE	reported	igd	2	TRUE
					266	rs539515	C	A	C	A	0.0495291	0.0147	0.204942	0.1781	FALSE	FALSE	FALSE	finn-b-M13_CERVICALGIA	1	177889025	0.0334	NA	0.6595	Cervicalgia	Cervicalgia	Cervicalgia	TRUE	igd	35	461460	0.0024426	177889025	2e-91	1	ukb-b-19953	Body mass index (BMI)	TRUE	reported	igd	2	TRUE
					267	rs55707359	G	T	G	T	0.0531292	0.7115	0.015432	0.001432	FALSE	FALSE	FALSE	finn-b-M13_CERVICALGIA	11	46159333	0.3579	NA	0.0468198	Cervicalgia	Cervicalgia	Cervicalgia	TRUE	igd	291	461460	0.00812381	46159333	6.2e-11	11	ukb-b-19953	Body mass index (BMI)	TRUE	reported	igd	2	TRUE
					268	rs55714539	C	A	C	A	0.0175719	0.0098	0.343587	0.3937	FALSE	FALSE	FALSE	finn-b-M13_CERVICALGIA	19	18207397	0.0261	NA	0.708699	Cervicalgia	Cervicalgia	Cervicalgia	TRUE	igd	429	461460	0.00210043	18207397	6e-17	19	ukb-b-19953	Body mass index (BMI)	TRUE	reported	igd	2	TRUE
					269	rs55726687	A	G	A	G	0.02483	0.0791	0.209709	0.2141	FALSE	FALSE	FALSE	finn-b-M13_CERVICALGIA	12	991306	0.0312	NA	0.0112899	Cervicalgia	Cervicalgia	Cervicalgia	TRUE	igd	319	461460	0.00242628	991306	1.4e-24	12	ukb-b-19953	Body mass index (BMI)	TRUE	reported	igd	2	TRUE
					270	rs55769038	A	G	A	G	0.0160961	-0.019	0.590384	0.5081	FALSE	FALSE	FALSE	finn-b-M13_CERVICALGIA	11	13331808	0.0255	NA	0.4565	Cervicalgia	Cervicalgia	Cervicalgia	TRUE	igd	300	461460	0.00201096	13331808	1.2e-15	11	ukb-b-19953	Body mass index (BMI)	TRUE	reported	igd	2	TRUE
					271	rs558887	G	A	G	A	-0.0129976	-0.0441	0.307507	0.2186	FALSE	FALSE	FALSE	finn-b-M13_CERVICALGIA	11	28712741	0.0308	NA	0.152	Cervicalgia	Cervicalgia	Cervicalgia	TRUE	igd	289	461460	0.00214881	28712741	1.5e-09	11	ukb-b-19953	Body mass index (BMI)	TRUE	reported	igd	2	TRUE
					272	rs559231	T	G	T	G	0.0134907	0.0508	0.393053	0.4227	FALSE	FALSE	FALSE	finn-b-M13_CERVICALGIA	18	39644247	0.0257	NA	0.04853	Cervicalgia	Cervicalgia	Cervicalgia	TRUE	igd	428	461460	0.00203562	39644247	3.4e-11	18	ukb-b-19953	Body mass index (BMI)	TRUE	reported	igd	2	TRUE
					273	rs55966114	T	C	T	C	0.0145885	-0.0001	0.192958	0.1955	FALSE	FALSE	FALSE	finn-b-M13_CERVICALGIA	12	97584357	0.0321	NA	0.9971	Cervicalgia	Cervicalgia	Cervicalgia	TRUE	igd	325	461460	0.00251342	97584357	6.5e-09	12	ukb-b-19953	Body mass index (BMI)	TRUE	reported	igd	2	TRUE
					274	rs56038322	A	G	A	G	0.0139276	-0.011	0.31062	0.3244	FALSE	FALSE	FALSE	finn-b-M13_CERVICALGIA	3	69925128	0.0273	NA	0.6864	Cervicalgia	Cervicalgia	Cervicalgia	TRUE	igd	91	461460	0.00214833	69925128	9e-11	3	ukb-b-19953	Body mass index (BMI)	TRUE	reported	igd	2	TRUE
					275	rs56094641	G	A	G	A	0.0734967	0.0029	0.404564	0.4186	FALSE	FALSE	FALSE	finn-b-M13_CERVICALGIA	16	53806453	0.0258	NA	0.9116	Cervicalgia	Cervicalgia	Cervicalgia	TRUE	igd	386	461460	0.00201412	53806453	1e-200	16	ukb-b-19953	Body mass index (BMI)	TRUE	reported	igd	2	TRUE
					276	rs56133507	G	T	G	T	0.0137622	0.0345	0.196875	0.1265	FALSE	FALSE	FALSE	finn-b-M13_CERVICALGIA	2	172818467	0.0385	NA	0.3705	Cervicalgia	Cervicalgia	Cervicalgia	TRUE	igd	69	461460	0.00247385	172818467	2.7e-08	2	ukb-b-19953	Body mass index (BMI)	TRUE	reported	igd	2	TRUE
					277	rs56143236	T	C	T	C	0.0126667	0.0873	0.256388	0.1793	FALSE	FALSE	FALSE	finn-b-M13_CERVICALGIA	3	157020444	0.0334	NA	0.008931	Cervicalgia	Cervicalgia	Cervicalgia	TRUE	igd	104	461460	0.00226533	157020444	2.3e-08	3	ukb-b-19953	Body mass index (BMI)	TRUE	reported	igd	2	TRUE
					278	rs56161855	T	A	T	A	0.0224575	-0.0085	0.132847	0.1533	FALSE	TRUE	FALSE	finn-b-M13_CERVICALGIA	17	46288649	0.0354	NA	0.8104	Cervicalgia	Cervicalgia	Cervicalgia	TRUE	igd	410	461460	0.00291784	46288649	1.4e-14	17	ukb-b-19953	Body mass index (BMI)	TRUE	reported	igd	2	TRUE
					279	rs56203622	C	T	C	T	0.0179769	0.0305	0.145529	0.1946	FALSE	FALSE	FALSE	finn-b-M13_CERVICALGIA	9	131040874	0.0322	NA	0.3428	Cervicalgia	Cervicalgia	Cervicalgia	TRUE	igd	255	461460	0.00280183	131040874	1.4e-10	9	ukb-b-19953	Body mass index (BMI)	TRUE	reported	igd	2	TRUE
					280	rs56352336	C	T	C	T	-0.016327	-0.0169	0.154894	0.1238	FALSE	FALSE	FALSE	finn-b-M13_CERVICALGIA	19	19352155	0.0389	NA	0.6643	Cervicalgia	Cervicalgia	Cervicalgia	TRUE	igd	434	461460	0.00275021	19352155	2.9e-09	19	ukb-b-19953	Body mass index (BMI)	TRUE	reported	igd	2	TRUE
					281	rs56399737	T	C	T	C	-0.0161325	0.0526	0.449124	0.4484	FALSE	FALSE	FALSE	finn-b-M13_CERVICALGIA	13	33381721	0.0257	NA	0.0405303	Cervicalgia	Cervicalgia	Cervicalgia	TRUE	igd	338	461460	0.00199646	33381721	6.4e-16	13	ukb-b-19953	Body mass index (BMI)	TRUE	reported	igd	2	TRUE
					282	rs56858768	A	G	A	G	0.0159188	0.0517	0.296861	0.3921	FALSE	FALSE	FALSE	finn-b-M13_CERVICALGIA	13	86511730	0.0261	NA	0.0476102	Cervicalgia	Cervicalgia	Cervicalgia	TRUE	igd	344	461460	0.00217378	86511730	2.4e-13	13	ukb-b-19953	Body mass index (BMI)	TRUE	reported	igd	2	TRUE
					283	rs56893062	G	T	G	T	0.0125141	-0.0107	0.303342	0.3281	FALSE	FALSE	FALSE	finn-b-M13_CERVICALGIA	8	25662655	0.0271	NA	0.6937	Cervicalgia	Cervicalgia	Cervicalgia	TRUE	igd	237	461460	0.00215383	25662655	6.2e-09	8	ukb-b-19953	Body mass index (BMI)	TRUE	reported	igd	2	TRUE
					284	rs56930105	T	C	T	C	0.0157557	-0.0697	0.139295	0.09721	FALSE	FALSE	FALSE	finn-b-M13_CERVICALGIA	2	10982487	0.0437	NA	0.1111	Cervicalgia	Cervicalgia	Cervicalgia	TRUE	igd	73	461460	0.00286187	10982487	3.7e-08	2	ukb-b-19953	Body mass index (BMI)	TRUE	reported	igd	2	TRUE
					285	rs57636386	C	T	C	T	-0.0412553	-0.0311	0.08383	0.05005	FALSE	FALSE	FALSE	finn-b-M13_CERVICALGIA	18	58048295	0.0585	NA	0.5947	Cervicalgia	Cervicalgia	Cervicalgia	TRUE	igd	423	461460	0.00358326	58048295	1.1e-30	18	ukb-b-19953	Body mass index (BMI)	TRUE	reported	igd	2	TRUE
					286	rs57989773	C	T	C	T	0.0133488	-0.0077	0.244995	0.2062	FALSE	FALSE	FALSE	finn-b-M13_CERVICALGIA	6	100629078	0.0319	NA	0.8084	Cervicalgia	Cervicalgia	Cervicalgia	TRUE	igd	178	461460	0.00236315	100629078	1.6e-08	6	ukb-b-19953	Body mass index (BMI)	TRUE	reported	igd	2	TRUE
					287	rs58862095	T	C	T	C	-0.0229877	0.0363	0.419266	0.5157	FALSE	FALSE	FALSE	finn-b-M13_CERVICALGIA	7	75081418	0.0255	NA	0.155	Cervicalgia	Cervicalgia	Cervicalgia	TRUE	igd	206	461460	0.00200786	75081418	2.4e-30	7	ukb-b-19953	Body mass index (BMI)	TRUE	reported	igd	2	TRUE
					288	rs59068084	T	G	T	G	0.0110552	0.0402	0.410232	0.3923	FALSE	FALSE	FALSE	finn-b-M13_CERVICALGIA	4	113256737	0.0261	NA	0.1236	Cervicalgia	Cervicalgia	Cervicalgia	TRUE	igd	127	461460	0.00201048	113256737	3.8e-08	4	ukb-b-19953	Body mass index (BMI)	TRUE	reported	igd	2	TRUE
					289	rs59086897	A	T	A	T	0.033385	0.05	0.487541	0.4183	FALSE	TRUE	TRUE	finn-b-M13_CERVICALGIA	2	25145173	0.0258	NA	0.0530506	Cervicalgia	Cervicalgia	Cervicalgia	TRUE	igd	74	461460	0.00196986	25145173	2e-64	2	ukb-b-19953	Body mass index (BMI)	TRUE	reported	igd	2	FALSE
					290	rs59227842	G	A	G	A	0.0229675	0.0266	0.31149	0.3098	FALSE	FALSE	FALSE	finn-b-M13_CERVICALGIA	11	43692423	0.0274	NA	0.3318	Cervicalgia	Cervicalgia	Cervicalgia	TRUE	igd	310	461460	0.00215313	43692423	1.5e-26	11	ukb-b-19953	Body mass index (BMI)	TRUE	reported	igd	2	TRUE
					291	rs6023655	G	A	G	A	-0.0147346	0.0389	0.765741	0.7878	FALSE	FALSE	FALSE	finn-b-M13_CERVICALGIA	20	53479658	0.0313	NA	0.2135	Cervicalgia	Cervicalgia	Cervicalgia	TRUE	igd	447	461460	0.00234997	53479658	3.6e-10	20	ukb-b-19953	Body mass index (BMI)	TRUE	reported	igd	2	TRUE
					292	rs60764613	T	G	T	G	0.02099	0.0666	0.144883	0.1729	FALSE	FALSE	FALSE	finn-b-M13_CERVICALGIA	18	1839911	0.0336	NA	0.0477002	Cervicalgia	Cervicalgia	Cervicalgia	TRUE	igd	427	461460	0.00282688	1839911	1.1e-13	18	ukb-b-19953	Body mass index (BMI)	TRUE	reported	igd	2	TRUE
					293	rs61740466	A	G	A	G	-0.0135153	-0.0213	0.237203	0.2212	FALSE	FALSE	FALSE	finn-b-M13_CERVICALGIA	1	19934900	0.0306	NA	0.4866	Cervicalgia	Cervicalgia	Cervicalgia	TRUE	igd	18	461460	0.00231885	19934900	5.6e-09	1	ukb-b-19953	Body mass index (BMI)	TRUE	reported	igd	2	TRUE
					294	rs61813324	T	C	T	C	0.0290259	0.0484	0.135728	0.1571	FALSE	FALSE	FALSE	finn-b-M13_CERVICALGIA	1	156049877	0.0352	NA	0.169	Cervicalgia	Cervicalgia	Cervicalgia	TRUE	igd	14	461460	0.00292038	156049877	2.8e-23	1	ukb-b-19953	Body mass index (BMI)	TRUE	reported	igd	2	TRUE
					295	rs61828641	A	G	A	G	0.0224585	0.0651	0.10925	0.0809	FALSE	FALSE	FALSE	finn-b-M13_CERVICALGIA	1	174321997	0.0471	NA	0.1668	Cervicalgia	Cervicalgia	Cervicalgia	TRUE	igd	8	461460	0.00315913	174321997	1.2e-12	1	ukb-b-19953	Body mass index (BMI)	TRUE	reported	igd	2	TRUE
					296	rs61871615	T	C	T	C	-0.0267159	0.0115	0.091551	0.08296	FALSE	FALSE	FALSE	finn-b-M13_CERVICALGIA	10	102487140	0.047	NA	0.8063	Cervicalgia	Cervicalgia	Cervicalgia	TRUE	igd	286	461460	0.00359269	102487140	1e-13	10	ukb-b-19953	Body mass index (BMI)	TRUE	reported	igd	2	TRUE
					297	rs61903695	G	A	G	A	0.0166235	-0.0341	0.254964	0.2463	FALSE	FALSE	FALSE	finn-b-M13_CERVICALGIA	11	89922417	0.0297	NA	0.251	Cervicalgia	Cervicalgia	Cervicalgia	TRUE	igd	314	461460	0.00227115	89922417	2.5e-13	11	ukb-b-19953	Body mass index (BMI)	TRUE	reported	igd	2	TRUE
					298	rs61992671	G	A	G	A	-0.0161925	-0.0112	0.49195	0.5122	FALSE	FALSE	FALSE	finn-b-M13_CERVICALGIA	14	101531854	0.026	NA	0.6651	Cervicalgia	Cervicalgia	Cervicalgia	TRUE	igd	360	461460	0.00206924	101531854	5.1e-15	14	ukb-b-19953	Body mass index (BMI)	TRUE	reported	igd	2	TRUE
					299	rs62020775	A	T	A	T	-0.0165665	0	0.14168	0.1311	FALSE	TRUE	FALSE	finn-b-M13_CERVICALGIA	15	89960286	0.0377	NA	0.9998	Cervicalgia	Cervicalgia	Cervicalgia	TRUE	igd	374	461460	0.0028635	89960286	7.2e-09	15	ukb-b-19953	Body mass index (BMI)	TRUE	reported	igd	2	TRUE
					300	rs62107261	C	T	C	T	-0.0911559	-0.0712	0.048327	0.02063	FALSE	FALSE	FALSE	finn-b-M13_CERVICALGIA	2	422144	0.0908	NA	0.4327	Cervicalgia	Cervicalgia	Cervicalgia	TRUE	igd	56	461460	0.00460882	422144	4.6e-87	2	ukb-b-19953	Body mass index (BMI)	TRUE	reported	igd	2	TRUE
					301	rs62176243	T	A	T	A	-0.0149699	0.019	0.244987	0.2942	FALSE	TRUE	FALSE	finn-b-M13_CERVICALGIA	2	166190881	0.0279	NA	0.4969	Cervicalgia	Cervicalgia	Cervicalgia	TRUE	igd	62	461460	0.00228878	166190881	6.1e-11	2	ukb-b-19953	Body mass index (BMI)	TRUE	reported	igd	2	TRUE
					302	rs62190049	C	G	C	G	-0.0111798	0.0285	0.390446	0.3412	FALSE	TRUE	FALSE	finn-b-M13_CERVICALGIA	2	182566998	0.027	NA	0.2902	Cervicalgia	Cervicalgia	Cervicalgia	TRUE	igd	50	461460	0.00203614	182566998	4e-08	2	ukb-b-19953	Body mass index (BMI)	TRUE	reported	igd	2	TRUE
					303	rs62241847	G	A	G	A	-0.0124263	-0.0023	0.314443	0.317	FALSE	FALSE	FALSE	finn-b-M13_CERVICALGIA	3	20466465	0.0273	NA	0.9323	Cervicalgia	Cervicalgia	Cervicalgia	TRUE	igd	89	461460	0.00212897	20466465	5.3e-09	3	ukb-b-19953	Body mass index (BMI)	TRUE	reported	igd	2	TRUE
					304	rs62246311	A	G	A	G	0.0207539	0.034	0.102364	0.06384	FALSE	FALSE	FALSE	finn-b-M13_CERVICALGIA	3	9498143	0.0527	NA	0.5187	Cervicalgia	Cervicalgia	Cervicalgia	TRUE	igd	106	461460	0.00325487	9498143	1.8e-10	3	ukb-b-19953	Body mass index (BMI)	TRUE	reported	igd	2	TRUE
					305	rs62379271	G	T	G	T	0.0117237	-0.0274	0.578511	0.5114	FALSE	FALSE	FALSE	finn-b-M13_CERVICALGIA	5	105870033	0.0255	NA	0.2829	Cervicalgia	Cervicalgia	Cervicalgia	TRUE	igd	146	461460	0.00200557	105870033	5e-09	5	ukb-b-19953	Body mass index (BMI)	TRUE	reported	igd	2	TRUE
					306	rs62407562	A	T	A	T	0.0144393	0.0128	0.268584	0.1827	FALSE	TRUE	FALSE	finn-b-M13_CERVICALGIA	6	33530346	0.0333	NA	0.7006	Cervicalgia	Cervicalgia	Cervicalgia	TRUE	igd	183	461460	0.00222463	33530346	8.5e-11	6	ukb-b-19953	Body mass index (BMI)	TRUE	reported	igd	2	TRUE
					307	rs6265	T	C	T	C	-0.0399185	0.0123	0.188472	0.1551	FALSE	FALSE	FALSE	finn-b-M13_CERVICALGIA	11	27679916	0.0351	NA	0.7257	Cervicalgia	Cervicalgia	Cervicalgia	TRUE	igd	288	461460	0.00252719	27679916	3.3e-56	11	ukb-b-19953	Body mass index (BMI)	TRUE	reported	igd	2	TRUE
					308	rs6430068	A	G	A	G	0.0186066	0.0089	0.108559	0.09806	FALSE	FALSE	FALSE	finn-b-M13_CERVICALGIA	2	145627927	0.0433	NA	0.838	Cervicalgia	Cervicalgia	Cervicalgia	TRUE	igd	78	461460	0.0031882	145627927	5.3e-09	2	ukb-b-19953	Body mass index (BMI)	TRUE	reported	igd	2	TRUE
					309	rs6444950	A	G	A	G	0.0158525	-0.0619	0.237474	0.2244	FALSE	FALSE	FALSE	finn-b-M13_CERVICALGIA	3	170602073	0.0306	NA	0.0427996	Cervicalgia	Cervicalgia	Cervicalgia	TRUE	igd	105	461460	0.00232007	170602073	8.3e-12	3	ukb-b-19953	Body mass index (BMI)	TRUE	reported	igd	2	TRUE
					310	rs6545714	A	G	A	G	-0.0205219	-0.0012	0.601448	0.6	FALSE	FALSE	FALSE	finn-b-M13_CERVICALGIA	2	59307725	0.0259	NA	0.9644	Cervicalgia	Cervicalgia	Cervicalgia	TRUE	igd	64	461460	0.00201573	59307725	2.4e-24	2	ukb-b-19953	Body mass index (BMI)	TRUE	reported	igd	2	TRUE
					311	rs6560906	C	T	C	T	-0.012198	-0.0654	0.691874	0.7364	FALSE	FALSE	FALSE	finn-b-M13_CERVICALGIA	12	133414054	0.029	NA	0.0240902	Cervicalgia	Cervicalgia	Cervicalgia	TRUE	igd	327	461460	0.00214136	133414054	1.2e-08	12	ukb-b-19953	Body mass index (BMI)	TRUE	reported	igd	2	TRUE
					312	rs6561937	A	T	A	T	-0.015934	-0.0385	0.753587	0.7949	FALSE	TRUE	FALSE	finn-b-M13_CERVICALGIA	13	58257667	0.0317	NA	0.225	Cervicalgia	Cervicalgia	Cervicalgia	TRUE	igd	350	461460	0.00230346	58257667	4.6e-12	13	ukb-b-19953	Body mass index (BMI)	TRUE	reported	igd	2	TRUE
					313	rs6567160	C	T	C	T	0.0541723	-0.0274	0.232714	0.1841	FALSE	FALSE	FALSE	finn-b-M13_CERVICALGIA	18	57829135	0.033	NA	0.4055	Cervicalgia	Cervicalgia	Cervicalgia	TRUE	igd	426	461460	0.00234213	57829135	2.3e-118	18	ukb-b-19953	Body mass index (BMI)	TRUE	reported	igd	2	TRUE
					314	rs6575340	A	G	A	G	0.0207333	0.0075	0.636038	0.6269	FALSE	FALSE	FALSE	finn-b-M13_CERVICALGIA	14	94023972	0.0263	NA	0.775001	Cervicalgia	Cervicalgia	Cervicalgia	TRUE	igd	364	461460	0.00206189	94023972	8.7e-24	14	ukb-b-19953	Body mass index (BMI)	TRUE	reported	igd	2	TRUE
					315	rs6597975	G	C	G	C	0.013681	-0.0004	0.54389	0.5612	FALSE	TRUE	TRUE	finn-b-M13_CERVICALGIA	11	838842	0.0258	NA	0.9891	Cervicalgia	Cervicalgia	Cervicalgia	TRUE	igd	298	461460	0.00199532	838842	7.1e-12	11	ukb-b-19953	Body mass index (BMI)	TRUE	reported	igd	2	FALSE
					316	rs66679256	T	C	T	C	0.0148864	-0.0214	0.445826	0.3657	FALSE	FALSE	FALSE	finn-b-M13_CERVICALGIA	4	18351898	0.0265	NA	0.4192	Cervicalgia	Cervicalgia	Cervicalgia	TRUE	igd	125	461460	0.00198759	18351898	6.9e-14	4	ukb-b-19953	Body mass index (BMI)	TRUE	reported	igd	2	TRUE
					317	rs6669341	G	A	G	A	-0.0170287	0.0092	0.582679	0.6176	FALSE	FALSE	FALSE	finn-b-M13_CERVICALGIA	1	47678458	0.0262	NA	0.7248	Cervicalgia	Cervicalgia	Cervicalgia	TRUE	igd	26	461460	0.0019986	47678458	1.6e-17	1	ukb-b-19953	Body mass index (BMI)	TRUE	reported	igd	2	TRUE
					318	rs6682438	C	T	C	T	0.0131586	-0.0415	0.673081	0.6646	FALSE	FALSE	FALSE	finn-b-M13_CERVICALGIA	1	33784146	0.027	NA	0.1241	Cervicalgia	Cervicalgia	Cervicalgia	TRUE	igd	19	461460	0.00210047	33784146	3.7e-10	1	ukb-b-19953	Body mass index (BMI)	TRUE	reported	igd	2	TRUE
					319	rs6707827	G	A	G	A	0.0119437	0.0182	0.703627	0.7468	FALSE	FALSE	FALSE	finn-b-M13_CERVICALGIA	2	100123030	0.0294	NA	0.5365	Cervicalgia	Cervicalgia	Cervicalgia	TRUE	igd	47	461460	0.00217332	100123030	3.9e-08	2	ukb-b-19953	Body mass index (BMI)	TRUE	reported	igd	2	TRUE
					320	rs6710091	G	C	G	C	-0.0116835	-0.0387	0.348174	0.361	FALSE	TRUE	FALSE	finn-b-M13_CERVICALGIA	2	239597	0.0265	NA	0.1446	Cervicalgia	Cervicalgia	Cervicalgia	TRUE	igd	72	461460	0.00206707	239597	1.6e-08	2	ukb-b-19953	Body mass index (BMI)	TRUE	reported	igd	2	TRUE
					321	rs6713781	C	G	C	G	-0.0135736	-0.0494	0.401882	0.3356	FALSE	TRUE	FALSE	finn-b-M13_CERVICALGIA	2	40291940	0.0272	NA	0.06887	Cervicalgia	Cervicalgia	Cervicalgia	TRUE	igd	76	461460	0.00202799	40291940	2.2e-11	2	ukb-b-19953	Body mass index (BMI)	TRUE	reported	igd	2	TRUE
					322	rs6725931	T	C	T	C	0.0191046	0.0204	0.847658	0.9463	FALSE	FALSE	FALSE	finn-b-M13_CERVICALGIA	2	220205146	0.0582	NA	0.7263	Cervicalgia	Cervicalgia	Cervicalgia	TRUE	igd	52	461460	0.00274403	220205146	3.3e-12	2	ukb-b-19953	Body mass index (BMI)	TRUE	reported	igd	2	TRUE
					323	rs6744646	G	A	G	A	0.0554684	-0.0087	0.828299	0.8372	FALSE	FALSE	FALSE	finn-b-M13_CERVICALGIA	2	628504	0.0347	NA	0.8018	Cervicalgia	Cervicalgia	Cervicalgia	TRUE	igd	38	461460	0.00261213	628504	4.5e-100	2	ukb-b-19953	Body mass index (BMI)	TRUE	reported	igd	2	TRUE
					324	rs6752979	A	G	A	G	0.0125235	0.0158	0.31688	0.3004	FALSE	FALSE	FALSE	finn-b-M13_CERVICALGIA	2	81741750	0.0278	NA	0.5706	Cervicalgia	Cervicalgia	Cervicalgia	TRUE	igd	42	461460	0.00211721	81741750	3.3e-09	2	ukb-b-19953	Body mass index (BMI)	TRUE	reported	igd	2	TRUE
					325	rs67609008	C	T	C	T	0.0170863	0.0259	0.283614	0.183	FALSE	FALSE	FALSE	finn-b-M13_CERVICALGIA	10	126640936	0.0332	NA	0.4345	Cervicalgia	Cervicalgia	Cervicalgia	TRUE	igd	271	461460	0.0022021	126640936	8.6e-15	10	ukb-b-19953	Body mass index (BMI)	TRUE	reported	igd	2	TRUE
					326	rs6769617	T	A	T	A	-0.0135754	0.0131	0.66386	0.6898	FALSE	TRUE	FALSE	finn-b-M13_CERVICALGIA	3	62687746	0.0277	NA	0.6364	Cervicalgia	Cervicalgia	Cervicalgia	TRUE	igd	108	461460	0.00208902	62687746	8.1e-11	3	ukb-b-19953	Body mass index (BMI)	TRUE	reported	igd	2	TRUE
					327	rs6774894	A	T	A	T	0.0133088	0.0356	0.358148	0.304	FALSE	TRUE	FALSE	finn-b-M13_CERVICALGIA	3	196116393	0.0278	NA	0.2005	Cervicalgia	Cervicalgia	Cervicalgia	TRUE	igd	118	461460	0.00205674	196116393	9.7e-11	3	ukb-b-19953	Body mass index (BMI)	TRUE	reported	igd	2	TRUE
					328	rs6777784	T	G	T	G	0.0116125	0.002	0.61678	0.6592	FALSE	FALSE	FALSE	finn-b-M13_CERVICALGIA	3	62376645	0.0268	NA	0.9416	Cervicalgia	Cervicalgia	Cervicalgia	TRUE	igd	90	461460	0.00202753	62376645	1e-08	3	ukb-b-19953	Body mass index (BMI)	TRUE	reported	igd	2	TRUE
					329	rs6831088	A	G	A	G	-0.0115222	-0.0215	0.640139	0.6726	FALSE	FALSE	FALSE	finn-b-M13_CERVICALGIA	4	20257769	0.0271	NA	0.4286	Cervicalgia	Cervicalgia	Cervicalgia	TRUE	igd	131	461460	0.0020591	20257769	2.2e-08	4	ukb-b-19953	Body mass index (BMI)	TRUE	reported	igd	2	TRUE
					330	rs6843852	T	C	T	C	0.0130897	-0.0365	0.507861	0.559	FALSE	FALSE	FALSE	finn-b-M13_CERVICALGIA	4	162132758	0.0257	NA	0.155	Cervicalgia	Cervicalgia	Cervicalgia	TRUE	igd	135	461460	0.00197607	162132758	3.5e-11	4	ukb-b-19953	Body mass index (BMI)	TRUE	reported	igd	2	TRUE
					331	rs6909685	T	C	T	C	-0.014612	-0.003	0.326809	0.3516	FALSE	FALSE	FALSE	finn-b-M13_CERVICALGIA	6	97753952	0.0266	NA	0.91	Cervicalgia	Cervicalgia	Cervicalgia	TRUE	igd	188	461460	0.00211352	97753952	4.7e-12	6	ukb-b-19953	Body mass index (BMI)	TRUE	reported	igd	2	TRUE
					332	rs6922607	G	A	G	A	0.0148848	0.0326	0.189847	0.1733	FALSE	FALSE	FALSE	finn-b-M13_CERVICALGIA	6	142703483	0.0335	NA	0.3303	Cervicalgia	Cervicalgia	Cervicalgia	TRUE	igd	181	461460	0.00251479	142703483	3.2e-09	6	ukb-b-19953	Body mass index (BMI)	TRUE	reported	igd	2	TRUE
					333	rs6938973	C	T	C	T	0.0182223	-0.0152	0.601456	0.6775	FALSE	FALSE	FALSE	finn-b-M13_CERVICALGIA	6	98421721	0.0272	NA	0.5757	Cervicalgia	Cervicalgia	Cervicalgia	TRUE	igd	177	461460	0.00201872	98421721	1.8e-19	6	ukb-b-19953	Body mass index (BMI)	TRUE	reported	igd	2	TRUE
					334	rs6950388	A	G	A	G	0.0155219	0.0219	0.795086	0.7691	FALSE	FALSE	FALSE	finn-b-M13_CERVICALGIA	7	1270699	0.0304	NA	0.4705	Cervicalgia	Cervicalgia	Cervicalgia	TRUE	igd	209	461460	0.00244806	1270699	2.3e-10	7	ukb-b-19953	Body mass index (BMI)	TRUE	reported	igd	2	TRUE
					335	rs698147	G	A	G	A	-0.0128512	-0.0273	0.543596	0.5004	FALSE	FALSE	FALSE	finn-b-M13_CERVICALGIA	5	3513485	0.0255	NA	0.2834	Cervicalgia	Cervicalgia	Cervicalgia	TRUE	igd	166	461460	0.00198514	3513485	9.6e-11	5	ukb-b-19953	Body mass index (BMI)	TRUE	reported	igd	2	TRUE
					336	rs7024334	G	T	G	T	-0.0138177	-0.0006	0.77914	0.7924	FALSE	FALSE	FALSE	finn-b-M13_CERVICALGIA	9	109072075	0.0311	NA	0.9842	Cervicalgia	Cervicalgia	Cervicalgia	TRUE	igd	247	461460	0.00238338	109072075	6.7e-09	9	ukb-b-19953	Body mass index (BMI)	TRUE	reported	igd	2	TRUE
					337	rs7027304	T	C	T	C	0.0145492	0.0033	0.652661	0.7248	FALSE	FALSE	FALSE	finn-b-M13_CERVICALGIA	9	129408290	0.0286	NA	0.9094	Cervicalgia	Cervicalgia	Cervicalgia	TRUE	igd	248	461460	0.00208703	129408290	3.1e-12	9	ukb-b-19953	Body mass index (BMI)	TRUE	reported	igd	2	TRUE
					338	rs7034554	G	A	G	A	-0.0129826	0.0421	0.373825	0.2902	FALSE	FALSE	FALSE	finn-b-M13_CERVICALGIA	9	37081301	0.0281	NA	0.1343	Cervicalgia	Cervicalgia	Cervicalgia	TRUE	igd	257	461460	0.00204252	37081301	2.1e-10	9	ukb-b-19953	Body mass index (BMI)	TRUE	reported	igd	2	TRUE
					339	rs7038943	C	T	C	T	-0.0140202	0.0178	0.33879	0.3933	FALSE	FALSE	FALSE	finn-b-M13_CERVICALGIA	9	120377178	0.026	NA	0.4934	Cervicalgia	Cervicalgia	Cervicalgia	TRUE	igd	254	461460	0.00208641	120377178	1.8e-11	9	ukb-b-19953	Body mass index (BMI)	TRUE	reported	igd	2	TRUE
					340	rs704061	C	T	C	T	0.0146374	0.0006	0.45505	0.3765	FALSE	FALSE	FALSE	finn-b-M13_CERVICALGIA	12	89771903	0.0262	NA	0.983	Cervicalgia	Cervicalgia	Cervicalgia	TRUE	igd	324	461460	0.00198552	89771903	1.7e-13	12	ukb-b-19953	Body mass index (BMI)	TRUE	reported	igd	2	TRUE
					341	rs705158	A	T	A	T	0.0155952	-0.053	0.244747	0.2414	FALSE	TRUE	FALSE	finn-b-M13_CERVICALGIA	10	125232995	0.03	NA	0.0771792	Cervicalgia	Cervicalgia	Cervicalgia	TRUE	igd	281	461460	0.00230446	125232995	1.3e-11	10	ukb-b-19953	Body mass index (BMI)	TRUE	reported	igd	2	TRUE
					342	rs7070670	T	C	T	C	-0.0123274	-0.0142	0.327923	0.281	FALSE	FALSE	FALSE	finn-b-M13_CERVICALGIA	10	61842645	0.0284	NA	0.617	Cervicalgia	Cervicalgia	Cervicalgia	TRUE	igd	274	461460	0.00211928	61842645	6e-09	10	ukb-b-19953	Body mass index (BMI)	TRUE	reported	igd	2	TRUE
					343	rs7081254	C	T	C	T	-0.0142516	-0.0106	0.205739	0.1287	FALSE	FALSE	FALSE	finn-b-M13_CERVICALGIA	10	132955696	0.0384	NA	0.7833	Cervicalgia	Cervicalgia	Cervicalgia	TRUE	igd	277	461460	0.00245216	132955696	6.2e-09	10	ukb-b-19953	Body mass index (BMI)	TRUE	reported	igd	2	TRUE
					344	rs7124681	A	C	A	C	0.0256977	0.0225	0.408353	0.3976	FALSE	FALSE	FALSE	finn-b-M13_CERVICALGIA	11	47529947	0.0267	NA	0.3987	Cervicalgia	Cervicalgia	Cervicalgia	TRUE	igd	304	461460	0.0020063	47529947	1.5e-37	11	ukb-b-19953	Body mass index (BMI)	TRUE	reported	igd	2	TRUE
					345	rs7132908	A	G	A	G	0.0297904	0.0527	0.384458	0.3842	FALSE	FALSE	FALSE	finn-b-M13_CERVICALGIA	12	50263148	0.0262	NA	0.0446498	Cervicalgia	Cervicalgia	Cervicalgia	TRUE	igd	328	461460	0.00203363	50263148	1.4e-48	12	ukb-b-19953	Body mass index (BMI)	TRUE	reported	igd	2	TRUE
					346	rs71495038	A	G	A	G	0.0277998	0.0325	0.076936	0.0952	FALSE	FALSE	FALSE	finn-b-M13_CERVICALGIA	10	33971383	0.0433	NA	0.4531	Cervicalgia	Cervicalgia	Cervicalgia	TRUE	igd	266	461460	0.00370969	33971383	6.7e-14	10	ukb-b-19953	Body mass index (BMI)	TRUE	reported	igd	2	TRUE
					347	rs7201895	A	G	A	G	-0.0149781	0.0127	0.354291	0.2999	FALSE	FALSE	FALSE	finn-b-M13_CERVICALGIA	16	407723	0.0279	NA	0.6481	Cervicalgia	Cervicalgia	Cervicalgia	TRUE	igd	399	461460	0.00207999	407723	6e-13	16	ukb-b-19953	Body mass index (BMI)	TRUE	reported	igd	2	TRUE
					348	rs7206608	G	C	G	C	0.0135122	0.0403	0.32162	0.351	FALSE	TRUE	FALSE	finn-b-M13_CERVICALGIA	16	82872628	0.0266	NA	0.1295	Cervicalgia	Cervicalgia	Cervicalgia	TRUE	igd	388	461460	0.00211797	82872628	1.8e-10	16	ukb-b-19953	Body mass index (BMI)	TRUE	reported	igd	2	TRUE
					349	rs7218014	C	T	C	T	0.0189524	0.0417	0.197305	0.2382	FALSE	FALSE	FALSE	finn-b-M13_CERVICALGIA	17	65832016	0.0298	NA	0.1614	Cervicalgia	Cervicalgia	Cervicalgia	TRUE	igd	417	461460	0.00249216	65832016	2.9e-14	17	ukb-b-19953	Body mass index (BMI)	TRUE	reported	igd	2	TRUE
					350	rs7232171	T	G	T	G	0.0123404	-0.0207	0.58263	0.6242	FALSE	FALSE	FALSE	finn-b-M13_CERVICALGIA	18	31251221	0.0262	NA	0.4291	Cervicalgia	Cervicalgia	Cervicalgia	TRUE	igd	424	461460	0.00200821	31251221	8e-10	18	ukb-b-19953	Body mass index (BMI)	TRUE	reported	igd	2	TRUE
					351	rs723672	T	C	T	C	0.0111273	-0.0271	0.43151	0.4585	FALSE	FALSE	FALSE	finn-b-M13_CERVICALGIA	12	2161561	0.0256	NA	0.2896	Cervicalgia	Cervicalgia	Cervicalgia	TRUE	igd	315	461460	0.00200698	2161561	3e-08	12	ukb-b-19953	Body mass index (BMI)	TRUE	reported	igd	2	TRUE
					352	rs7250833	T	C	T	C	0.0135041	-0.0417	0.288866	0.1907	FALSE	FALSE	FALSE	finn-b-M13_CERVICALGIA	19	33937277	0.0327	NA	0.2021	Cervicalgia	Cervicalgia	Cervicalgia	TRUE	igd	435	461460	0.002188	33937277	6.7e-10	19	ukb-b-19953	Body mass index (BMI)	TRUE	reported	igd	2	TRUE
					353	rs7259070	C	T	C	T	0.021869	0.0045	0.596062	0.5624	FALSE	FALSE	FALSE	finn-b-M13_CERVICALGIA	19	47562509	0.0257	NA	0.8612	Cervicalgia	Cervicalgia	Cervicalgia	TRUE	igd	437	461460	0.00203628	47562509	6.6e-27	19	ukb-b-19953	Body mass index (BMI)	TRUE	reported	igd	2	TRUE
					354	rs72634826	A	G	A	G	-0.021277	0.0201	0.259858	0.2242	FALSE	FALSE	FALSE	finn-b-M13_CERVICALGIA	1	1601052	0.0314	NA	0.521601	Cervicalgia	Cervicalgia	Cervicalgia	TRUE	igd	31	461460	0.00228001	1601052	1e-20	1	ukb-b-19953	Body mass index (BMI)	TRUE	reported	igd	2	TRUE
					355	rs72649373	C	T	C	T	0.0178062	0.0021	0.143188	0.1557	FALSE	FALSE	FALSE	finn-b-M13_CERVICALGIA	4	80609966	0.0352	NA	0.953	Cervicalgia	Cervicalgia	Cervicalgia	TRUE	igd	121	461460	0.00287805	80609966	6.1e-10	4	ukb-b-19953	Body mass index (BMI)	TRUE	reported	igd	2	TRUE
					356	rs72892910	T	G	T	G	0.0387798	0.0498	0.172232	0.2028	FALSE	FALSE	FALSE	finn-b-M13_CERVICALGIA	6	50816887	0.0317	NA	0.1164	Cervicalgia	Cervicalgia	Cervicalgia	TRUE	igd	190	461460	0.00262053	50816887	1.5e-49	6	ukb-b-19953	Body mass index (BMI)	TRUE	reported	igd	2	TRUE
					357	rs72976986	A	G	A	G	-0.0232257	-0.0451	0.190123	0.1575	FALSE	FALSE	FALSE	finn-b-M13_CERVICALGIA	19	4050424	0.0351	NA	0.199	Cervicalgia	Cervicalgia	Cervicalgia	TRUE	igd	433	461460	0.00254712	4050424	7.6e-20	19	ukb-b-19953	Body mass index (BMI)	TRUE	reported	igd	2	TRUE
					358	rs73052033	C	T	C	T	-0.0303929	-0.0186	0.18493	0.1623	FALSE	FALSE	FALSE	finn-b-M13_CERVICALGIA	3	185828465	0.0346	NA	0.5905	Cervicalgia	Cervicalgia	Cervicalgia	TRUE	igd	99	461460	0.00254634	185828465	7.7e-33	3	ukb-b-19953	Body mass index (BMI)	TRUE	reported	igd	2	TRUE
					359	rs7306534	A	G	A	G	-0.0112754	-0.0135	0.621712	0.7041	FALSE	FALSE	FALSE	finn-b-M13_CERVICALGIA	12	68107914	0.0279	NA	0.6293	Cervicalgia	Cervicalgia	Cervicalgia	TRUE	igd	333	461460	0.00205437	68107914	4.1e-08	12	ukb-b-19953	Body mass index (BMI)	TRUE	reported	igd	2	TRUE
					360	rs73124396	C	T	C	T	-0.0154472	0.0225	0.205144	0.2281	FALSE	FALSE	FALSE	finn-b-M13_CERVICALGIA	7	71579606	0.0302	NA	0.4567	Cervicalgia	Cervicalgia	Cervicalgia	TRUE	igd	217	461460	0.0024548	71579606	3.1e-10	7	ukb-b-19953	Body mass index (BMI)	TRUE	reported	igd	2	TRUE
					361	rs73142879	T	C	T	C	-0.0266936	0.004	0.192297	0.1592	FALSE	FALSE	FALSE	finn-b-M13_CERVICALGIA	20	51195932	0.0351	NA	0.9097	Cervicalgia	Cervicalgia	Cervicalgia	TRUE	igd	444	461460	0.00252257	51195932	3.6e-26	20	ukb-b-19953	Body mass index (BMI)	TRUE	reported	igd	2	TRUE
					362	rs73193736	G	A	G	A	-0.0177165	-0.0271	0.243934	0.2539	FALSE	FALSE	FALSE	finn-b-M13_CERVICALGIA	12	108294381	0.0291	NA	0.3526	Cervicalgia	Cervicalgia	Cervicalgia	TRUE	igd	331	461460	0.00232002	108294381	2.2e-14	12	ukb-b-19953	Body mass index (BMI)	TRUE	reported	igd	2	TRUE
					363	rs73213484	T	A	T	A	-0.0225766	-0.023	0.141236	0.1476	FALSE	TRUE	FALSE	finn-b-M13_CERVICALGIA	4	28489339	0.036	NA	0.5221	Cervicalgia	Cervicalgia	Cervicalgia	TRUE	igd	126	461460	0.0028364	28489339	1.7e-15	4	ukb-b-19953	Body mass index (BMI)	TRUE	reported	igd	2	TRUE
					364	rs7331420	A	G	A	G	-0.0143702	0.0097	0.285276	0.2877	FALSE	FALSE	FALSE	finn-b-M13_CERVICALGIA	13	99236471	0.0281	NA	0.729699	Cervicalgia	Cervicalgia	Cervicalgia	TRUE	igd	346	461460	0.00220081	99236471	6.6e-11	13	ukb-b-19953	Body mass index (BMI)	TRUE	reported	igd	2	TRUE
					365	rs7357754	G	A	G	A	0.0141146	0.0337	0.500139	0.5006	FALSE	FALSE	FALSE	finn-b-M13_CERVICALGIA	9	92207308	0.0254	NA	0.1838	Cervicalgia	Cervicalgia	Cervicalgia	TRUE	igd	264	461460	0.00198362	92207308	1.1e-12	9	ukb-b-19953	Body mass index (BMI)	TRUE	reported	igd	2	TRUE
					366	rs73601548	T	C	T	C	0.0177354	-0.034	0.114527	0.06533	FALSE	FALSE	FALSE	finn-b-M13_CERVICALGIA	10	18549889	0.0524	NA	0.5163	Cervicalgia	Cervicalgia	Cervicalgia	TRUE	igd	280	461460	0.00311639	18549889	1.3e-08	10	ukb-b-19953	Body mass index (BMI)	TRUE	reported	igd	2	TRUE
					367	rs73985439	C	A	C	A	0.0136616	0.0082	0.307299	0.3028	FALSE	FALSE	FALSE	finn-b-M13_CERVICALGIA	2	212299249	0.0278	NA	0.768399	Cervicalgia	Cervicalgia	Cervicalgia	TRUE	igd	46	461460	0.00214059	212299249	1.7e-10	2	ukb-b-19953	Body mass index (BMI)	TRUE	reported	igd	2	TRUE
					368	rs7442885	G	C	G	C	-0.0228163	0.0125	0.214049	0.1869	FALSE	TRUE	FALSE	finn-b-M13_CERVICALGIA	5	87682877	0.0329	NA	0.703701	Cervicalgia	Cervicalgia	Cervicalgia	TRUE	igd	168	461460	0.00241251	87682877	3.2e-21	5	ukb-b-19953	Body mass index (BMI)	TRUE	reported	igd	2	TRUE
					369	rs745249	T	C	T	C	0.0176118	-0.0389	0.281945	0.3429	FALSE	FALSE	FALSE	finn-b-M13_CERVICALGIA	2	105460333	0.0268	NA	0.1476	Cervicalgia	Cervicalgia	Cervicalgia	TRUE	igd	48	461460	0.00219724	105460333	1.1e-15	2	ukb-b-19953	Body mass index (BMI)	TRUE	reported	igd	2	TRUE
					370	rs74750282	C	T	C	T	-0.0196382	0.0129	0.086623	0.08481	FALSE	FALSE	FALSE	finn-b-M13_CERVICALGIA	7	114744463	0.0457	NA	0.777	Cervicalgia	Cervicalgia	Cervicalgia	TRUE	igd	212	461460	0.00352561	114744463	2.5e-08	7	ukb-b-19953	Body mass index (BMI)	TRUE	reported	igd	2	TRUE
					371	rs7498665	G	A	G	A	0.0268646	0.0523	0.399659	0.4131	FALSE	FALSE	FALSE	finn-b-M13_CERVICALGIA	16	28883241	0.0258	NA	0.0422698	Cervicalgia	Cervicalgia	Cervicalgia	TRUE	igd	395	461460	0.00201997	28883241	2.3e-40	16	ukb-b-19953	Body mass index (BMI)	TRUE	reported	igd	2	TRUE
					372	rs7516554	T	C	T	C	0.0120066	0.0036	0.399941	0.3839	FALSE	FALSE	FALSE	finn-b-M13_CERVICALGIA	1	210301331	0.0262	NA	0.8914	Cervicalgia	Cervicalgia	Cervicalgia	TRUE	igd	24	461460	0.00201565	210301331	2.6e-09	1	ukb-b-19953	Body mass index (BMI)	TRUE	reported	igd	2	TRUE
					373	rs7519259	A	G	A	G	0.0140028	0.0211	0.52836	0.5659	FALSE	FALSE	FALSE	finn-b-M13_CERVICALGIA	1	66434743	0.0257	NA	0.4108	Cervicalgia	Cervicalgia	Cervicalgia	TRUE	igd	20	461460	0.00198381	66434743	1.7e-12	1	ukb-b-19953	Body mass index (BMI)	TRUE	reported	igd	2	TRUE
					374	rs7539903	A	T	A	T	-0.0131691	-0.0674	0.615562	0.5939	FALSE	TRUE	FALSE	finn-b-M13_CERVICALGIA	1	209208033	0.0259	NA	0.00936009	Cervicalgia	Cervicalgia	Cervicalgia	TRUE	igd	23	461460	0.0020273	209208033	8.3e-11	1	ukb-b-19953	Body mass index (BMI)	TRUE	reported	igd	2	TRUE
					375	rs754635	G	C	G	C	0.0219925	-0.0377	0.886582	0.8982	FALSE	TRUE	FALSE	finn-b-M13_CERVICALGIA	3	42305131	0.0428	NA	0.3779	Cervicalgia	Cervicalgia	Cervicalgia	TRUE	igd	115	461460	0.0031093	42305131	1.5e-12	3	ukb-b-19953	Body mass index (BMI)	TRUE	reported	igd	2	TRUE
					376	rs75499503	T	C	T	C	-0.0180331	-0.045	0.220101	0.2328	FALSE	FALSE	FALSE	finn-b-M13_CERVICALGIA	6	26145217	0.0305	NA	0.1401	Cervicalgia	Cervicalgia	Cervicalgia	TRUE	igd	182	461460	0.00241845	26145217	8.9e-14	6	ukb-b-19953	Body mass index (BMI)	TRUE	reported	igd	2	TRUE
					377	rs7568228	C	G	C	G	-0.0119625	-0.0094	0.52717	0.5207	FALSE	TRUE	TRUE	finn-b-M13_CERVICALGIA	2	236848488	0.0255	NA	0.7122	Cervicalgia	Cervicalgia	Cervicalgia	TRUE	igd	55	461460	0.00197288	236848488	1.3e-09	2	ukb-b-19953	Body mass index (BMI)	TRUE	reported	igd	2	FALSE
					378	rs7571496	G	A	G	A	-0.0158916	-0.0476	0.260545	0.379	FALSE	FALSE	FALSE	finn-b-M13_CERVICALGIA	2	6169351	0.0261	NA	0.0685504	Cervicalgia	Cervicalgia	Cervicalgia	TRUE	igd	57	461460	0.00225454	6169351	1.8e-12	2	ukb-b-19953	Body mass index (BMI)	TRUE	reported	igd	2	TRUE
					379	rs76183894	C	T	C	T	-0.0219584	-0.0235	0.080747	0.06376	FALSE	FALSE	FALSE	finn-b-M13_CERVICALGIA	3	114371939	0.0524	NA	0.6536	Cervicalgia	Cervicalgia	Cervicalgia	TRUE	igd	101	461460	0.00364437	114371939	1.7e-09	3	ukb-b-19953	Body mass index (BMI)	TRUE	reported	igd	2	TRUE
					380	rs7619139	A	T	A	T	0.0134537	-0.0172	0.588616	0.5837	FALSE	TRUE	FALSE	finn-b-M13_CERVICALGIA	3	25110415	0.0258	NA	0.5052	Cervicalgia	Cervicalgia	Cervicalgia	TRUE	igd	82	461460	0.00201061	25110415	2.2e-11	3	ukb-b-19953	Body mass index (BMI)	TRUE	reported	igd	2	TRUE
					381	rs765874	A	T	A	T	-0.0120592	0.0312	0.489362	0.4218	FALSE	TRUE	TRUE	finn-b-M13_CERVICALGIA	6	143185557	0.0259	NA	0.2284	Cervicalgia	Cervicalgia	Cervicalgia	TRUE	igd	196	461460	0.00197569	143185557	1e-09	6	ukb-b-19953	Body mass index (BMI)	TRUE	reported	igd	2	FALSE
					382	rs76702514	G	C	G	C	-0.0164862	-0.0175	0.210623	0.2265	FALSE	TRUE	FALSE	finn-b-M13_CERVICALGIA	1	195148296	0.0303	NA	0.5642	Cervicalgia	Cervicalgia	Cervicalgia	TRUE	igd	29	461460	0.00243278	195148296	1.2e-11	1	ukb-b-19953	Body mass index (BMI)	TRUE	reported	igd	2	TRUE
					383	rs7683836	A	G	A	G	-0.0122469	0.0132	0.557215	0.4764	FALSE	FALSE	FALSE	finn-b-M13_CERVICALGIA	4	180167906	0.0255	NA	0.6046	Cervicalgia	Cervicalgia	Cervicalgia	TRUE	igd	130	461460	0.00199427	180167906	8.2e-10	4	ukb-b-19953	Body mass index (BMI)	TRUE	reported	igd	2	TRUE
					384	rs7704382	G	C	G	C	0.0120126	-0.0332	0.433528	0.4932	FALSE	TRUE	TRUE	finn-b-M13_CERVICALGIA	5	112448114	0.0255	NA	0.1934	Cervicalgia	Cervicalgia	Cervicalgia	TRUE	igd	147	461460	0.00199631	112448114	1.8e-09	5	ukb-b-19953	Body mass index (BMI)	TRUE	reported	igd	2	FALSE
					385	rs7707394	A	G	A	G	-0.0192522	0.0127	0.35732	0.3719	FALSE	FALSE	FALSE	finn-b-M13_CERVICALGIA	5	74472939	0.0263	NA	0.6297	Cervicalgia	Cervicalgia	Cervicalgia	TRUE	igd	156	461460	0.00205858	74472939	8.6e-21	5	ukb-b-19953	Body mass index (BMI)	TRUE	reported	igd	2	TRUE
					386	rs7708584	G	A	G	A	-0.0159321	0.033	0.572344	0.5909	FALSE	FALSE	FALSE	finn-b-M13_CERVICALGIA	5	153543466	0.0259	NA	0.2026	Cervicalgia	Cervicalgia	Cervicalgia	TRUE	igd	159	461460	0.0019949	153543466	1.4e-15	5	ukb-b-19953	Body mass index (BMI)	TRUE	reported	igd	2	TRUE
					387	rs7761673	A	T	A	T	-0.0135915	-0.0437	0.21988	0.1523	FALSE	TRUE	FALSE	finn-b-M13_CERVICALGIA	6	70357368	0.0357	NA	0.2216	Cervicalgia	Cervicalgia	Cervicalgia	TRUE	igd	195	461460	0.0023901	70357368	1.3e-08	6	ukb-b-19953	Body mass index (BMI)	TRUE	reported	igd	2	TRUE
					388	rs7762794	G	A	G	A	0.0149077	0.0482	0.285408	0.3329	FALSE	FALSE	FALSE	finn-b-M13_CERVICALGIA	6	153380228	0.0269	NA	0.0727495	Cervicalgia	Cervicalgia	Cervicalgia	TRUE	igd	189	461460	0.00218606	153380228	9.1e-12	6	ukb-b-19953	Body mass index (BMI)	TRUE	reported	igd	2	TRUE
					389	rs7774	A	C	A	C	0.014988	0.0255	0.310467	0.3989	FALSE	FALSE	FALSE	finn-b-M13_CERVICALGIA	17	4801163	0.026	NA	0.3267	Cervicalgia	Cervicalgia	Cervicalgia	TRUE	igd	403	461460	0.00215169	4801163	3.3e-12	17	ukb-b-19953	Body mass index (BMI)	TRUE	reported	igd	2	TRUE
					390	rs7776021	A	G	A	G	0.0123701	0.0372	0.287599	0.3016	FALSE	FALSE	FALSE	finn-b-M13_CERVICALGIA	6	73742152	0.0277	NA	0.1784	Cervicalgia	Cervicalgia	Cervicalgia	TRUE	igd	187	461460	0.00218251	73742152	1.4e-08	6	ukb-b-19953	Body mass index (BMI)	TRUE	reported	igd	2	TRUE
					391	rs7802342	G	T	G	T	0.0122748	-0.0313	0.288566	0.2585	FALSE	FALSE	FALSE	finn-b-M13_CERVICALGIA	7	137435925	0.029	NA	0.2803	Cervicalgia	Cervicalgia	Cervicalgia	TRUE	igd	223	461460	0.00218145	137435925	1.8e-08	7	ukb-b-19953	Body mass index (BMI)	TRUE	reported	igd	2	TRUE
					392	rs7805441	T	C	T	C	0.0133747	0.0211	0.502261	0.5147	FALSE	FALSE	FALSE	finn-b-M13_CERVICALGIA	7	78121458	0.0255	NA	0.408	Cervicalgia	Cervicalgia	Cervicalgia	TRUE	igd	222	461460	0.00198884	78121458	1.8e-11	7	ukb-b-19953	Body mass index (BMI)	TRUE	reported	igd	2	TRUE
					393	rs78086698	C	T	C	T	0.0318357	-0.1647	0.039838	0.01977	FALSE	FALSE	FALSE	finn-b-M13_CERVICALGIA	12	24024639	0.0934	NA	0.0778807	Cervicalgia	Cervicalgia	Cervicalgia	TRUE	igd	317	461460	0.0050761	24024639	3.6e-10	12	ukb-b-19953	Body mass index (BMI)	TRUE	reported	igd	2	TRUE
					394	rs784257	C	T	C	T	0.0179315	0.0407	0.812541	0.8293	FALSE	FALSE	FALSE	finn-b-M13_CERVICALGIA	18	53397199	0.0339	NA	0.2298	Cervicalgia	Cervicalgia	Cervicalgia	TRUE	igd	422	461460	0.00254968	53397199	2e-12	18	ukb-b-19953	Body mass index (BMI)	TRUE	reported	igd	2	TRUE
					395	rs78605811	C	A	C	A	-0.032737	0.1072	0.05405	0.04428	FALSE	FALSE	FALSE	finn-b-M13_CERVICALGIA	3	83631491	0.0619	NA	0.0833297	Cervicalgia	Cervicalgia	Cervicalgia	TRUE	igd	92	461460	0.00444673	83631491	1.8e-13	3	ukb-b-19953	Body mass index (BMI)	TRUE	reported	igd	2	TRUE
					396	rs7893571	T	G	T	G	0.0140553	-0.0074	0.665897	0.6947	FALSE	FALSE	FALSE	finn-b-M13_CERVICALGIA	10	16750129	0.0277	NA	0.7896	Cervicalgia	Cervicalgia	Cervicalgia	TRUE	igd	265	461460	0.00210152	16750129	2.3e-11	10	ukb-b-19953	Body mass index (BMI)	TRUE	reported	igd	2	TRUE
					397	rs7924036	T	G	T	G	-0.0142836	-0.0432	0.503265	0.5131	FALSE	FALSE	FALSE	finn-b-M13_CERVICALGIA	10	65191645	0.0254	NA	0.089199	Cervicalgia	Cervicalgia	Cervicalgia	TRUE	igd	284	461460	0.0019778	65191645	5.1e-13	10	ukb-b-19953	Body mass index (BMI)	TRUE	reported	igd	2	TRUE
					398	rs7925100	A	G	A	G	0.014725	0.0103	0.396117	0.2959	FALSE	FALSE	FALSE	finn-b-M13_CERVICALGIA	11	118941596	0.0281	NA	0.714301	Cervicalgia	Cervicalgia	Cervicalgia	TRUE	igd	294	461460	0.0020221	118941596	3.3e-13	11	ukb-b-19953	Body mass index (BMI)	TRUE	reported	igd	2	TRUE
					399	rs7928320	G	C	T	C	0.0243383	0.0118	0.056563	0.208	TRUE	TRUE	FALSE	finn-b-M13_CERVICALGIA	11	116942753	0.0313	NA	0.7063	Cervicalgia	Cervicalgia	Cervicalgia	TRUE	igd	293	461460	0.00428501	116942753	1.3e-08	11	ukb-b-19953	Body mass index (BMI)	TRUE	reported	igd	2	FALSE
					400	rs7928320	G	C	G	C	0.0243383	0.0436	0.056563	0.05739	FALSE	TRUE	FALSE	finn-b-M13_CERVICALGIA	11	116942753	0.0583	NA	0.4543	Cervicalgia	Cervicalgia	Cervicalgia	TRUE	igd	293	461460	0.00428501	116942753	1.3e-08	11	ukb-b-19953	Body mass index (BMI)	TRUE	reported	igd	2	TRUE
					401	rs7944782	G	T	G	T	0.0157606	-0.0258	0.509784	0.5236	FALSE	FALSE	FALSE	finn-b-M13_CERVICALGIA	11	130795698	0.0256	NA	0.3134	Cervicalgia	Cervicalgia	Cervicalgia	TRUE	igd	296	461460	0.00198748	130795698	2.2e-15	11	ukb-b-19953	Body mass index (BMI)	TRUE	reported	igd	2	TRUE
					402	rs7947143	A	G	A	G	-0.0182782	0.0468	0.163483	0.1573	FALSE	FALSE	FALSE	finn-b-M13_CERVICALGIA	11	64090422	0.0348	NA	0.1793	Cervicalgia	Cervicalgia	Cervicalgia	TRUE	igd	311	461460	0.00267522	64090422	8.3e-12	11	ukb-b-19953	Body mass index (BMI)	TRUE	reported	igd	2	TRUE
					403	rs79780963	T	C	T	C	0.0236803	-0.0588	0.077428	0.08396	FALSE	FALSE	FALSE	finn-b-M13_CERVICALGIA	10	104952499	0.046	NA	0.2011	Cervicalgia	Cervicalgia	Cervicalgia	TRUE	igd	270	461460	0.00369591	104952499	1.5e-10	10	ukb-b-19953	Body mass index (BMI)	TRUE	reported	igd	2	TRUE
					404	rs7996639	A	G	A	G	0.0145559	0.0427	0.449354	0.5328	FALSE	FALSE	FALSE	finn-b-M13_CERVICALGIA	13	97019090	0.0255	NA	0.0940698	Cervicalgia	Cervicalgia	Cervicalgia	TRUE	igd	345	461460	0.00200245	97019090	3.6e-13	13	ukb-b-19953	Body mass index (BMI)	TRUE	reported	igd	2	TRUE
					405	rs80135274	T	A	T	A	0.021339	0.1046	0.070324	0.04557	FALSE	TRUE	FALSE	finn-b-M13_CERVICALGIA	17	5286277	0.0613	NA	0.0880197	Cervicalgia	Cervicalgia	Cervicalgia	TRUE	igd	409	461460	0.00388113	5286277	3.8e-08	17	ukb-b-19953	Body mass index (BMI)	TRUE	reported	igd	2	TRUE
					406	rs8015400	A	C	A	C	0.0213422	-0.0206	0.677097	0.6355	FALSE	FALSE	FALSE	finn-b-M13_CERVICALGIA	14	25930988	0.0264	NA	0.4357	Cervicalgia	Cervicalgia	Cervicalgia	TRUE	igd	355	461460	0.00211709	25930988	6.7e-24	14	ukb-b-19953	Body mass index (BMI)	TRUE	reported	igd	2	TRUE
					407	rs8020365	A	T	A	T	0.0251068	-0.0126	0.220464	0.2408	FALSE	TRUE	FALSE	finn-b-M13_CERVICALGIA	14	79937216	0.0298	NA	0.671399	Cervicalgia	Cervicalgia	Cervicalgia	TRUE	igd	359	461460	0.00239517	79937216	1e-25	14	ukb-b-19953	Body mass index (BMI)	TRUE	reported	igd	2	TRUE
					408	rs8024137	T	A	T	A	0.0156329	0.0129	0.848207	0.9335	FALSE	TRUE	FALSE	finn-b-M13_CERVICALGIA	15	35837297	0.0512	NA	0.8017	Cervicalgia	Cervicalgia	Cervicalgia	TRUE	igd	376	461460	0.00276778	35837297	1.6e-08	15	ukb-b-19953	Body mass index (BMI)	TRUE	reported	igd	2	TRUE
					409	rs8025516	G	T	G	T	-0.0146558	-0.0134	0.645928	0.55	FALSE	FALSE	FALSE	finn-b-M13_CERVICALGIA	15	95271872	0.0256	NA	0.599799	Cervicalgia	Cervicalgia	Cervicalgia	TRUE	igd	375	461460	0.00207578	95271872	1.7e-12	15	ukb-b-19953	Body mass index (BMI)	TRUE	reported	igd	2	TRUE
					410	rs8076669	C	T	C	T	0.0140681	0.0257	0.561561	0.5949	FALSE	FALSE	FALSE	finn-b-M13_CERVICALGIA	17	15888448	0.026	NA	0.3222	Cervicalgia	Cervicalgia	Cervicalgia	TRUE	igd	404	461460	0.00199601	15888448	1.8e-12	17	ukb-b-19953	Body mass index (BMI)	TRUE	reported	igd	2	TRUE
					411	rs8089514	A	T	A	T	0.012988	0.0432	0.36868	0.2507	FALSE	TRUE	FALSE	finn-b-M13_CERVICALGIA	18	69224478	0.0297	NA	0.1458	Cervicalgia	Cervicalgia	Cervicalgia	TRUE	igd	420	461460	0.00207588	69224478	3.9e-10	18	ukb-b-19953	Body mass index (BMI)	TRUE	reported	igd	2	TRUE
					412	rs8132491	A	G	A	G	-0.015375	0.049	0.313023	0.3329	FALSE	FALSE	FALSE	finn-b-M13_CERVICALGIA	21	40288577	0.0273	NA	0.0731004	Cervicalgia	Cervicalgia	Cervicalgia	TRUE	igd	454	461460	0.00219317	40288577	2.4e-12	21	ukb-b-19953	Body mass index (BMI)	TRUE	reported	igd	2	TRUE
					413	rs815163	C	T	C	T	-0.016485	0.0421	0.563148	0.4727	FALSE	FALSE	FALSE	finn-b-M13_CERVICALGIA	1	190294726	0.0255	NA	0.0993596	Cervicalgia	Cervicalgia	Cervicalgia	TRUE	igd	36	461460	0.00198582	190294726	1e-16	1	ukb-b-19953	Body mass index (BMI)	TRUE	reported	igd	2	TRUE
					414	rs852042	G	A	G	A	-0.0131207	0.0472	0.758575	0.7659	FALSE	FALSE	FALSE	finn-b-M13_CERVICALGIA	20	17091233	0.03	NA	0.1155	Cervicalgia	Cervicalgia	Cervicalgia	TRUE	igd	443	461460	0.00231309	17091233	1.4e-08	20	ukb-b-19953	Body mass index (BMI)	TRUE	reported	igd	2	TRUE
					415	rs862320	T	C	T	C	-0.0231703	0.0077	0.40965	0.431	FALSE	FALSE	FALSE	finn-b-M13_CERVICALGIA	16	69651866	0.0257	NA	0.764401	Cervicalgia	Cervicalgia	Cervicalgia	TRUE	igd	392	461460	0.00201345	69651866	1.2e-30	16	ukb-b-19953	Body mass index (BMI)	TRUE	reported	igd	2	TRUE
					416	rs879620	T	C	T	C	0.0241136	0.0067	0.613237	0.5802	FALSE	FALSE	FALSE	finn-b-M13_CERVICALGIA	16	4015729	0.0259	NA	0.7968	Cervicalgia	Cervicalgia	Cervicalgia	TRUE	igd	385	461460	0.00203595	4015729	2.3e-32	16	ukb-b-19953	Body mass index (BMI)	TRUE	reported	igd	2	TRUE
					417	rs909001	G	C	G	C	0.0160597	0.0414	0.17211	0.2184	FALSE	TRUE	FALSE	finn-b-M13_CERVICALGIA	1	32196647	0.0308	NA	0.1788	Cervicalgia	Cervicalgia	Cervicalgia	TRUE	igd	1	461460	0.00261353	32196647	8e-10	1	ukb-b-19953	Body mass index (BMI)	TRUE	reported	igd	2	TRUE
					418	rs909892	A	G	A	G	-0.0184105	0.0358	0.134817	0.1007	FALSE	FALSE	FALSE	finn-b-M13_CERVICALGIA	20	41982698	0.0422	NA	0.3965	Cervicalgia	Cervicalgia	Cervicalgia	TRUE	igd	452	461460	0.00291255	41982698	2.6e-10	20	ukb-b-19953	Body mass index (BMI)	TRUE	reported	igd	2	TRUE
					419	rs923994	G	A	G	A	-0.0145761	-0.0165	0.783195	0.7791	FALSE	FALSE	FALSE	finn-b-M13_CERVICALGIA	4	67802992	0.0307	NA	0.592	Cervicalgia	Cervicalgia	Cervicalgia	TRUE	igd	134	461460	0.00240219	67802992	1.3e-09	4	ukb-b-19953	Body mass index (BMI)	TRUE	reported	igd	2	TRUE
					420	rs9267671	A	G	A	G	0.026149	-0.0242	0.060733	0.02239	FALSE	FALSE	FALSE	finn-b-M13_CERVICALGIA	6	31880480	0.0881	NA	0.7833	Cervicalgia	Cervicalgia	Cervicalgia	TRUE	igd	194	461460	0.00413587	31880480	2.6e-10	6	ukb-b-19953	Body mass index (BMI)	TRUE	reported	igd	2	TRUE
					421	rs9294260	A	G	A	G	0.014782	-0.0134	0.476559	0.5073	FALSE	FALSE	FALSE	finn-b-M13_CERVICALGIA	6	83433228	0.0255	NA	0.5983	Cervicalgia	Cervicalgia	Cervicalgia	TRUE	igd	199	461460	0.00198818	83433228	1e-13	6	ukb-b-19953	Body mass index (BMI)	TRUE	reported	igd	2	TRUE
					422	rs9349235	T	C	T	C	0.0111809	-0.0144	0.410635	0.4497	FALSE	FALSE	FALSE	finn-b-M13_CERVICALGIA	6	42516718	0.0255	NA	0.5739	Cervicalgia	Cervicalgia	Cervicalgia	TRUE	igd	176	461460	0.00200924	42516718	2.6e-08	6	ukb-b-19953	Body mass index (BMI)	TRUE	reported	igd	2	TRUE
					423	rs935166	A	G	A	G	-0.0161066	0.0339	0.506805	0.4304	FALSE	FALSE	FALSE	finn-b-M13_CERVICALGIA	2	26949366	0.0259	NA	0.19	Cervicalgia	Cervicalgia	Cervicalgia	TRUE	igd	39	461460	0.00197292	26949366	3.2e-16	2	ukb-b-19953	Body mass index (BMI)	TRUE	reported	igd	2	TRUE
					424	rs9388446	A	T	A	T	0.0111013	-0.0403	0.515653	0.5072	FALSE	TRUE	TRUE	finn-b-M13_CERVICALGIA	6	126064920	0.0254	NA	0.1131	Cervicalgia	Cervicalgia	Cervicalgia	TRUE	igd	201	461460	0.00197919	126064920	2e-08	6	ukb-b-19953	Body mass index (BMI)	TRUE	reported	igd	2	FALSE
					425	rs9463175	T	C	T	C	-0.0115	-0.0413	0.338958	0.3374	FALSE	FALSE	FALSE	finn-b-M13_CERVICALGIA	6	9510030	0.027	NA	0.1263	Cervicalgia	Cervicalgia	Cervicalgia	TRUE	igd	198	461460	0.00210115	9510030	4.4e-08	6	ukb-b-19953	Body mass index (BMI)	TRUE	reported	igd	2	TRUE
					426	rs9478496	C	T	C	T	0.0181836	0.0021	0.164225	0.1989	FALSE	FALSE	FALSE	finn-b-M13_CERVICALGIA	6	154333183	0.0318	NA	0.9473	Cervicalgia	Cervicalgia	Cervicalgia	TRUE	igd	197	461460	0.00267493	154333183	1.1e-11	6	ukb-b-19953	Body mass index (BMI)	TRUE	reported	igd	2	TRUE
					427	rs9515446	G	A	G	A	0.0151051	0.0124	0.447709	0.4838	FALSE	FALSE	FALSE	finn-b-M13_CERVICALGIA	13	112217108	0.0254	NA	0.626299	Cervicalgia	Cervicalgia	Cervicalgia	TRUE	igd	341	461460	0.00199052	112217108	3.2e-14	13	ukb-b-19953	Body mass index (BMI)	TRUE	reported	igd	2	TRUE
					428	rs9522180	T	C	T	C	-0.0141095	0.0143	0.553392	0.5459	FALSE	FALSE	FALSE	finn-b-M13_CERVICALGIA	13	111970212	0.0256	NA	0.5759	Cervicalgia	Cervicalgia	Cervicalgia	TRUE	igd	348	461460	0.00199325	111970212	1.5e-12	13	ukb-b-19953	Body mass index (BMI)	TRUE	reported	igd	2	TRUE
					429	rs9571687	A	C	A	C	-0.0135388	0.0333	0.329363	0.2261	FALSE	FALSE	FALSE	finn-b-M13_CERVICALGIA	13	67472713	0.0305	NA	0.2744	Cervicalgia	Cervicalgia	Cervicalgia	TRUE	igd	343	461460	0.0021094	67472713	1.4e-10	13	ukb-b-19953	Body mass index (BMI)	TRUE	reported	igd	2	TRUE
					430	rs961498	C	G	C	G	0.011981	-0.0249	0.503131	0.5594	FALSE	TRUE	TRUE	finn-b-M13_CERVICALGIA	12	107713511	0.0257	NA	0.3338	Cervicalgia	Cervicalgia	Cervicalgia	TRUE	igd	334	461460	0.00199336	107713511	1.8e-09	12	ukb-b-19953	Body mass index (BMI)	TRUE	reported	igd	2	FALSE
					431	rs9638713	G	A	G	A	-0.0361735	0.1205	0.97477	0.9899	FALSE	FALSE	FALSE	finn-b-M13_CERVICALGIA	7	14645949	0.13	NA	0.3539	Cervicalgia	Cervicalgia	Cervicalgia	TRUE	igd	214	461460	0.00635399	14645949	1.2e-08	7	ukb-b-19953	Body mass index (BMI)	TRUE	reported	igd	2	TRUE
					432	rs9673839	G	A	G	A	0.0130337	-0.0351	0.490967	0.454	FALSE	FALSE	FALSE	finn-b-M13_CERVICALGIA	16	76895693	0.0256	NA	0.1694	Cervicalgia	Cervicalgia	Cervicalgia	TRUE	igd	393	461460	0.00198783	76895693	5.5e-11	16	ukb-b-19953	Body mass index (BMI)	TRUE	reported	igd	2	TRUE
					433	rs9674487	G	C	T	C	0.158445	-0.0829	0.001338	0.1399	TRUE	TRUE	FALSE	finn-b-M13_CERVICALGIA	17	80191995	0.0376	NA	0.0273602	Cervicalgia	Cervicalgia	Cervicalgia	TRUE	igd	414	461460	0.0286171	80191995	3.1e-08	17	ukb-b-19953	Body mass index (BMI)	TRUE	reported	igd	2	FALSE
					434	rs9674487	G	C	G	C	0.158445	0.2253	0.001338	0.008749	FALSE	TRUE	FALSE	finn-b-M13_CERVICALGIA	17	80191995	0.1449	NA	0.1199	Cervicalgia	Cervicalgia	Cervicalgia	TRUE	igd	414	461460	0.0286171	80191995	3.1e-08	17	ukb-b-19953	Body mass index (BMI)	TRUE	reported	igd	2	TRUE
					435	rs9830592	A	C	A	C	0.0154849	0.0115	0.582421	0.6334	FALSE	FALSE	FALSE	finn-b-M13_CERVICALGIA	3	104631603	0.0264	NA	0.664599	Cervicalgia	Cervicalgia	Cervicalgia	TRUE	igd	94	461460	0.00200164	104631603	1e-14	3	ukb-b-19953	Body mass index (BMI)	TRUE	reported	igd	2	TRUE
					436	rs9835772	T	A	T	A	0.0166289	0.012	0.243646	0.2284	FALSE	TRUE	FALSE	finn-b-M13_CERVICALGIA	3	85766025	0.0303	NA	0.6927	Cervicalgia	Cervicalgia	Cervicalgia	TRUE	igd	93	461460	0.00229878	85766025	4.7e-13	3	ukb-b-19953	Body mass index (BMI)	TRUE	reported	igd	2	TRUE
					437	rs9839081	A	G	A	G	-0.011701	0.0283	0.325232	0.2967	FALSE	FALSE	FALSE	finn-b-M13_CERVICALGIA	3	123051230	0.0281	NA	0.3136	Cervicalgia	Cervicalgia	Cervicalgia	TRUE	igd	102	461460	0.00214045	123051230	4.6e-08	3	ukb-b-19953	Body mass index (BMI)	TRUE	reported	igd	2	TRUE
					438	rs9843653	C	T	C	T	0.0294509	0.029	0.511652	0.3935	FALSE	FALSE	FALSE	finn-b-M13_CERVICALGIA	3	49920571	0.026	NA	0.2651	Cervicalgia	Cervicalgia	Cervicalgia	TRUE	igd	84	461460	0.00197538	49920571	2.9e-50	3	ukb-b-19953	Body mass index (BMI)	TRUE	reported	igd	2	TRUE
					439	rs9876664	T	G	T	G	-0.0180478	-0.0519	0.375389	0.4569	FALSE	FALSE	FALSE	finn-b-M13_CERVICALGIA	3	85806313	0.0256	NA	0.0423897	Cervicalgia	Cervicalgia	Cervicalgia	TRUE	igd	85	461460	0.00204174	85806313	9.6e-19	3	ukb-b-19953	Body mass index (BMI)	TRUE	reported	igd	2	TRUE
					440	rs9888533	T	C	T	C	0.0120038	0.0333	0.538079	0.5679	FALSE	FALSE	FALSE	finn-b-M13_CERVICALGIA	13	107854612	0.026	NA	0.2001	Cervicalgia	Cervicalgia	Cervicalgia	TRUE	igd	347	461460	0.0020182	107854612	2.7e-09	13	ukb-b-19953	Body mass index (BMI)	TRUE	reported	igd	2	TRUE
					441	rs9926784	C	T	C	T	-0.023818	-0.0175	0.184576	0.1711	FALSE	FALSE	FALSE	finn-b-M13_CERVICALGIA	16	19941968	0.0338	NA	0.604	Cervicalgia	Cervicalgia	Cervicalgia	TRUE	igd	400	461460	0.00254677	19941968	8.6e-21	16	ukb-b-19953	Body mass index (BMI)	TRUE	reported	igd	2	TRUE
					442	rs9951619	G	T	G	T	0.0144231	0.0089	0.767369	0.6739	FALSE	FALSE	FALSE	finn-b-M13_CERVICALGIA	18	56882326	0.0272	NA	0.7422	Cervicalgia	Cervicalgia	Cervicalgia	TRUE	igd	419	461460	0.00235777	56882326	9.5e-10	18	ukb-b-19953	Body mass index (BMI)	TRUE	reported	igd	2	TRUE

## Sheet: BMI-Cervicalgia-Rplot 
														outcome	exposure	method	nsnp	b	se	pval	lo_ci	up_ci	or	or_lci95	or_uci95
													1	Cervicalgia	Body mass index (BMI)	MR Egger	415	0.267908	0.225254	0.234983	-0.173591	0.709406	1.30723	0.840641	2.03278
													2	Cervicalgia	Body mass index (BMI)	Weighted median	415	0.216919	0.140584	0.122833	-0.0586249	0.492463	1.24224	0.94306	1.63634
													3	Cervicalgia	Body mass index (BMI)	Inverse variance weighted	415	0.307848	0.0840049	0.000247683	0.143198	0.472497	1.36049	1.15396	1.604
													4	Cervicalgia	Body mass index (BMI)	Simple mode	415	0.693248	0.37349	0.0641447	-0.0387928	1.42529	2.0002	0.96195	4.15906
													5	Cervicalgia	Body mass index (BMI)	Weighted mode	415	0.226469	0.251857	0.36907	-0.267171	0.72011	1.25416	0.765542	2.05466
														outcome	exposure	method	Q	Q_df	Q_pval
													1	Cervicalgia	Body mass index (BMI)	MR Egger	452.545	413	0.0873339
													2	Cervicalgia	Body mass index (BMI)	Inverse variance weighted	452.585	414	0.092686
														outcome	exposure	egger_intercept	se	pval
													1	Cervicalgia	Body mass index (BMI)	0.00078171	0.00408984	0.848514
														Main.MR.results.Exposure	Main.MR.results.MR.Analysis	Main.MR.results.Causal.Estimate	Main.MR.results.Sd	Main.MR.results.T.stat	Main.MR.results.P.value	MR.PRESSO.results.Global.Test.RSSobs	MR.PRESSO.results.Global.Test.Pvalue
													1	beta.exposure	Raw	0.307848	0.0840049	3.66464	0.000279877	454.636	0.0918
													2	beta.exposure	Outlier-corrected	NA	NA	NA	NA	454.636	0.0918

## Sheet: educational-Cervicalgia
																SNP	effect_allele.exposure	other_allele.exposure	effect_allele.outcome	other_allele.outcome	beta.exposure	beta.outcome	eaf.exposure	eaf.outcome	remove	palindromic	ambiguous	id.outcome	chr	pos	se.outcome	samplesize.outcome	pval.outcome	outcome	originalname.outcome	outcome.deprecated	mr_keep.outcome	data_source.outcome	...1	pval.exposure	pos.exposure	samplesize.exposure	se.exposure	chr.exposure	id.exposure	exposure	mr_keep.exposure	pval_origin.exposure	data_source.exposure
															1	rs1008078	T	C	T	C	-0.00925252	0.0463	0.395425	0.5655	FALSE	FALSE	FALSE	finn-b-M13_CERVICALGIA	1	91189731	0.0258	NA	0.0727998	Cervicalgia || id:finn-b-M13_CERVICALGIA	Cervicalgia	Cervicalgia || ||	TRUE	igd	7	1.99986e-21	91189731	458079	0.000973217	1	ukb-b-16489	Qualifications: College or University degree || id:ukb-b-16489	TRUE	reported	igd
															2	rs10088132	T	C	T	C	-0.00818913	0.0066	0.451097	0.4823	FALSE	FALSE	FALSE	finn-b-M13_CERVICALGIA	8	142646105	0.0254	NA	0.7966	Cervicalgia || id:finn-b-M13_CERVICALGIA	Cervicalgia	Cervicalgia || ||	TRUE	igd	147	1.39991e-17	142646105	458079	0.000959603	8	ukb-b-16489	Qualifications: College or University degree || id:ukb-b-16489	TRUE	reported	igd
															3	rs10129035	C	T	C	T	-0.00738796	-0.0171	0.597677	0.4284	FALSE	FALSE	FALSE	finn-b-M13_CERVICALGIA	12	84100208	0.0257	NA	0.5061	Cervicalgia || id:finn-b-M13_CERVICALGIA	Cervicalgia	Cervicalgia || ||	TRUE	igd	195	2.90001e-14	84100208	458079	0.000972023	12	ukb-b-16489	Qualifications: College or University degree || id:ukb-b-16489	TRUE	reported	igd
															4	rs1013014	T	G	T	G	0.00592297	-0.0016	0.382114	0.4613	FALSE	FALSE	FALSE	finn-b-M13_CERVICALGIA	2	107623697	0.0256	NA	0.9508	Cervicalgia || id:finn-b-M13_CERVICALGIA	Cervicalgia	Cervicalgia || ||	TRUE	igd	54	1.40001e-09	107623697	458079	0.000978191	2	ukb-b-16489	Qualifications: College or University degree || id:ukb-b-16489	TRUE	reported	igd
															5	rs10180461	C	T	C	T	0.00732491	-0.0054	0.391023	0.3362	FALSE	FALSE	FALSE	finn-b-M13_CERVICALGIA	2	144263033	0.0269	NA	0.8397	Cervicalgia || id:finn-b-M13_CERVICALGIA	Cervicalgia	Cervicalgia || ||	TRUE	igd	36	5.60015e-14	144263033	458079	0.000974543	2	ukb-b-16489	Qualifications: College or University degree || id:ukb-b-16489	TRUE	reported	igd
															6	rs10189857	G	A	G	A	-0.00791041	0.022	0.431934	0.4808	FALSE	FALSE	FALSE	finn-b-M13_CERVICALGIA	2	60713235	0.0255	NA	0.3894	Cervicalgia || id:finn-b-M13_CERVICALGIA	Cervicalgia	Cervicalgia || ||	TRUE	igd	35	1.50003e-16	60713235	458079	0.000958479	2	ukb-b-16489	Qualifications: College or University degree || id:ukb-b-16489	TRUE	reported	igd
															7	rs10205057	T	C	T	C	0.00565627	-0.0228	0.559839	0.547	FALSE	FALSE	FALSE	finn-b-M13_CERVICALGIA	2	186139826	0.0255	NA	0.3726	Cervicalgia || id:finn-b-M13_CERVICALGIA	Cervicalgia	Cervicalgia || ||	TRUE	igd	39	3.2e-09	186139826	458079	0.00095556	2	ukb-b-16489	Qualifications: College or University degree || id:ukb-b-16489	TRUE	reported	igd
															8	rs1020875	C	G	C	G	0.00809616	-0.0074	0.849208	0.9087	FALSE	TRUE	FALSE	finn-b-M13_CERVICALGIA	11	39829630	0.0442	NA	0.867	Cervicalgia || id:finn-b-M13_CERVICALGIA	Cervicalgia	Cervicalgia || ||	TRUE	igd	177	1.2e-09	39829630	458079	0.00133105	11	ukb-b-16489	Qualifications: College or University degree || id:ukb-b-16489	TRUE	reported	igd
															9	rs10227949	T	C	T	C	-0.00632135	0.0145	0.23828	0.1723	FALSE	FALSE	FALSE	finn-b-M13_CERVICALGIA	7	126325433	0.0337	NA	0.6665	Cervicalgia || id:finn-b-M13_CERVICALGIA	Cervicalgia	Cervicalgia || ||	TRUE	igd	125	1.5e-08	126325433	458079	0.00111554	7	ukb-b-16489	Qualifications: College or University degree || id:ukb-b-16489	TRUE	reported	igd
															10	rs10402747	C	T	C	T	-0.00679374	0.0141	0.481802	0.5067	FALSE	FALSE	FALSE	finn-b-M13_CERVICALGIA	19	45815248	0.0256	NA	0.581599	Cervicalgia || id:finn-b-M13_CERVICALGIA	Cervicalgia	Cervicalgia || ||	TRUE	igd	248	1.20005e-12	45815248	458079	0.000955794	19	ukb-b-16489	Qualifications: College or University degree || id:ukb-b-16489	TRUE	reported	igd
															11	rs10431632	A	G	A	G	0.00616633	-0.0235	0.548351	0.509	FALSE	FALSE	FALSE	finn-b-M13_CERVICALGIA	14	77471693	0.0257	NA	0.3591	Cervicalgia || id:finn-b-M13_CERVICALGIA	Cervicalgia	Cervicalgia || ||	TRUE	igd	207	2.69998e-10	77471693	458079	0.000976227	14	ukb-b-16489	Qualifications: College or University degree || id:ukb-b-16489	TRUE	reported	igd
															12	rs10484022	A	G	A	G	0.00543253	0.0425	0.48675	0.5853	FALSE	FALSE	FALSE	finn-b-M13_CERVICALGIA	14	89847593	0.0259	NA	0.101	Cervicalgia || id:finn-b-M13_CERVICALGIA	Cervicalgia	Cervicalgia || ||	TRUE	igd	208	1.2e-08	89847593	458079	0.000953174	14	ukb-b-16489	Qualifications: College or University degree || id:ukb-b-16489	TRUE	reported	igd
															13	rs10496963	C	T	C	T	-0.00717664	0.0011	0.173368	0.2047	FALSE	FALSE	FALSE	finn-b-M13_CERVICALGIA	2	145079065	0.0316	NA	0.9723	Cervicalgia || id:finn-b-M13_CERVICALGIA	Cervicalgia	Cervicalgia || ||	TRUE	igd	55	9.80009e-09	145079065	458079	0.00125163	2	ukb-b-16489	Qualifications: College or University degree || id:ukb-b-16489	TRUE	reported	igd
															14	rs1050847	T	C	T	C	0.00605346	-0.0238	0.574208	0.5085	FALSE	FALSE	FALSE	finn-b-M13_CERVICALGIA	16	87443734	0.0256	NA	0.3509	Cervicalgia || id:finn-b-M13_CERVICALGIA	Cervicalgia	Cervicalgia || ||	TRUE	igd	229	3.40001e-10	87443734	458079	0.000964044	16	ukb-b-16489	Qualifications: College or University degree || id:ukb-b-16489	TRUE	reported	igd
															15	rs10518019	G	A	G	A	0.00696304	-0.0171	0.4767	0.3997	FALSE	FALSE	FALSE	finn-b-M13_CERVICALGIA	4	67959875	0.0262	NA	0.5125	Cervicalgia || id:finn-b-M13_CERVICALGIA	Cervicalgia	Cervicalgia || ||	TRUE	igd	86	2.19989e-13	67959875	458079	0.00094918	4	ukb-b-16489	Qualifications: College or University degree || id:ukb-b-16489	TRUE	reported	igd
															16	rs10735131	T	C	T	C	0.00540938	-0.0272	0.434761	0.4393	FALSE	FALSE	FALSE	finn-b-M13_CERVICALGIA	16	62056928	0.0256	NA	0.2886	Cervicalgia || id:finn-b-M13_CERVICALGIA	Cervicalgia	Cervicalgia || ||	TRUE	igd	225	1.7e-08	62056928	458079	0.000959393	16	ukb-b-16489	Qualifications: College or University degree || id:ukb-b-16489	TRUE	reported	igd
															17	rs10752262	T	C	T	C	0.00630287	-0.017	0.428712	0.383	FALSE	FALSE	FALSE	finn-b-M13_CERVICALGIA	10	12395100	0.0262	NA	0.514801	Cervicalgia || id:finn-b-M13_CERVICALGIA	Cervicalgia	Cervicalgia || ||	TRUE	igd	169	5.70033e-11	12395100	458079	0.000961938	10	ukb-b-16489	Qualifications: College or University degree || id:ukb-b-16489	TRUE	reported	igd
															18	rs10752651	T	C	T	C	-0.00561207	0.0358	0.538547	0.5095	FALSE	FALSE	FALSE	finn-b-M13_CERVICALGIA	9	92201811	0.0254	NA	0.1599	Cervicalgia || id:finn-b-M13_CERVICALGIA	Cervicalgia	Cervicalgia || ||	TRUE	igd	158	4.70002e-09	92201811	458079	0.00095835	9	ukb-b-16489	Qualifications: College or University degree || id:ukb-b-16489	TRUE	reported	igd
															19	rs1081158	T	C	T	C	-0.00990408	0.0102	0.581575	0.5874	FALSE	FALSE	FALSE	finn-b-M13_CERVICALGIA	5	88004616	0.0259	NA	0.6924	Cervicalgia || id:finn-b-M13_CERVICALGIA	Cervicalgia	Cervicalgia || ||	TRUE	igd	100	1e-24	88004616	458079	0.000965097	5	ukb-b-16489	Qualifications: College or University degree || id:ukb-b-16489	TRUE	reported	igd
															20	rs10911634	G	T	G	T	-0.00610093	0.0435	0.398447	0.4278	FALSE	FALSE	FALSE	finn-b-M13_CERVICALGIA	1	184668823	0.0258	NA	0.0911297	Cervicalgia || id:finn-b-M13_CERVICALGIA	Cervicalgia	Cervicalgia || ||	TRUE	igd	19	2.90001e-10	184668823	458079	0.000968039	1	ukb-b-16489	Qualifications: College or University degree || id:ukb-b-16489	TRUE	reported	igd
															21	rs10931821	T	A	T	A	0.00718499	-0.0132	0.524214	0.5552	FALSE	TRUE	TRUE	finn-b-M13_CERVICALGIA	2	199495830	0.0256	NA	0.6069	Cervicalgia || id:finn-b-M13_CERVICALGIA	Cervicalgia	Cervicalgia || ||	TRUE	igd	48	4.90004e-14	199495830	458079	0.000953464	2	ukb-b-16489	Qualifications: College or University degree || id:ukb-b-16489	TRUE	reported	igd
															22	rs10934957	C	G	C	G	0.00532333	-0.0085	0.524841	0.5453	FALSE	TRUE	TRUE	finn-b-M13_CERVICALGIA	3	93874454	0.0257	NA	0.7399	Cervicalgia || id:finn-b-M13_CERVICALGIA	Cervicalgia	Cervicalgia || ||	TRUE	igd	59	2.80001e-08	93874454	458079	0.000958032	3	ukb-b-16489	Qualifications: College or University degree || id:ukb-b-16489	TRUE	reported	igd
															23	rs10940921	G	T	G	T	-0.00616	-0.0443	0.582548	0.5364	FALSE	FALSE	FALSE	finn-b-M13_CERVICALGIA	5	30808645	0.0255	NA	0.0823493	Cervicalgia || id:finn-b-M13_CERVICALGIA	Cervicalgia	Cervicalgia || ||	TRUE	igd	105	1.89998e-10	30808645	458079	0.000967272	5	ukb-b-16489	Qualifications: College or University degree || id:ukb-b-16489	TRUE	reported	igd
															24	rs10946808	G	A	G	A	0.0106652	-0.0345	0.273386	0.4206	FALSE	FALSE	FALSE	finn-b-M13_CERVICALGIA	6	26233387	0.026	NA	0.1849	Cervicalgia || id:finn-b-M13_CERVICALGIA	Cervicalgia	Cervicalgia || ||	TRUE	igd	122	1.29987e-23	26233387	458079	0.0010648	6	ukb-b-16489	Qualifications: College or University degree || id:ukb-b-16489	TRUE	reported	igd
															25	rs11056449	T	C	T	C	-0.00681993	0.0305	0.283229	0.2466	FALSE	FALSE	FALSE	finn-b-M13_CERVICALGIA	12	15512617	0.0296	NA	0.3031	Cervicalgia || id:finn-b-M13_CERVICALGIA	Cervicalgia	Cervicalgia || ||	TRUE	igd	192	9.70063e-11	15512617	458079	0.00105394	12	ukb-b-16489	Qualifications: College or University degree || id:ukb-b-16489	TRUE	reported	igd
															26	rs11057209	G	A	G	A	-0.00921529	0.0105	0.752253	0.7583	FALSE	FALSE	FALSE	finn-b-M13_CERVICALGIA	12	123733621	0.0298	NA	0.725401	Cervicalgia || id:finn-b-M13_CERVICALGIA	Cervicalgia	Cervicalgia || ||	TRUE	igd	191	6.20012e-17	123733621	458079	0.00110216	12	ukb-b-16489	Qualifications: College or University degree || id:ukb-b-16489	TRUE	reported	igd
															27	rs11155821	C	T	C	T	0.0073675	-0.0494	0.634687	0.6395	FALSE	FALSE	FALSE	finn-b-M13_CERVICALGIA	6	152215722	0.0265	NA	0.0625994	Cervicalgia || id:finn-b-M13_CERVICALGIA	Cervicalgia	Cervicalgia || ||	TRUE	igd	118	8.60003e-14	152215722	458079	0.000987554	6	ukb-b-16489	Qualifications: College or University degree || id:ukb-b-16489	TRUE	reported	igd
															28	rs11204137	G	T	G	T	-0.00558274	-0.0432	0.473697	0.4362	FALSE	FALSE	FALSE	finn-b-M13_CERVICALGIA	8	20659561	0.0258	NA	0.0938707	Cervicalgia || id:finn-b-M13_CERVICALGIA	Cervicalgia	Cervicalgia || ||	TRUE	igd	144	4.60002e-09	20659561	458079	0.000952299	8	ukb-b-16489	Qualifications: College or University degree || id:ukb-b-16489	TRUE	reported	igd
															29	rs11210887	A	G	A	G	0.00972059	-0.0103	0.698776	0.7372	FALSE	FALSE	FALSE	finn-b-M13_CERVICALGIA	1	44076019	0.0289	NA	0.722	Cervicalgia || id:finn-b-M13_CERVICALGIA	Cervicalgia	Cervicalgia || ||	TRUE	igd	22	5.30029e-21	44076019	458079	0.00103381	1	ukb-b-16489	Qualifications: College or University degree || id:ukb-b-16489	TRUE	reported	igd
															30	rs112139144	A	G	A	G	-0.00719342	0.0462	0.208754	0.2168	FALSE	FALSE	FALSE	finn-b-M13_CERVICALGIA	6	157106114	0.031	NA	0.1369	Cervicalgia || id:finn-b-M13_CERVICALGIA	Cervicalgia	Cervicalgia || ||	TRUE	igd	124	7.69999e-10	157106114	458079	0.00116959	6	ukb-b-16489	Qualifications: College or University degree || id:ukb-b-16489	TRUE	reported	igd
															31	rs11540358	G	C	G	C	0.00792814	0.013	0.306561	0.2621	FALSE	TRUE	FALSE	finn-b-M13_CERVICALGIA	16	53503943	0.0291	NA	0.6555	Cervicalgia || id:finn-b-M13_CERVICALGIA	Cervicalgia	Cervicalgia || ||	TRUE	igd	219	1.39991e-14	53503943	458079	0.00103048	16	ukb-b-16489	Qualifications: College or University degree || id:ukb-b-16489	TRUE	reported	igd
															32	rs11548200	C	T	C	T	-0.0104531	-0.0464	0.066081	0.03999	FALSE	FALSE	FALSE	finn-b-M13_CERVICALGIA	1	156290656	0.0662	NA	0.4828	Cervicalgia || id:finn-b-M13_CERVICALGIA	Cervicalgia	Cervicalgia || ||	TRUE	igd	11	4.60002e-08	156290656	458079	0.001913	1	ukb-b-16489	Qualifications: College or University degree || id:ukb-b-16489	TRUE	reported	igd
															33	rs11572842	C	T	C	T	0.00666726	0.0211	0.339258	0.3502	FALSE	FALSE	FALSE	finn-b-M13_CERVICALGIA	1	216676259	0.0269	NA	0.4331	Cervicalgia || id:finn-b-M13_CERVICALGIA	Cervicalgia	Cervicalgia || ||	TRUE	igd	24	4.70002e-11	216676259	458079	0.00101315	1	ukb-b-16489	Qualifications: College or University degree || id:ukb-b-16489	TRUE	reported	igd
															34	rs11635966	T	C	T	C	-0.00600708	-0.0017	0.360605	0.2657	FALSE	FALSE	FALSE	finn-b-M13_CERVICALGIA	15	27234268	0.0292	NA	0.953	Cervicalgia || id:finn-b-M13_CERVICALGIA	Cervicalgia	Cervicalgia || ||	TRUE	igd	214	1.7e-09	27234268	458079	0.000996956	15	ukb-b-16489	Qualifications: College or University degree || id:ukb-b-16489	TRUE	reported	igd
															35	rs11663602	A	C	A	C	-0.00637821	0.0586	0.276704	0.3488	FALSE	FALSE	FALSE	finn-b-M13_CERVICALGIA	18	77578191	0.0267	NA	0.0283602	Cervicalgia || id:finn-b-M13_CERVICALGIA	Cervicalgia	Cervicalgia || ||	TRUE	igd	238	2.19999e-09	77578191	458079	0.00106663	18	ukb-b-16489	Qualifications: College or University degree || id:ukb-b-16489	TRUE	reported	igd
															36	rs11669334	T	G	T	G	0.00790963	0.0111	0.180234	0.1183	FALSE	FALSE	FALSE	finn-b-M13_CERVICALGIA	19	32200518	0.0401	NA	0.7817	Cervicalgia || id:finn-b-M13_CERVICALGIA	Cervicalgia	Cervicalgia || ||	TRUE	igd	243	2.80001e-10	32200518	458079	0.00125312	19	ukb-b-16489	Qualifications: College or University degree || id:ukb-b-16489	TRUE	reported	igd
															37	rs11678980	A	G	A	G	-0.00964747	0.0305	0.461384	0.3995	FALSE	FALSE	FALSE	finn-b-M13_CERVICALGIA	2	162101261	0.0263	NA	0.2472	Cervicalgia || id:finn-b-M13_CERVICALGIA	Cervicalgia	Cervicalgia || ||	TRUE	igd	43	1e-22	162101261	458079	0.000983238	2	ukb-b-16489	Qualifications: College or University degree || id:ukb-b-16489	TRUE	reported	igd
															38	rs11685076	A	G	A	G	0.0061128	0.0126	0.351823	0.4521	FALSE	FALSE	FALSE	finn-b-M13_CERVICALGIA	2	166925084	0.0255	NA	0.6227	Cervicalgia || id:finn-b-M13_CERVICALGIA	Cervicalgia	Cervicalgia || ||	TRUE	igd	31	7.29995e-10	166925084	458079	0.000992596	2	ukb-b-16489	Qualifications: College or University degree || id:ukb-b-16489	TRUE	reported	igd
															39	rs11690224	T	C	T	C	0.00736182	-0.0404	0.19547	0.2203	FALSE	FALSE	FALSE	finn-b-M13_CERVICALGIA	2	4952314	0.0307	NA	0.1875	Cervicalgia || id:finn-b-M13_CERVICALGIA	Cervicalgia	Cervicalgia || ||	TRUE	igd	33	8.10009e-10	4952314	458079	0.00119831	2	ukb-b-16489	Qualifications: College or University degree || id:ukb-b-16489	TRUE	reported	igd
															40	rs117005905	T	C	T	C	0.00913865	-0.0042	0.110793	0.1136	FALSE	FALSE	FALSE	finn-b-M13_CERVICALGIA	6	114218608	0.0407	NA	0.9172	Cervicalgia || id:finn-b-M13_CERVICALGIA	Cervicalgia	Cervicalgia || ||	TRUE	igd	123	2.80001e-09	114218608	458079	0.00153745	6	ukb-b-16489	Qualifications: College or University degree || id:ukb-b-16489	TRUE	reported	igd
															41	rs11703948	G	A	G	A	0.0118708	0.0675	0.101274	0.08875	FALSE	FALSE	FALSE	finn-b-M13_CERVICALGIA	22	38817047	0.0448	NA	0.1314	Cervicalgia || id:finn-b-M13_CERVICALGIA	Cervicalgia	Cervicalgia || ||	TRUE	igd	261	5.19996e-14	38817047	458079	0.00157701	22	ukb-b-16489	Qualifications: College or University degree || id:ukb-b-16489	TRUE	reported	igd
															42	rs11732657	A	G	A	G	-0.00701359	0.0566	0.74038	0.7701	FALSE	FALSE	FALSE	finn-b-M13_CERVICALGIA	4	172427073	0.0303	NA	0.0614398	Cervicalgia || id:finn-b-M13_CERVICALGIA	Cervicalgia	Cervicalgia || ||	TRUE	igd	77	1.2e-10	172427073	458079	0.00108901	4	ukb-b-16489	Qualifications: College or University degree || id:ukb-b-16489	TRUE	reported	igd
															43	rs11748023	T	C	T	C	0.00585006	-0.041	0.550666	0.5043	FALSE	FALSE	FALSE	finn-b-M13_CERVICALGIA	5	139558584	0.0254	NA	0.1063	Cervicalgia || id:finn-b-M13_CERVICALGIA	Cervicalgia	Cervicalgia || ||	TRUE	igd	102	9.09997e-10	139558584	458079	0.000955151	5	ukb-b-16489	Qualifications: College or University degree || id:ukb-b-16489	TRUE	reported	igd
															44	rs11770877	C	T	C	T	-0.00710646	0.0309	0.371549	0.286	FALSE	FALSE	FALSE	finn-b-M13_CERVICALGIA	7	32320462	0.0284	NA	0.2776	Cervicalgia || id:finn-b-M13_CERVICALGIA	Cervicalgia	Cervicalgia || ||	TRUE	igd	127	5.60015e-13	32320462	458079	0.000985503	7	ukb-b-16489	Qualifications: College or University degree || id:ukb-b-16489	TRUE	reported	igd
															45	rs11786598	G	A	G	A	0.00624324	-0.0672	0.535678	0.5229	FALSE	FALSE	FALSE	finn-b-M13_CERVICALGIA	8	66472179	0.0255	NA	0.00841105	Cervicalgia || id:finn-b-M13_CERVICALGIA	Cervicalgia	Cervicalgia || ||	TRUE	igd	150	5.90065e-11	66472179	458079	0.000953685	8	ukb-b-16489	Qualifications: College or University degree || id:ukb-b-16489	TRUE	reported	igd
															46	rs11793831	T	G	T	G	0.0136701	0.0134	0.415862	0.4401	FALSE	FALSE	FALSE	finn-b-M13_CERVICALGIA	9	23362311	0.0257	NA	0.6012	Cervicalgia || id:finn-b-M13_CERVICALGIA	Cervicalgia	Cervicalgia || ||	TRUE	igd	162	1.80011e-45	23362311	458079	0.000965953	9	ukb-b-16489	Qualifications: College or University degree || id:ukb-b-16489	TRUE	reported	igd
															47	rs118083122	C	G	C	G	0.0260034	0.0431	0.017232	0.02547	FALSE	TRUE	FALSE	finn-b-M13_CERVICALGIA	8	143586923	0.084	NA	0.6075	Cervicalgia || id:finn-b-M13_CERVICALGIA	Cervicalgia	Cervicalgia || ||	TRUE	igd	148	2.09991e-11	143586923	458079	0.00388343	8	ukb-b-16489	Qualifications: College or University degree || id:ukb-b-16489	TRUE	reported	igd
															48	rs11871429	G	A	G	A	-0.00661949	0.0046	0.226506	0.2382	FALSE	FALSE	FALSE	finn-b-M13_CERVICALGIA	17	42920929	0.0297	NA	0.8779	Cervicalgia || id:finn-b-M13_CERVICALGIA	Cervicalgia	Cervicalgia || ||	TRUE	igd	235	5.80003e-09	42920929	458079	0.00113703	17	ukb-b-16489	Qualifications: College or University degree || id:ukb-b-16489	TRUE	reported	igd
															49	rs11885093	T	C	T	C	0.00553631	0.0074	0.43324	0.3378	FALSE	FALSE	FALSE	finn-b-M13_CERVICALGIA	2	57941185	0.0273	NA	0.7879	Cervicalgia || id:finn-b-M13_CERVICALGIA	Cervicalgia	Cervicalgia || ||	TRUE	igd	27	7.29995e-09	57941185	458079	0.000957065	2	ukb-b-16489	Qualifications: College or University degree || id:ukb-b-16489	TRUE	reported	igd
															50	rs12218315	A	G	A	G	-0.00813067	-0.0219	0.151148	0.1563	FALSE	FALSE	FALSE	finn-b-M13_CERVICALGIA	10	65836969	0.0351	NA	0.5315	Cervicalgia || id:finn-b-M13_CERVICALGIA	Cervicalgia	Cervicalgia || ||	TRUE	igd	170	1.09999e-09	65836969	458079	0.00133374	10	ukb-b-16489	Qualifications: College or University degree || id:ukb-b-16489	TRUE	reported	igd
															51	rs12322997	T	C	T	C	0.00637609	-0.0026	0.377524	0.3425	FALSE	FALSE	FALSE	finn-b-M13_CERVICALGIA	13	58109428	0.0269	NA	0.9241	Cervicalgia || id:finn-b-M13_CERVICALGIA	Cervicalgia	Cervicalgia || ||	TRUE	igd	203	2.59998e-10	58109428	458079	0.00100844	13	ukb-b-16489	Qualifications: College or University degree || id:ukb-b-16489	TRUE	reported	igd
															52	rs12355139	G	T	G	T	0.00682991	-0.0465	0.226197	0.1605	FALSE	FALSE	FALSE	finn-b-M13_CERVICALGIA	10	20565765	0.0353	NA	0.1869	Cervicalgia || id:finn-b-M13_CERVICALGIA	Cervicalgia	Cervicalgia || ||	TRUE	igd	166	2.1e-09	20565765	458079	0.00114005	10	ukb-b-16489	Qualifications: College or University degree || id:ukb-b-16489	TRUE	reported	igd
															53	rs12421006	T	A	T	A	-0.00613124	-0.0023	0.296471	0.2425	FALSE	TRUE	FALSE	finn-b-M13_CERVICALGIA	11	25113272	0.0297	NA	0.9378	Cervicalgia || id:finn-b-M13_CERVICALGIA	Cervicalgia	Cervicalgia || ||	TRUE	igd	185	4.39997e-09	25113272	458079	0.00104494	11	ukb-b-16489	Qualifications: College or University degree || id:ukb-b-16489	TRUE	reported	igd
															54	rs12468040	G	T	G	T	-0.00757663	0.0113	0.620294	0.5697	FALSE	FALSE	FALSE	finn-b-M13_CERVICALGIA	2	44854981	0.0257	NA	0.6609	Cervicalgia || id:finn-b-M13_CERVICALGIA	Cervicalgia	Cervicalgia || ||	TRUE	igd	26	8.49963e-15	44854981	458079	0.000976439	2	ukb-b-16489	Qualifications: College or University degree || id:ukb-b-16489	TRUE	reported	igd
															55	rs12526814	C	T	C	T	0.00625595	0.0024	0.570213	0.5423	FALSE	FALSE	FALSE	finn-b-M13_CERVICALGIA	6	98212163	0.0258	NA	0.9261	Cervicalgia || id:finn-b-M13_CERVICALGIA	Cervicalgia	Cervicalgia || ||	TRUE	igd	116	2.19999e-10	98212163	458079	0.000985925	6	ukb-b-16489	Qualifications: College or University degree || id:ukb-b-16489	TRUE	reported	igd
															56	rs12534506	T	A	T	A	0.00582433	-0.0342	0.492162	0.4783	FALSE	TRUE	TRUE	finn-b-M13_CERVICALGIA	7	92662327	0.0255	NA	0.1802	Cervicalgia || id:finn-b-M13_CERVICALGIA	Cervicalgia	Cervicalgia || ||	TRUE	igd	137	1.89998e-09	92662327	458079	0.000970281	7	ukb-b-16489	Qualifications: College or University degree || id:ukb-b-16489	TRUE	reported	igd
															57	rs12644402	T	C	T	C	0.0116947	-0.0261	0.059022	0.1082	FALSE	FALSE	FALSE	finn-b-M13_CERVICALGIA	4	759449	0.041	NA	0.5242	Cervicalgia || id:finn-b-M13_CERVICALGIA	Cervicalgia	Cervicalgia || ||	TRUE	igd	89	6.49995e-09	759449	458079	0.00201497	4	ukb-b-16489	Qualifications: College or University degree || id:ukb-b-16489	TRUE	reported	igd
															58	rs12681504	A	G	A	G	0.00619335	-0.0052	0.290544	0.3551	FALSE	FALSE	FALSE	finn-b-M13_CERVICALGIA	8	95404583	0.0266	NA	0.8458	Cervicalgia || id:finn-b-M13_CERVICALGIA	Cervicalgia	Cervicalgia || ||	TRUE	igd	153	3.29997e-09	95404583	458079	0.00104656	8	ukb-b-16489	Qualifications: College or University degree || id:ukb-b-16489	TRUE	reported	igd
															59	rs12705284	T	C	T	C	-0.00618698	0.0211	0.587542	0.5171	FALSE	FALSE	FALSE	finn-b-M13_CERVICALGIA	7	104497678	0.0254	NA	0.4064	Cervicalgia || id:finn-b-M13_CERVICALGIA	Cervicalgia	Cervicalgia || ||	TRUE	igd	133	1.5e-10	104497678	458079	0.000966042	7	ukb-b-16489	Qualifications: College or University degree || id:ukb-b-16489	TRUE	reported	igd
															60	rs12735232	C	T	C	T	0.00948401	0.0357	0.157581	0.1792	FALSE	FALSE	FALSE	finn-b-M13_CERVICALGIA	1	6867842	0.033	NA	0.2794	Cervicalgia || id:finn-b-M13_CERVICALGIA	Cervicalgia	Cervicalgia || ||	TRUE	igd	21	3.29989e-13	6867842	458079	0.00130267	1	ukb-b-16489	Qualifications: College or University degree || id:ukb-b-16489	TRUE	reported	igd
															61	rs1275200	C	T	C	T	-0.00702403	0.0347	0.471339	0.4398	FALSE	FALSE	FALSE	finn-b-M13_CERVICALGIA	14	69478946	0.0257	NA	0.1767	Cervicalgia || id:finn-b-M13_CERVICALGIA	Cervicalgia	Cervicalgia || ||	TRUE	igd	205	2.39994e-13	69478946	458079	0.000959076	14	ukb-b-16489	Qualifications: College or University degree || id:ukb-b-16489	TRUE	reported	igd
															62	rs12752933	G	A	G	A	0.00525314	0.0035	0.49635	0.4189	FALSE	FALSE	FALSE	finn-b-M13_CERVICALGIA	1	192631158	0.0258	NA	0.8925	Cervicalgia || id:finn-b-M13_CERVICALGIA	Cervicalgia	Cervicalgia || ||	TRUE	igd	20	3.09999e-08	192631158	458079	0.00094859	1	ukb-b-16489	Qualifications: College or University degree || id:ukb-b-16489	TRUE	reported	igd
															63	rs12823941	T	C	T	C	-0.00814717	0.0424	0.12629	0.1017	FALSE	FALSE	FALSE	finn-b-M13_CERVICALGIA	12	97669598	0.0425	NA	0.3187	Cervicalgia || id:finn-b-M13_CERVICALGIA	Cervicalgia	Cervicalgia || ||	TRUE	igd	198	1.5e-08	97669598	458079	0.00143915	12	ukb-b-16489	Qualifications: College or University degree || id:ukb-b-16489	TRUE	reported	igd
															64	rs12888615	T	C	T	C	0.00816012	-0.0102	0.199957	0.2579	FALSE	FALSE	FALSE	finn-b-M13_CERVICALGIA	14	72435705	0.0291	NA	0.7262	Cervicalgia || id:finn-b-M13_CERVICALGIA	Cervicalgia	Cervicalgia || ||	TRUE	igd	211	7.50067e-12	72435705	458079	0.00119167	14	ukb-b-16489	Qualifications: College or University degree || id:ukb-b-16489	TRUE	reported	igd
															65	rs12987408	G	A	G	A	-0.00673631	0.0108	0.235423	0.2166	FALSE	FALSE	FALSE	finn-b-M13_CERVICALGIA	2	161296684	0.0309	NA	0.7274	Cervicalgia || id:finn-b-M13_CERVICALGIA	Cervicalgia	Cervicalgia || ||	TRUE	igd	30	1.6e-09	161296684	458079	0.00111638	2	ukb-b-16489	Qualifications: College or University degree || id:ukb-b-16489	TRUE	reported	igd
															66	rs13018621	T	A	T	A	-0.0181414	0.1846	0.033363	0.03072	FALSE	TRUE	FALSE	finn-b-M13_CERVICALGIA	2	97582235	0.0742	NA	0.0128801	Cervicalgia || id:finn-b-M13_CERVICALGIA	Cervicalgia	Cervicalgia || ||	TRUE	igd	52	2.29985e-11	97582235	458079	0.00271312	2	ukb-b-16489	Qualifications: College or University degree || id:ukb-b-16489	TRUE	reported	igd
															67	rs13090388	T	C	T	C	0.015224	-0.0337	0.306395	0.4359	FALSE	FALSE	FALSE	finn-b-M13_CERVICALGIA	3	49391082	0.0258	NA	0.1911	Cervicalgia || id:finn-b-M13_CERVICALGIA	Cervicalgia	Cervicalgia || ||	TRUE	igd	66	1.99986e-49	49391082	458079	0.00103	3	ukb-b-16489	Qualifications: College or University degree || id:ukb-b-16489	TRUE	reported	igd
															68	rs1334297	A	G	A	G	0.0111503	-0.0097	0.73563	0.7309	FALSE	FALSE	FALSE	finn-b-M13_CERVICALGIA	13	58335375	0.0288	NA	0.7349	Cervicalgia || id:finn-b-M13_CERVICALGIA	Cervicalgia	Cervicalgia || ||	TRUE	igd	204	5.70033e-25	58335375	458079	0.00108035	13	ukb-b-16489	Qualifications: College or University degree || id:ukb-b-16489	TRUE	reported	igd
															69	rs1335482	C	T	C	T	-0.00544471	-0.0257	0.477496	0.539	FALSE	FALSE	FALSE	finn-b-M13_CERVICALGIA	1	78603463	0.0255	NA	0.3136	Cervicalgia || id:finn-b-M13_CERVICALGIA	Cervicalgia	Cervicalgia || ||	TRUE	igd	10	1e-08	78603463	458079	0.000950743	1	ukb-b-16489	Qualifications: College or University degree || id:ukb-b-16489	TRUE	reported	igd
															70	rs1340799	T	A	T	A	-0.00556536	-0.0301	0.336396	0.374	FALSE	TRUE	FALSE	finn-b-M13_CERVICALGIA	13	62349009	0.0263	NA	0.2519	Cervicalgia || id:finn-b-M13_CERVICALGIA	Cervicalgia	Cervicalgia || ||	TRUE	igd	201	3.79997e-08	62349009	458079	0.00101151	13	ukb-b-16489	Qualifications: College or University degree || id:ukb-b-16489	TRUE	reported	igd
															71	rs13419042	A	G	A	G	-0.00865399	0.029	0.111305	0.1037	FALSE	FALSE	FALSE	finn-b-M13_CERVICALGIA	2	126156107	0.042	NA	0.490399	Cervicalgia || id:finn-b-M13_CERVICALGIA	Cervicalgia	Cervicalgia || ||	TRUE	igd	47	1.6e-08	126156107	458079	0.00153283	2	ukb-b-16489	Qualifications: College or University degree || id:ukb-b-16489	TRUE	reported	igd
															72	rs13425585	G	C	G	C	0.00664041	-0.0418	0.490577	0.4932	FALSE	TRUE	TRUE	finn-b-M13_CERVICALGIA	2	157487273	0.0256	NA	0.1021	Cervicalgia || id:finn-b-M13_CERVICALGIA	Cervicalgia	Cervicalgia || ||	TRUE	igd	29	3.10027e-12	157487273	458079	0.000952082	2	ukb-b-16489	Qualifications: College or University degree || id:ukb-b-16489	TRUE	reported	igd
															73	rs1391441	A	G	A	G	-0.00865285	0.0299	0.685117	0.6579	FALSE	FALSE	FALSE	finn-b-M13_CERVICALGIA	4	106128760	0.0267	NA	0.263	Cervicalgia || id:finn-b-M13_CERVICALGIA	Cervicalgia	Cervicalgia || ||	TRUE	igd	90	2.70023e-17	106128760	458079	0.00102297	4	ukb-b-16489	Qualifications: College or University degree || id:ukb-b-16489	TRUE	reported	igd
															74	rs1423920	G	A	G	A	0.00607664	0.0278	0.631312	0.5143	FALSE	FALSE	FALSE	finn-b-M13_CERVICALGIA	16	63523020	0.0255	NA	0.2771	Cervicalgia || id:finn-b-M13_CERVICALGIA	Cervicalgia	Cervicalgia || ||	TRUE	igd	218	8e-10	63523020	458079	0.000988756	16	ukb-b-16489	Qualifications: College or University degree || id:ukb-b-16489	TRUE	reported	igd
															75	rs1448355	T	C	T	C	0.00547976	-0.0466	0.618405	0.7023	FALSE	FALSE	FALSE	finn-b-M13_CERVICALGIA	11	131286685	0.0279	NA	0.0948899	Cervicalgia || id:finn-b-M13_CERVICALGIA	Cervicalgia	Cervicalgia || ||	TRUE	igd	189	2.5e-08	131286685	458079	0.000982632	11	ukb-b-16489	Qualifications: College or University degree || id:ukb-b-16489	TRUE	reported	igd
															76	rs1503526	C	T	C	T	-0.00707049	0.0121	0.480076	0.5755	FALSE	FALSE	FALSE	finn-b-M13_CERVICALGIA	5	63020706	0.026	NA	0.6402	Cervicalgia || id:finn-b-M13_CERVICALGIA	Cervicalgia	Cervicalgia || ||	TRUE	igd	96	1e-13	63020706	458079	0.000950565	5	ukb-b-16489	Qualifications: College or University degree || id:ukb-b-16489	TRUE	reported	igd
															77	rs1565016	A	C	A	C	-0.00520425	-0.0053	0.463971	0.3218	FALSE	FALSE	FALSE	finn-b-M13_CERVICALGIA	11	87871410	0.0273	NA	0.8449	Cervicalgia || id:finn-b-M13_CERVICALGIA	Cervicalgia	Cervicalgia || ||	TRUE	igd	182	4.79999e-08	87871410	458079	0.000953298	11	ukb-b-16489	Qualifications: College or University degree || id:ukb-b-16489	TRUE	reported	igd
															78	rs1596262	G	A	G	A	0.00669518	-0.0091	0.327066	0.342	FALSE	FALSE	FALSE	finn-b-M13_CERVICALGIA	2	174157638	0.027	NA	0.7356	Cervicalgia || id:finn-b-M13_CERVICALGIA	Cervicalgia	Cervicalgia || ||	TRUE	igd	38	3.50026e-11	174157638	458079	0.00101089	2	ukb-b-16489	Qualifications: College or University degree || id:ukb-b-16489	TRUE	reported	igd
															79	rs165579	T	C	T	C	0.00642556	-0.0201	0.620952	0.519	FALSE	FALSE	FALSE	finn-b-M13_CERVICALGIA	4	152861685	0.0256	NA	0.4325	Cervicalgia || id:finn-b-M13_CERVICALGIA	Cervicalgia	Cervicalgia || ||	TRUE	igd	88	6.4003e-11	152861685	458079	0.00098344	4	ukb-b-16489	Qualifications: College or University degree || id:ukb-b-16489	TRUE	reported	igd
															80	rs16828793	G	T	G	T	-0.006479	-0.0296	0.218881	0.276	FALSE	FALSE	FALSE	finn-b-M13_CERVICALGIA	3	118423265	0.0285	NA	0.2985	Cervicalgia || id:finn-b-M13_CERVICALGIA	Cervicalgia	Cervicalgia || ||	TRUE	igd	60	2.30001e-08	118423265	458079	0.00115959	3	ukb-b-16489	Qualifications: College or University degree || id:ukb-b-16489	TRUE	reported	igd
															81	rs1689510	C	G	C	G	0.00665933	-0.0161	0.338552	0.3197	FALSE	TRUE	FALSE	finn-b-M13_CERVICALGIA	12	56396768	0.0274	NA	0.5561	Cervicalgia || id:finn-b-M13_CERVICALGIA	Cervicalgia	Cervicalgia || ||	TRUE	igd	194	3.40017e-11	56396768	458079	0.00100484	12	ukb-b-16489	Qualifications: College or University degree || id:ukb-b-16489	TRUE	reported	igd
															82	rs16924685	T	C	T	C	-0.00660985	0.0644	0.202433	0.1539	FALSE	FALSE	FALSE	finn-b-M13_CERVICALGIA	8	60068210	0.0357	NA	0.0712607	Cervicalgia || id:finn-b-M13_CERVICALGIA	Cervicalgia	Cervicalgia || ||	TRUE	igd	146	2.5e-08	60068210	458079	0.00118667	8	ukb-b-16489	Qualifications: College or University degree || id:ukb-b-16489	TRUE	reported	igd
															83	rs1698139	G	A	G	A	0.00770203	0.0122	0.189646	0.1914	FALSE	FALSE	FALSE	finn-b-M13_CERVICALGIA	5	89405980	0.0324	NA	0.706401	Cervicalgia || id:finn-b-M13_CERVICALGIA	Cervicalgia	Cervicalgia || ||	TRUE	igd	97	2.39999e-10	89405980	458079	0.00121596	5	ukb-b-16489	Qualifications: College or University degree || id:ukb-b-16489	TRUE	reported	igd
															84	rs17110109	C	T	C	T	0.00537581	0.023	0.388485	0.4631	FALSE	FALSE	FALSE	finn-b-M13_CERVICALGIA	12	54668908	0.0257	NA	0.3705	Cervicalgia || id:finn-b-M13_CERVICALGIA	Cervicalgia	Cervicalgia || ||	TRUE	igd	193	3.50002e-08	54668908	458079	0.000974973	12	ukb-b-16489	Qualifications: College or University degree || id:ukb-b-16489	TRUE	reported	igd
															85	rs17425572	G	A	G	A	-0.00596035	0.0263	0.527599	0.5783	FALSE	FALSE	FALSE	finn-b-M13_CERVICALGIA	9	88006338	0.0257	NA	0.3064	Cervicalgia || id:finn-b-M13_CERVICALGIA	Cervicalgia	Cervicalgia || ||	TRUE	igd	163	4.20001e-10	88006338	458079	0.000954254	9	ukb-b-16489	Qualifications: College or University degree || id:ukb-b-16489	TRUE	reported	igd
															86	rs17504871	A	G	A	G	-0.00715377	0.04	0.553611	0.6036	FALSE	FALSE	FALSE	finn-b-M13_CERVICALGIA	18	50908403	0.026	NA	0.1234	Cervicalgia || id:finn-b-M13_CERVICALGIA	Cervicalgia	Cervicalgia || ||	TRUE	igd	242	8.80035e-14	50908403	458079	0.000959255	18	ukb-b-16489	Qualifications: College or University degree || id:ukb-b-16489	TRUE	reported	igd
															87	rs175325	A	T	A	T	-0.00582649	0.028	0.602462	0.5951	FALSE	TRUE	FALSE	finn-b-M13_CERVICALGIA	20	22317310	0.0258	NA	0.2785	Cervicalgia || id:finn-b-M13_CERVICALGIA	Cervicalgia	Cervicalgia || ||	TRUE	igd	254	2.30001e-09	22317310	458079	0.000975203	20	ukb-b-16489	Qualifications: College or University degree || id:ukb-b-16489	TRUE	reported	igd
															88	rs17563464	A	C	A	C	-0.00762786	0.0005	0.223361	0.145	FALSE	FALSE	FALSE	finn-b-M13_CERVICALGIA	5	26913774	0.0372	NA	0.9899	Cervicalgia || id:finn-b-M13_CERVICALGIA	Cervicalgia	Cervicalgia || ||	TRUE	igd	104	4.60045e-11	26913774	458079	0.00115869	5	ukb-b-16489	Qualifications: College or University degree || id:ukb-b-16489	TRUE	reported	igd
															89	rs1861047	A	G	A	G	0.00626964	-0.0243	0.344898	0.4078	FALSE	FALSE	FALSE	finn-b-M13_CERVICALGIA	4	15393835	0.026	NA	0.3503	Cervicalgia || id:finn-b-M13_CERVICALGIA	Cervicalgia	Cervicalgia || ||	TRUE	igd	75	4.09996e-10	15393835	458079	0.00100301	4	ukb-b-16489	Qualifications: College or University degree || id:ukb-b-16489	TRUE	reported	igd
															90	rs1866843	T	A	T	A	0.00677907	-0.0385	0.215722	0.2241	FALSE	TRUE	FALSE	finn-b-M13_CERVICALGIA	11	76489336	0.0307	NA	0.2089	Cervicalgia || id:finn-b-M13_CERVICALGIA	Cervicalgia	Cervicalgia || ||	TRUE	igd	187	5.60003e-09	76489336	458079	0.00116333	11	ukb-b-16489	Qualifications: College or University degree || id:ukb-b-16489	TRUE	reported	igd
															91	rs1876765	G	A	G	A	0.00777944	0.0061	0.296707	0.3302	FALSE	FALSE	FALSE	finn-b-M13_CERVICALGIA	4	147772419	0.0271	NA	0.822	Cervicalgia || id:finn-b-M13_CERVICALGIA	Cervicalgia	Cervicalgia || ||	TRUE	igd	83	8.00018e-14	147772419	458079	0.00104142	4	ukb-b-16489	Qualifications: College or University degree || id:ukb-b-16489	TRUE	reported	igd
															92	rs1913145	C	G	C	G	-0.00651617	0.0393	0.53761	0.6005	FALSE	TRUE	TRUE	finn-b-M13_CERVICALGIA	2	193753869	0.026	NA	0.1313	Cervicalgia || id:finn-b-M13_CERVICALGIA	Cervicalgia	Cervicalgia || ||	TRUE	igd	40	1e-11	193753869	458079	0.000958195	2	ukb-b-16489	Qualifications: College or University degree || id:ukb-b-16489	TRUE	reported	igd
															93	rs1914391	T	C	T	C	-0.00733665	0.0025	0.441825	0.3182	FALSE	FALSE	FALSE	finn-b-M13_CERVICALGIA	7	71690601	0.0275	NA	0.9288	Cervicalgia || id:finn-b-M13_CERVICALGIA	Cervicalgia	Cervicalgia || ||	TRUE	igd	136	1.9002e-14	71690601	458079	0.0009583	7	ukb-b-16489	Qualifications: College or University degree || id:ukb-b-16489	TRUE	reported	igd
															94	rs1968526	T	A	T	A	-0.00626203	-0.0553	0.649568	0.691	FALSE	TRUE	FALSE	finn-b-M13_CERVICALGIA	2	145702785	0.0275	NA	0.0441499	Cervicalgia || id:finn-b-M13_CERVICALGIA	Cervicalgia	Cervicalgia || ||	TRUE	igd	56	3.40001e-10	145702785	458079	0.000996971	2	ukb-b-16489	Qualifications: College or University degree || id:ukb-b-16489	TRUE	reported	igd
															95	rs2052284	A	T	A	T	0.00557757	0.0181	0.608752	0.5584	FALSE	TRUE	TRUE	finn-b-M13_CERVICALGIA	16	51188433	0.0258	NA	0.4834	Cervicalgia || id:finn-b-M13_CERVICALGIA	Cervicalgia	Cervicalgia || ||	TRUE	igd	224	1e-08	51188433	458079	0.000974222	16	ukb-b-16489	Qualifications: College or University degree || id:ukb-b-16489	TRUE	reported	igd
															96	rs2061245	A	G	A	G	-0.00612029	0.018	0.599235	0.5344	FALSE	FALSE	FALSE	finn-b-M13_CERVICALGIA	3	108046671	0.0256	NA	0.4829	Cervicalgia || id:finn-b-M13_CERVICALGIA	Cervicalgia	Cervicalgia || ||	TRUE	igd	69	2.99999e-10	108046671	458079	0.000971637	3	ukb-b-16489	Qualifications: College or University degree || id:ukb-b-16489	TRUE	reported	igd
															97	rs2061456	A	C	A	C	0.00592009	-0.002	0.259351	0.3252	FALSE	FALSE	FALSE	finn-b-M13_CERVICALGIA	4	17998426	0.0273	NA	0.9429	Cervicalgia || id:finn-b-M13_CERVICALGIA	Cervicalgia	Cervicalgia || ||	TRUE	igd	85	4.60002e-08	17998426	458079	0.00108329	4	ukb-b-16489	Qualifications: College or University degree || id:ukb-b-16489	TRUE	reported	igd
															98	rs2154402	C	T	C	T	0.0105549	-0.0119	0.876455	0.8482	FALSE	FALSE	FALSE	finn-b-M13_CERVICALGIA	1	98475522	0.0354	NA	0.736999	Cervicalgia || id:finn-b-M13_CERVICALGIA	Cervicalgia	Cervicalgia || ||	TRUE	igd	4	2.60016e-13	98475522	458079	0.00144302	1	ukb-b-16489	Qualifications: College or University degree || id:ukb-b-16489	TRUE	reported	igd
															99	rs2242523	T	C	T	C	0.00577249	0.0293	0.457148	0.4451	FALSE	FALSE	FALSE	finn-b-M13_CERVICALGIA	19	36231646	0.0256	NA	0.2523	Cervicalgia || id:finn-b-M13_CERVICALGIA	Cervicalgia	Cervicalgia || ||	TRUE	igd	250	1.79999e-09	36231646	458079	0.000959356	19	ukb-b-16489	Qualifications: College or University degree || id:ukb-b-16489	TRUE	reported	igd
															100	rs2268991	T	C	T	C	-0.012031	0.0976	0.060368	0.06817	FALSE	FALSE	FALSE	finn-b-M13_CERVICALGIA	6	88183217	0.051	NA	0.0557596	Cervicalgia || id:finn-b-M13_CERVICALGIA	Cervicalgia	Cervicalgia || ||	TRUE	igd	111	1.7e-09	88183217	458079	0.00199868	6	ukb-b-16489	Qualifications: College or University degree || id:ukb-b-16489	TRUE	reported	igd
															101	rs2299098	C	G	C	G	0.0077369	0.0019	0.196005	0.1565	FALSE	TRUE	FALSE	finn-b-M13_CERVICALGIA	7	24756377	0.0353	NA	0.9566	Cervicalgia || id:finn-b-M13_CERVICALGIA	Cervicalgia	Cervicalgia || ||	TRUE	igd	135	1.09999e-10	24756377	458079	0.00119971	7	ukb-b-16489	Qualifications: College or University degree || id:ukb-b-16489	TRUE	reported	igd
															102	rs2309812	T	C	T	C	0.0102917	-0.0062	0.378333	0.4004	FALSE	FALSE	FALSE	finn-b-M13_CERVICALGIA	2	100869702	0.0261	NA	0.811	Cervicalgia || id:finn-b-M13_CERVICALGIA	Cervicalgia	Cervicalgia || ||	TRUE	igd	53	7.19946e-26	100869702	458079	0.00097858	2	ukb-b-16489	Qualifications: College or University degree || id:ukb-b-16489	TRUE	reported	igd
															103	rs2341336	T	C	T	C	-0.0074126	0.0375	0.838524	0.7818	FALSE	FALSE	FALSE	finn-b-M13_CERVICALGIA	3	196220799	0.031	NA	0.2261	Cervicalgia || id:finn-b-M13_CERVICALGIA	Cervicalgia	Cervicalgia || ||	TRUE	igd	73	1.5e-08	196220799	458079	0.00130805	3	ukb-b-16489	Qualifications: College or University degree || id:ukb-b-16489	TRUE	reported	igd
															104	rs2388334	G	A	G	A	0.0136926	0.0477	0.482538	0.48	FALSE	FALSE	FALSE	finn-b-M13_CERVICALGIA	6	98591622	0.0255	NA	0.0615106	Cervicalgia || id:finn-b-M13_CERVICALGIA	Cervicalgia	Cervicalgia || ||	TRUE	igd	112	7.50067e-47	98591622	458079	0.000952597	6	ukb-b-16489	Qualifications: College or University degree || id:ukb-b-16489	TRUE	reported	igd
															105	rs2478208	C	G	C	G	-0.00665231	0.0303	0.51583	0.5793	FALSE	TRUE	TRUE	finn-b-M13_CERVICALGIA	13	81471113	0.0258	NA	0.2401	Cervicalgia || id:finn-b-M13_CERVICALGIA	Cervicalgia	Cervicalgia || ||	TRUE	igd	199	3.10027e-12	81471113	458079	0.000954215	13	ukb-b-16489	Qualifications: College or University degree || id:ukb-b-16489	TRUE	reported	igd
															106	rs2606913	A	T	A	T	0.00748826	-0.0411	0.822881	0.8636	FALSE	TRUE	FALSE	finn-b-M13_CERVICALGIA	16	14916988	0.0372	NA	0.2685	Cervicalgia || id:finn-b-M13_CERVICALGIA	Cervicalgia	Cervicalgia || ||	TRUE	igd	227	3.89996e-09	14916988	458079	0.00127209	16	ukb-b-16489	Qualifications: College or University degree || id:ukb-b-16489	TRUE	reported	igd
															107	rs2644004	A	G	A	G	0.00548436	-0.0224	0.555781	0.5431	FALSE	FALSE	FALSE	finn-b-M13_CERVICALGIA	4	176641242	0.0256	NA	0.3807	Cervicalgia || id:finn-b-M13_CERVICALGIA	Cervicalgia	Cervicalgia || ||	TRUE	igd	80	1e-08	176641242	458079	0.000957262	4	ukb-b-16489	Qualifications: College or University degree || id:ukb-b-16489	TRUE	reported	igd
															108	rs2644112	C	T	C	T	-0.00607453	0.0025	0.339007	0.2959	FALSE	FALSE	FALSE	finn-b-M13_CERVICALGIA	1	201806106	0.0279	NA	0.9272	Cervicalgia || id:finn-b-M13_CERVICALGIA	Cervicalgia	Cervicalgia || ||	TRUE	igd	23	1.40001e-09	201806106	458079	0.00100233	1	ukb-b-16489	Qualifications: College or University degree || id:ukb-b-16489	TRUE	reported	igd
															109	rs2654222	G	A	G	A	-0.00663285	-0.0129	0.276763	0.3567	FALSE	FALSE	FALSE	finn-b-M13_CERVICALGIA	15	82429837	0.0266	NA	0.6282	Cervicalgia || id:finn-b-M13_CERVICALGIA	Cervicalgia	Cervicalgia || ||	TRUE	igd	213	5.69994e-10	82429837	458079	0.00107002	15	ukb-b-16489	Qualifications: College or University degree || id:ukb-b-16489	TRUE	reported	igd
															110	rs2661876	C	A	C	A	0.00533709	-0.0213	0.390632	0.3622	FALSE	FALSE	FALSE	finn-b-M13_CERVICALGIA	7	49874533	0.0266	NA	0.4238	Cervicalgia || id:finn-b-M13_CERVICALGIA	Cervicalgia	Cervicalgia || ||	TRUE	igd	129	4.20001e-08	49874533	458079	0.000973818	7	ukb-b-16489	Qualifications: College or University degree || id:ukb-b-16489	TRUE	reported	igd
															111	rs2718794	C	T	C	T	0.00875112	-0.017	0.877374	0.8896	FALSE	FALSE	FALSE	finn-b-M13_CERVICALGIA	3	180938097	0.0405	NA	0.674	Cervicalgia || id:finn-b-M13_CERVICALGIA	Cervicalgia	Cervicalgia || ||	TRUE	igd	70	1.40001e-09	180938097	458079	0.00144538	3	ukb-b-16489	Qualifications: College or University degree || id:ukb-b-16489	TRUE	reported	igd
															112	rs2725377	A	G	A	G	0.00525031	-0.0341	0.556507	0.5973	FALSE	FALSE	FALSE	finn-b-M13_CERVICALGIA	8	30867562	0.0262	NA	0.1932	Cervicalgia || id:finn-b-M13_CERVICALGIA	Cervicalgia	Cervicalgia || ||	TRUE	igd	142	4.30002e-08	30867562	458079	0.000958618	8	ukb-b-16489	Qualifications: College or University degree || id:ukb-b-16489	TRUE	reported	igd
															113	rs2727565	A	C	A	C	-0.00669273	-0.0175	0.257637	0.3057	FALSE	FALSE	FALSE	finn-b-M13_CERVICALGIA	7	151321161	0.0275	NA	0.5257	Cervicalgia || id:finn-b-M13_CERVICALGIA	Cervicalgia	Cervicalgia || ||	TRUE	igd	141	7.69999e-10	151321161	458079	0.001088	7	ukb-b-16489	Qualifications: College or University degree || id:ukb-b-16489	TRUE	reported	igd
															114	rs2762546	T	C	T	C	-0.00654275	-0.0087	0.307704	0.3084	FALSE	FALSE	FALSE	finn-b-M13_CERVICALGIA	10	11119838	0.0275	NA	0.7524	Cervicalgia || id:finn-b-M13_CERVICALGIA	Cervicalgia	Cervicalgia || ||	TRUE	igd	165	2.59998e-10	11119838	458079	0.00103544	10	ukb-b-16489	Qualifications: College or University degree || id:ukb-b-16489	TRUE	reported	igd
															115	rs2764264	T	C	T	C	0.0065291	-0.034	0.694994	0.6297	FALSE	FALSE	FALSE	finn-b-M13_CERVICALGIA	6	108934461	0.0263	NA	0.1957	Cervicalgia || id:finn-b-M13_CERVICALGIA	Cervicalgia	Cervicalgia || ||	TRUE	igd	110	2.69998e-10	108934461	458079	0.00103383	6	ukb-b-16489	Qualifications: College or University degree || id:ukb-b-16489	TRUE	reported	igd
															116	rs2815753	A	G	A	G	0.00904106	0.0164	0.603156	0.6454	FALSE	FALSE	FALSE	finn-b-M13_CERVICALGIA	1	72812324	0.0267	NA	0.5382	Cervicalgia || id:finn-b-M13_CERVICALGIA	Cervicalgia	Cervicalgia || ||	TRUE	igd	9	1.10002e-20	72812324	458079	0.000969137	1	ukb-b-16489	Qualifications: College or University degree || id:ukb-b-16489	TRUE	reported	igd
															117	rs2838986	G	A	G	A	-0.00713369	-0.0356	0.816299	0.7552	FALSE	FALSE	FALSE	finn-b-M13_CERVICALGIA	21	47145374	0.0297	NA	0.2305	Cervicalgia || id:finn-b-M13_CERVICALGIA	Cervicalgia	Cervicalgia || ||	TRUE	igd	258	6.59994e-09	47145374	458079	0.00122982	21	ukb-b-16489	Qualifications: College or University degree || id:ukb-b-16489	TRUE	reported	igd
															118	rs28591249	G	A	G	A	-0.00680757	0.0447	0.482131	0.451	FALSE	FALSE	FALSE	finn-b-M13_CERVICALGIA	2	228994006	0.0255	NA	0.0798197	Cervicalgia || id:finn-b-M13_CERVICALGIA	Cervicalgia	Cervicalgia || ||	TRUE	igd	50	6.89922e-13	228994006	458079	0.00094803	2	ukb-b-16489	Qualifications: College or University degree || id:ukb-b-16489	TRUE	reported	igd
															119	rs28703977	C	T	C	T	-0.00657629	-0.0104	0.655753	0.6224	FALSE	FALSE	FALSE	finn-b-M13_CERVICALGIA	6	31472792	0.0283	NA	0.714301	Cervicalgia || id:finn-b-M13_CERVICALGIA	Cervicalgia	Cervicalgia || ||	TRUE	igd	108	5.10035e-11	31472792	458079	0.00100147	6	ukb-b-16489	Qualifications: College or University degree || id:ukb-b-16489	TRUE	reported	igd
															120	rs2885198	G	A	G	A	-0.00610528	0.0112	0.466716	0.5063	FALSE	FALSE	FALSE	finn-b-M13_CERVICALGIA	3	143636421	0.0255	NA	0.662	Cervicalgia || id:finn-b-M13_CERVICALGIA	Cervicalgia	Cervicalgia || ||	TRUE	igd	64	2e-10	143636421	458079	0.000959444	3	ukb-b-16489	Qualifications: College or University degree || id:ukb-b-16489	TRUE	reported	igd
															121	rs2903589	T	C	T	C	-0.00690269	-0.0092	0.34875	0.2371	FALSE	FALSE	FALSE	finn-b-M13_CERVICALGIA	20	41243052	0.0299	NA	0.758799	Cervicalgia || id:finn-b-M13_CERVICALGIA	Cervicalgia	Cervicalgia || ||	TRUE	igd	253	5.19996e-12	41243052	458079	0.00100046	20	ukb-b-16489	Qualifications: College or University degree || id:ukb-b-16489	TRUE	reported	igd
															122	rs2923431	C	G	C	G	0.00574848	-0.0127	0.632467	0.635	FALSE	TRUE	FALSE	finn-b-M13_CERVICALGIA	8	42394425	0.0265	NA	0.632501	Cervicalgia || id:finn-b-M13_CERVICALGIA	Cervicalgia	Cervicalgia || ||	TRUE	igd	149	5.60003e-09	42394425	458079	0.000986475	8	ukb-b-16489	Qualifications: College or University degree || id:ukb-b-16489	TRUE	reported	igd
															123	rs2971970	G	T	G	T	0.00883463	-0.0283	0.782113	0.8385	FALSE	FALSE	FALSE	finn-b-M13_CERVICALGIA	7	133643778	0.0345	NA	0.4124	Cervicalgia || id:finn-b-M13_CERVICALGIA	Cervicalgia	Cervicalgia || ||	TRUE	igd	126	1.80011e-14	133643778	458079	0.00115233	7	ukb-b-16489	Qualifications: College or University degree || id:ukb-b-16489	TRUE	reported	igd
															124	rs2977334	T	G	T	G	-0.00558839	-0.001	0.592867	0.6094	FALSE	FALSE	FALSE	finn-b-M13_CERVICALGIA	8	76669951	0.0261	NA	0.9701	Cervicalgia || id:finn-b-M13_CERVICALGIA	Cervicalgia	Cervicalgia || ||	TRUE	igd	151	8.19993e-09	76669951	458079	0.000969373	8	ukb-b-16489	Qualifications: College or University degree || id:ukb-b-16489	TRUE	reported	igd
															125	rs301800	C	T	C	T	-0.00738309	-0.0486	0.82417	0.8296	FALSE	FALSE	FALSE	finn-b-M13_CERVICALGIA	1	8490603	0.034	NA	0.1528	Cervicalgia || id:finn-b-M13_CERVICALGIA	Cervicalgia	Cervicalgia || ||	TRUE	igd	13	3.09999e-09	8490603	458079	0.00124612	1	ukb-b-16489	Qualifications: College or University degree || id:ukb-b-16489	TRUE	reported	igd
															126	rs3021146	G	A	G	A	0.00826837	-0.0043	0.326152	0.3833	FALSE	FALSE	FALSE	finn-b-M13_CERVICALGIA	4	2958186	0.0262	NA	0.8707	Cervicalgia || id:finn-b-M13_CERVICALGIA	Cervicalgia	Cervicalgia || ||	TRUE	igd	74	3.19963e-16	2958186	458079	0.00101263	4	ukb-b-16489	Qualifications: College or University degree || id:ukb-b-16489	TRUE	reported	igd
															127	rs303752	A	G	A	G	-0.00655904	0.0144	0.40844	0.4296	FALSE	FALSE	FALSE	finn-b-M13_CERVICALGIA	18	21074255	0.0258	NA	0.5771	Cervicalgia || id:finn-b-M13_CERVICALGIA	Cervicalgia	Cervicalgia || ||	TRUE	igd	237	2.39994e-11	21074255	458079	0.000981594	18	ukb-b-16489	Qualifications: College or University degree || id:ukb-b-16489	TRUE	reported	igd
															128	rs329122	A	G	A	G	0.00558073	-0.0257	0.420001	0.4209	FALSE	FALSE	FALSE	finn-b-M13_CERVICALGIA	5	133864599	0.0258	NA	0.319	Cervicalgia || id:finn-b-M13_CERVICALGIA	Cervicalgia	Cervicalgia || ||	TRUE	igd	98	7.00003e-09	133864599	458079	0.000963512	5	ukb-b-16489	Qualifications: College or University degree || id:ukb-b-16489	TRUE	reported	igd
															129	rs335466	A	C	A	C	-0.00612743	-0.0277	0.561705	0.467	FALSE	FALSE	FALSE	finn-b-M13_CERVICALGIA	5	176889530	0.0255	NA	0.2765	Cervicalgia || id:finn-b-M13_CERVICALGIA	Cervicalgia	Cervicalgia || ||	TRUE	igd	103	1.6e-10	176889530	458079	0.000957454	5	ukb-b-16489	Qualifications: College or University degree || id:ukb-b-16489	TRUE	reported	igd
															130	rs34190234	C	A	C	A	0.00560114	-0.009	0.41684	0.5473	FALSE	FALSE	FALSE	finn-b-M13_CERVICALGIA	10	93443074	0.0256	NA	0.7249	Cervicalgia || id:finn-b-M13_CERVICALGIA	Cervicalgia	Cervicalgia || ||	TRUE	igd	173	9.59997e-09	93443074	458079	0.000976068	10	ukb-b-16489	Qualifications: College or University degree || id:ukb-b-16489	TRUE	reported	igd
															131	rs34809719	T	G	T	G	0.00887508	0.0206	0.186232	0.2937	FALSE	FALSE	FALSE	finn-b-M13_CERVICALGIA	7	2028968	0.0279	NA	0.4601	Cervicalgia || id:finn-b-M13_CERVICALGIA	Cervicalgia	Cervicalgia || ||	TRUE	igd	138	3.50026e-13	2028968	458079	0.00122013	7	ukb-b-16489	Qualifications: College or University degree || id:ukb-b-16489	TRUE	reported	igd
															132	rs34811474	A	G	A	G	0.00787653	0.0138	0.230874	0.2311	FALSE	FALSE	FALSE	finn-b-M13_CERVICALGIA	4	25408838	0.0305	NA	0.6513	Cervicalgia || id:finn-b-M13_CERVICALGIA	Cervicalgia	Cervicalgia || ||	TRUE	igd	78	2.80027e-12	25408838	458079	0.00112692	4	ukb-b-16489	Qualifications: College or University degree || id:ukb-b-16489	TRUE	reported	igd
															133	rs35398452	A	C	A	C	-0.00775271	-0.0056	0.277708	0.2331	FALSE	FALSE	FALSE	finn-b-M13_CERVICALGIA	11	28766005	0.0302	NA	0.8526	Cervicalgia || id:finn-b-M13_CERVICALGIA	Cervicalgia	Cervicalgia || ||	TRUE	igd	181	3.80014e-13	28766005	458079	0.00106757	11	ukb-b-16489	Qualifications: College or University degree || id:ukb-b-16489	TRUE	reported	igd
															134	rs35518360	T	A	T	A	-0.011056	0.0823	0.08334	0.0213	FALSE	TRUE	FALSE	finn-b-M13_CERVICALGIA	4	103146890	0.09	NA	0.3607	Cervicalgia || id:finn-b-M13_CERVICALGIA	Cervicalgia	Cervicalgia || ||	TRUE	igd	79	4e-10	103146890	458079	0.00176752	4	ukb-b-16489	Qualifications: College or University degree || id:ukb-b-16489	TRUE	reported	igd
															135	rs35623690	C	G	C	G	0.00985151	-0.045	0.35283	0.3914	FALSE	TRUE	FALSE	finn-b-M13_CERVICALGIA	3	85691295	0.0261	NA	0.0847598	Cervicalgia || id:finn-b-M13_CERVICALGIA	Cervicalgia	Cervicalgia || ||	TRUE	igd	71	3.90032e-23	85691295	458079	0.00099435	3	ukb-b-16489	Qualifications: College or University degree || id:ukb-b-16489	TRUE	reported	igd
															136	rs35649565	A	G	A	G	0.00694753	-0.0064	0.24485	0.2968	FALSE	FALSE	FALSE	finn-b-M13_CERVICALGIA	10	87074564	0.0278	NA	0.8185	Cervicalgia || id:finn-b-M13_CERVICALGIA	Cervicalgia	Cervicalgia || ||	TRUE	igd	167	3.59998e-10	87074564	458079	0.00110778	10	ukb-b-16489	Qualifications: College or University degree || id:ukb-b-16489	TRUE	reported	igd
															137	rs35811586	T	C	T	C	0.0140119	0.0367	0.056247	0.05025	FALSE	FALSE	FALSE	finn-b-M13_CERVICALGIA	2	233743794	0.0594	NA	0.536701	Cervicalgia || id:finn-b-M13_CERVICALGIA	Cervicalgia	Cervicalgia || ||	TRUE	igd	45	9.70063e-12	233743794	458079	0.0020573	2	ukb-b-16489	Qualifications: College or University degree || id:ukb-b-16489	TRUE	reported	igd
															138	rs3747631	C	G	C	G	0.0100702	-0.0325	0.209191	0.2274	FALSE	TRUE	FALSE	finn-b-M13_CERVICALGIA	1	204587569	0.0304	NA	0.2854	Cervicalgia || id:finn-b-M13_CERVICALGIA	Cervicalgia	Cervicalgia || ||	TRUE	igd	12	5.70033e-18	204587569	458079	0.00116566	1	ukb-b-16489	Qualifications: College or University degree || id:ukb-b-16489	TRUE	reported	igd
															139	rs3751661	A	T	A	T	-0.00814202	0.0332	0.457937	0.4974	FALSE	TRUE	TRUE	finn-b-M13_CERVICALGIA	16	1244887	0.0257	NA	0.1965	Cervicalgia || id:finn-b-M13_CERVICALGIA	Cervicalgia	Cervicalgia || ||	TRUE	igd	221	3.29989e-17	1244887	458079	0.000965331	16	ukb-b-16489	Qualifications: College or University degree || id:ukb-b-16489	TRUE	reported	igd
															140	rs3785236	C	A	C	A	0.00610639	-0.0024	0.754183	0.7712	FALSE	FALSE	FALSE	finn-b-M13_CERVICALGIA	16	7667199	0.0304	NA	0.9372	Cervicalgia || id:finn-b-M13_CERVICALGIA	Cervicalgia	Cervicalgia || ||	TRUE	igd	217	3.79997e-08	7667199	458079	0.00111052	16	ukb-b-16489	Qualifications: College or University degree || id:ukb-b-16489	TRUE	reported	igd
															141	rs3800925	C	T	C	T	-0.00943033	-0.0108	0.225259	0.1606	FALSE	FALSE	FALSE	finn-b-M13_CERVICALGIA	7	2194607	0.0347	NA	0.7563	Cervicalgia || id:finn-b-M13_CERVICALGIA	Cervicalgia	Cervicalgia || ||	TRUE	igd	132	1.20005e-16	2194607	458079	0.00113849	7	ukb-b-16489	Qualifications: College or University degree || id:ukb-b-16489	TRUE	reported	igd
															142	rs3812257	G	A	G	A	0.00593895	0.0407	0.419125	0.4681	FALSE	FALSE	FALSE	finn-b-M13_CERVICALGIA	7	44808416	0.0255	NA	0.1108	Cervicalgia || id:finn-b-M13_CERVICALGIA	Cervicalgia	Cervicalgia || ||	TRUE	igd	128	7.39997e-10	44808416	458079	0.000964659	7	ukb-b-16489	Qualifications: College or University degree || id:ukb-b-16489	TRUE	reported	igd
															143	rs3843567	G	A	G	A	0.00872485	-0.0172	0.242676	0.2645	FALSE	FALSE	FALSE	finn-b-M13_CERVICALGIA	9	1789663	0.0288	NA	0.5498	Cervicalgia || id:finn-b-M13_CERVICALGIA	Cervicalgia	Cervicalgia || ||	TRUE	igd	155	3.40017e-15	1789663	458079	0.00110804	9	ukb-b-16489	Qualifications: College or University degree || id:ukb-b-16489	TRUE	reported	igd
															144	rs385022	C	A	C	A	0.00534893	-0.0739	0.466829	0.4439	FALSE	FALSE	FALSE	finn-b-M13_CERVICALGIA	8	130909746	0.0256	NA	0.00393496	Cervicalgia || id:finn-b-M13_CERVICALGIA	Cervicalgia	Cervicalgia || ||	TRUE	igd	154	2e-08	130909746	458079	0.000953771	8	ukb-b-16489	Qualifications: College or University degree || id:ukb-b-16489	TRUE	reported	igd
															145	rs38853	C	G	C	G	0.0057798	-0.0159	0.709007	0.7513	FALSE	TRUE	FALSE	finn-b-M13_CERVICALGIA	7	116356076	0.0294	NA	0.589599	Cervicalgia || id:finn-b-M13_CERVICALGIA	Cervicalgia	Cervicalgia || ||	TRUE	igd	131	4e-08	116356076	458079	0.00105268	7	ukb-b-16489	Qualifications: College or University degree || id:ukb-b-16489	TRUE	reported	igd
															146	rs3943093	T	C	T	C	-0.00863636	0.0623	0.32219	0.3037	FALSE	FALSE	FALSE	finn-b-M13_CERVICALGIA	1	243458502	0.0277	NA	0.0246201	Cervicalgia || id:finn-b-M13_CERVICALGIA	Cervicalgia	Cervicalgia || ||	TRUE	igd	8	1.9002e-17	243458502	458079	0.00101572	1	ukb-b-16489	Qualifications: College or University degree || id:ukb-b-16489	TRUE	reported	igd
															147	rs417938	A	G	A	G	0.00581991	0.0136	0.538643	0.4754	FALSE	FALSE	FALSE	finn-b-M13_CERVICALGIA	16	12082233	0.0255	NA	0.5928	Cervicalgia || id:finn-b-M13_CERVICALGIA	Cervicalgia	Cervicalgia || ||	TRUE	igd	222	1.09999e-09	12082233	458079	0.000955466	16	ukb-b-16489	Qualifications: College or University degree || id:ukb-b-16489	TRUE	reported	igd
															148	rs4246176	G	C	G	C	0.00561355	-0.007	0.678802	0.7194	FALSE	TRUE	FALSE	finn-b-M13_CERVICALGIA	9	134931017	0.0283	NA	0.8032	Cervicalgia || id:finn-b-M13_CERVICALGIA	Cervicalgia	Cervicalgia || ||	TRUE	igd	157	3.59998e-08	134931017	458079	0.00101915	9	ukb-b-16489	Qualifications: College or University degree || id:ukb-b-16489	TRUE	reported	igd
															149	rs4337674	A	G	A	G	-0.00726356	-0.0048	0.204558	0.2481	FALSE	FALSE	FALSE	finn-b-M13_CERVICALGIA	3	132024644	0.0294	NA	0.8707	Cervicalgia || id:finn-b-M13_CERVICALGIA	Cervicalgia	Cervicalgia || ||	TRUE	igd	61	7.90005e-10	132024644	458079	0.00118185	3	ukb-b-16489	Qualifications: College or University degree || id:ukb-b-16489	TRUE	reported	igd
															150	rs4339163	C	T	C	T	0.00733852	-0.0185	0.521335	0.5005	FALSE	FALSE	FALSE	finn-b-M13_CERVICALGIA	4	160480533	0.0254	NA	0.4664	Cervicalgia || id:finn-b-M13_CERVICALGIA	Cervicalgia	Cervicalgia || ||	TRUE	igd	84	1.10002e-14	160480533	458079	0.00094924	4	ukb-b-16489	Qualifications: College or University degree || id:ukb-b-16489	TRUE	reported	igd
															151	rs4457062	C	G	C	G	0.0060263	0.0188	0.311998	0.2917	FALSE	TRUE	FALSE	finn-b-M13_CERVICALGIA	5	152040092	0.028	NA	0.5018	Cervicalgia || id:finn-b-M13_CERVICALGIA	Cervicalgia	Cervicalgia || ||	TRUE	igd	107	4.39997e-09	152040092	458079	0.00102676	5	ukb-b-16489	Qualifications: College or University degree || id:ukb-b-16489	TRUE	reported	igd
															152	rs4531435	G	A	G	A	0.00582253	0.0114	0.537399	0.6219	FALSE	FALSE	FALSE	finn-b-M13_CERVICALGIA	11	104483705	0.0262	NA	0.6637	Cervicalgia || id:finn-b-M13_CERVICALGIA	Cervicalgia	Cervicalgia || ||	TRUE	igd	184	1e-09	104483705	458079	0.000954158	11	ukb-b-16489	Qualifications: College or University degree || id:ukb-b-16489	TRUE	reported	igd
															153	rs4541958	G	T	G	T	-0.00641435	0.05	0.296049	0.4165	FALSE	FALSE	FALSE	finn-b-M13_CERVICALGIA	8	118926059	0.0257	NA	0.0517905	Cervicalgia || id:finn-b-M13_CERVICALGIA	Cervicalgia	Cervicalgia || ||	TRUE	igd	143	7.19996e-10	118926059	458079	0.00104086	8	ukb-b-16489	Qualifications: College or University degree || id:ukb-b-16489	TRUE	reported	igd
															154	rs4621481	T	G	T	G	0.00607967	-0.0175	0.70542	0.7565	FALSE	FALSE	FALSE	finn-b-M13_CERVICALGIA	4	32160307	0.0298	NA	0.5579	Cervicalgia || id:finn-b-M13_CERVICALGIA	Cervicalgia	Cervicalgia || ||	TRUE	igd	76	7.29995e-09	32160307	458079	0.00105114	4	ukb-b-16489	Qualifications: College or University degree || id:ukb-b-16489	TRUE	reported	igd
															155	rs4700393	G	A	G	A	0.00963409	-0.0142	0.519275	0.529	FALSE	FALSE	FALSE	finn-b-M13_CERVICALGIA	5	60098267	0.0255	NA	0.5779	Cervicalgia || id:finn-b-M13_CERVICALGIA	Cervicalgia	Cervicalgia || ||	TRUE	igd	91	4.40048e-24	60098267	458079	0.000951782	5	ukb-b-16489	Qualifications: College or University degree || id:ukb-b-16489	TRUE	reported	igd
															156	rs4705758	C	A	C	A	0.00583662	-0.0156	0.537569	0.5129	FALSE	FALSE	FALSE	finn-b-M13_CERVICALGIA	5	112391033	0.0256	NA	0.542199	Cervicalgia || id:finn-b-M13_CERVICALGIA	Cervicalgia	Cervicalgia || ||	TRUE	igd	94	9.29994e-10	112391033	458079	0.000953422	5	ukb-b-16489	Qualifications: College or University degree || id:ukb-b-16489	TRUE	reported	igd
															157	rs4731366	T	C	T	C	-0.00703033	0.0367	0.740429	0.8563	FALSE	FALSE	FALSE	finn-b-M13_CERVICALGIA	7	127170015	0.0366	NA	0.3157	Cervicalgia || id:finn-b-M13_CERVICALGIA	Cervicalgia	Cervicalgia || ||	TRUE	igd	134	9.20026e-11	127170015	458079	0.00108499	7	ukb-b-16489	Qualifications: College or University degree || id:ukb-b-16489	TRUE	reported	igd
															158	rs4807431	G	A	G	A	-0.00832558	0.0055	0.112425	0.1039	FALSE	FALSE	FALSE	finn-b-M13_CERVICALGIA	19	3245938	0.0422	NA	0.8957	Cervicalgia || id:finn-b-M13_CERVICALGIA	Cervicalgia	Cervicalgia || ||	TRUE	igd	244	3.29997e-08	3245938	458079	0.00150726	19	ukb-b-16489	Qualifications: College or University degree || id:ukb-b-16489	TRUE	reported	igd
															159	rs4808762	C	T	C	T	-0.0071812	0.0315	0.29101	0.2551	FALSE	FALSE	FALSE	finn-b-M13_CERVICALGIA	19	18326222	0.0291	NA	0.2781	Cervicalgia || id:finn-b-M13_CERVICALGIA	Cervicalgia	Cervicalgia || ||	TRUE	igd	246	7.10068e-12	18326222	458079	0.00104741	19	ukb-b-16489	Qualifications: College or University degree || id:ukb-b-16489	TRUE	reported	igd
															160	rs4808787	G	A	G	A	0.00584485	0.0183	0.365164	0.4337	FALSE	FALSE	FALSE	finn-b-M13_CERVICALGIA	19	18475285	0.0259	NA	0.4795	Cervicalgia || id:finn-b-M13_CERVICALGIA	Cervicalgia	Cervicalgia || ||	TRUE	igd	247	1.5e-08	18475285	458079	0.00103141	19	ukb-b-16489	Qualifications: College or University degree || id:ukb-b-16489	TRUE	reported	igd
															161	rs484213	G	A	G	A	-0.00537295	-0.0037	0.526346	0.5599	FALSE	FALSE	FALSE	finn-b-M13_CERVICALGIA	11	90042539	0.0258	NA	0.8849	Cervicalgia || id:finn-b-M13_CERVICALGIA	Cervicalgia	Cervicalgia || ||	TRUE	igd	188	2.30001e-08	90042539	458079	0.000962151	11	ukb-b-16489	Qualifications: College or University degree || id:ukb-b-16489	TRUE	reported	igd
															162	rs4887925	C	G	C	G	0.00614715	0.0378	0.412568	0.4602	FALSE	TRUE	TRUE	finn-b-M13_CERVICALGIA	16	73784416	0.0256	NA	0.1388	Cervicalgia || id:finn-b-M13_CERVICALGIA	Cervicalgia	Cervicalgia || ||	TRUE	igd	226	2.39999e-10	73784416	458079	0.000970115	16	ukb-b-16489	Qualifications: College or University degree || id:ukb-b-16489	TRUE	reported	igd
															163	rs4930351	G	A	G	A	0.00653269	0.002	0.498421	0.5337	FALSE	FALSE	FALSE	finn-b-M13_CERVICALGIA	11	66066664	0.0257	NA	0.9387	Cervicalgia || id:finn-b-M13_CERVICALGIA	Cervicalgia	Cervicalgia || ||	TRUE	igd	190	1.59993e-11	66066664	458079	0.000969839	11	ukb-b-16489	Qualifications: College or University degree || id:ukb-b-16489	TRUE	reported	igd
															164	rs4968476	A	G	A	G	0.00755058	-0.0514	0.153953	0.2616	FALSE	FALSE	FALSE	finn-b-M13_CERVICALGIA	17	60177636	0.0289	NA	0.0758595	Cervicalgia || id:finn-b-M13_CERVICALGIA	Cervicalgia	Cervicalgia || ||	TRUE	igd	232	1.09999e-08	60177636	458079	0.00132203	17	ukb-b-16489	Qualifications: College or University degree || id:ukb-b-16489	TRUE	reported	igd
															165	rs4976344	A	C	A	C	0.00893323	0.0252	0.849234	0.847	FALSE	FALSE	FALSE	finn-b-M13_CERVICALGIA	5	136554305	0.0353	NA	0.475	Cervicalgia || id:finn-b-M13_CERVICALGIA	Cervicalgia	Cervicalgia || ||	TRUE	igd	99	1.69981e-11	136554305	458079	0.00132671	5	ukb-b-16489	Qualifications: College or University degree || id:ukb-b-16489	TRUE	reported	igd
															166	rs4983187	T	G	T	G	-0.00922113	-0.01	0.79572	0.8483	FALSE	FALSE	FALSE	finn-b-M13_CERVICALGIA	14	27179592	0.0356	NA	0.779701	Cervicalgia || id:finn-b-M13_CERVICALGIA	Cervicalgia	Cervicalgia || ||	TRUE	igd	209	5.79963e-15	27179592	458079	0.00118083	14	ukb-b-16489	Qualifications: College or University degree || id:ukb-b-16489	TRUE	reported	igd
															167	rs531514	T	C	T	C	-0.0102424	-0.0041	0.349826	0.3303	FALSE	FALSE	FALSE	finn-b-M13_CERVICALGIA	1	93700212	0.027	NA	0.8809	Cervicalgia || id:finn-b-M13_CERVICALGIA	Cervicalgia	Cervicalgia || ||	TRUE	igd	16	6.29941e-25	93700212	458079	0.000993328	1	ukb-b-16489	Qualifications: College or University degree || id:ukb-b-16489	TRUE	reported	igd
															168	rs533371	G	A	G	A	0.00606318	0.0016	0.487954	0.4752	FALSE	FALSE	FALSE	finn-b-M13_CERVICALGIA	1	74687012	0.0255	NA	0.9506	Cervicalgia || id:finn-b-M13_CERVICALGIA	Cervicalgia	Cervicalgia || ||	TRUE	igd	15	1.7e-10	74687012	458079	0.000948842	1	ukb-b-16489	Qualifications: College or University degree || id:ukb-b-16489	TRUE	reported	igd
															169	rs55634871	A	C	A	C	-0.00804304	0.1196	0.207349	0.1783	FALSE	FALSE	FALSE	finn-b-M13_CERVICALGIA	20	14816805	0.0331	NA	0.000301197	Cervicalgia || id:finn-b-M13_CERVICALGIA	Cervicalgia	Cervicalgia || ||	TRUE	igd	252	7.59976e-12	14816805	458079	0.00117499	20	ukb-b-16489	Qualifications: College or University degree || id:ukb-b-16489	TRUE	reported	igd
															170	rs55944017	T	C	T	C	-0.00640014	-0.0024	0.220494	0.2026	FALSE	FALSE	FALSE	finn-b-M13_CERVICALGIA	4	176919056	0.032	NA	0.94	Cervicalgia || id:finn-b-M13_CERVICALGIA	Cervicalgia	Cervicalgia || ||	TRUE	igd	81	2.99999e-08	176919056	458079	0.00115483	4	ukb-b-16489	Qualifications: College or University degree || id:ukb-b-16489	TRUE	reported	igd
															171	rs56335085	T	C	T	C	0.00587866	-0.0138	0.28169	0.266	FALSE	FALSE	FALSE	finn-b-M13_CERVICALGIA	21	20045384	0.029	NA	0.6331	Cervicalgia || id:finn-b-M13_CERVICALGIA	Cervicalgia	Cervicalgia || ||	TRUE	igd	257	2.99999e-08	20045384	458079	0.00106038	21	ukb-b-16489	Qualifications: College or University degree || id:ukb-b-16489	TRUE	reported	igd
															172	rs56370807	A	G	A	G	0.00656728	-0.0271	0.232302	0.2745	FALSE	FALSE	FALSE	finn-b-M13_CERVICALGIA	8	105016502	0.0285	NA	0.3428	Cervicalgia || id:finn-b-M13_CERVICALGIA	Cervicalgia	Cervicalgia || ||	TRUE	igd	152	5.80003e-09	105016502	458079	0.0011279	8	ukb-b-16489	Qualifications: College or University degree || id:ukb-b-16489	TRUE	reported	igd
															173	rs57985238	G	C	G	C	0.00635391	0.0076	0.398808	0.4546	FALSE	TRUE	TRUE	finn-b-M13_CERVICALGIA	16	83608565	0.0256	NA	0.7669	Cervicalgia || id:finn-b-M13_CERVICALGIA	Cervicalgia	Cervicalgia || ||	TRUE	igd	220	6.79986e-11	83608565	458079	0.000973896	16	ukb-b-16489	Qualifications: College or University degree || id:ukb-b-16489	TRUE	reported	igd
															174	rs582479	C	T	C	T	-0.0055769	0.0371	0.613791	0.5904	FALSE	FALSE	FALSE	finn-b-M13_CERVICALGIA	11	105812436	0.0259	NA	0.1518	Cervicalgia || id:finn-b-M13_CERVICALGIA	Cervicalgia	Cervicalgia || ||	TRUE	igd	179	1.09999e-08	105812436	458079	0.000976636	11	ukb-b-16489	Qualifications: College or University degree || id:ukb-b-16489	TRUE	reported	igd
															175	rs58601596	G	C	G	C	0.00759804	0	0.694599	0.6512	FALSE	TRUE	FALSE	finn-b-M13_CERVICALGIA	14	104054354	0.0268	NA	1	Cervicalgia || id:finn-b-M13_CERVICALGIA	Cervicalgia	Cervicalgia || ||	TRUE	igd	206	2.29985e-13	104054354	458079	0.0010363	14	ukb-b-16489	Qualifications: College or University degree || id:ukb-b-16489	TRUE	reported	igd
															176	rs592931	C	T	C	T	-0.00559553	0.0064	0.638264	0.6091	FALSE	FALSE	FALSE	finn-b-M13_CERVICALGIA	11	61496751	0.0262	NA	0.8075	Cervicalgia || id:finn-b-M13_CERVICALGIA	Cervicalgia	Cervicalgia || ||	TRUE	igd	186	1.7e-08	61496751	458079	0.000991892	11	ukb-b-16489	Qualifications: College or University degree || id:ukb-b-16489	TRUE	reported	igd
															177	rs6002948	A	C	A	C	-0.00571205	0.0203	0.477567	0.5249	FALSE	FALSE	FALSE	finn-b-M13_CERVICALGIA	22	43156705	0.0256	NA	0.4273	Cervicalgia || id:finn-b-M13_CERVICALGIA	Cervicalgia	Cervicalgia || ||	TRUE	igd	259	2.69998e-09	43156705	458079	0.00096039	22	ukb-b-16489	Qualifications: College or University degree || id:ukb-b-16489	TRUE	reported	igd
															178	rs6028083	C	T	C	T	0.00776199	-0.0078	0.614533	0.5955	FALSE	FALSE	FALSE	finn-b-M13_CERVICALGIA	20	59838099	0.026	NA	0.7633	Cervicalgia || id:finn-b-M13_CERVICALGIA	Cervicalgia	Cervicalgia || ||	TRUE	igd	256	3.40017e-15	59838099	458079	0.00098572	20	ukb-b-16489	Qualifications: College or University degree || id:ukb-b-16489	TRUE	reported	igd
															179	rs6060466	T	C	T	C	0.00919985	0.0525	0.094906	0.1243	FALSE	FALSE	FALSE	finn-b-M13_CERVICALGIA	20	34145773	0.0385	NA	0.1732	Cervicalgia || id:finn-b-M13_CERVICALGIA	Cervicalgia	Cervicalgia || ||	TRUE	igd	255	2e-08	34145773	458079	0.00163865	20	ukb-b-16489	Qualifications: College or University degree || id:ukb-b-16489	TRUE	reported	igd
															180	rs61881642	T	C	T	C	0.00796944	0.0429	0.133673	0.08773	FALSE	FALSE	FALSE	finn-b-M13_CERVICALGIA	10	111871630	0.0452	NA	0.3423	Cervicalgia || id:finn-b-M13_CERVICALGIA	Cervicalgia	Cervicalgia || ||	TRUE	igd	168	1.2e-08	111871630	458079	0.00139842	10	ukb-b-16489	Qualifications: College or University degree || id:ukb-b-16489	TRUE	reported	igd
															181	rs62061734	C	T	C	T	-0.0108289	0.0253	0.222547	0.0822	FALSE	FALSE	FALSE	finn-b-M13_CERVICALGIA	17	44018488	0.0477	NA	0.5955	Cervicalgia || id:finn-b-M13_CERVICALGIA	Cervicalgia	Cervicalgia || ||	TRUE	igd	234	5.19996e-21	44018488	458079	0.00115139	17	ukb-b-16489	Qualifications: College or University degree || id:ukb-b-16489	TRUE	reported	igd
															182	rs62184480	T	C	T	C	-0.00869639	-0.0009	0.28364	0.2696	FALSE	FALSE	FALSE	finn-b-M13_CERVICALGIA	2	212654200	0.0288	NA	0.9752	Cervicalgia || id:finn-b-M13_CERVICALGIA	Cervicalgia	Cervicalgia || ||	TRUE	igd	49	1.69981e-16	212654200	458079	0.00105557	2	ukb-b-16489	Qualifications: College or University degree || id:ukb-b-16489	TRUE	reported	igd
															183	rs62429694	G	T	G	T	-0.00939539	-0.0024	0.09121	0.07946	FALSE	FALSE	FALSE	finn-b-M13_CERVICALGIA	6	155844540	0.0478	NA	0.9596	Cervicalgia || id:finn-b-M13_CERVICALGIA	Cervicalgia	Cervicalgia || ||	TRUE	igd	115	1.40001e-08	155844540	458079	0.00165469	6	ukb-b-16489	Qualifications: College or University degree || id:ukb-b-16489	TRUE	reported	igd
															184	rs62477728	C	G	C	G	-0.00574753	0.0436	0.563904	0.5521	FALSE	TRUE	TRUE	finn-b-M13_CERVICALGIA	7	75132471	0.0256	NA	0.0893305	Cervicalgia || id:finn-b-M13_CERVICALGIA	Cervicalgia	Cervicalgia || ||	TRUE	igd	140	2.1e-09	75132471	458079	0.000959235	7	ukb-b-16489	Qualifications: College or University degree || id:ukb-b-16489	TRUE	reported	igd
															185	rs6440053	A	T	A	T	-0.00842567	0.0134	0.841302	0.8239	FALSE	TRUE	FALSE	finn-b-M13_CERVICALGIA	3	141659512	0.0335	NA	0.688201	Cervicalgia || id:finn-b-M13_CERVICALGIA	Cervicalgia	Cervicalgia || ||	TRUE	igd	63	1.09999e-10	141659512	458079	0.00130462	3	ukb-b-16489	Qualifications: College or University degree || id:ukb-b-16489	TRUE	reported	igd
															186	rs6474820	C	T	C	T	-0.00853766	0.0197	0.169161	0.155	FALSE	FALSE	FALSE	finn-b-M13_CERVICALGIA	9	14142907	0.0352	NA	0.5762	Cervicalgia || id:finn-b-M13_CERVICALGIA	Cervicalgia	Cervicalgia || ||	TRUE	igd	161	1.80011e-11	14142907	458079	0.00127074	9	ukb-b-16489	Qualifications: College or University degree || id:ukb-b-16489	TRUE	reported	igd
															187	rs6493265	T	C	T	C	-0.00655091	-0.0206	0.395207	0.3372	FALSE	FALSE	FALSE	finn-b-M13_CERVICALGIA	15	47513253	0.027	NA	0.4454	Cervicalgia || id:finn-b-M13_CERVICALGIA	Cervicalgia	Cervicalgia || ||	TRUE	igd	215	1.69981e-11	47513253	458079	0.000973186	15	ukb-b-16489	Qualifications: College or University degree || id:ukb-b-16489	TRUE	reported	igd
															188	rs6539284	C	T	C	T	0.00530341	0.0251	0.428712	0.418	FALSE	FALSE	FALSE	finn-b-M13_CERVICALGIA	12	79592680	0.0258	NA	0.33	Cervicalgia || id:finn-b-M13_CERVICALGIA	Cervicalgia	Cervicalgia || ||	TRUE	igd	197	3.40001e-08	79592680	458079	0.000961174	12	ukb-b-16489	Qualifications: College or University degree || id:ukb-b-16489	TRUE	reported	igd
															189	rs66890092	T	C	T	C	0.00564231	-0.0035	0.56118	0.5864	FALSE	FALSE	FALSE	finn-b-M13_CERVICALGIA	8	20881342	0.0258	NA	0.891	Cervicalgia || id:finn-b-M13_CERVICALGIA	Cervicalgia	Cervicalgia || ||	TRUE	igd	145	3.89996e-09	20881342	458079	0.000958048	8	ukb-b-16489	Qualifications: College or University degree || id:ukb-b-16489	TRUE	reported	igd
															190	rs6690346	T	C	T	C	0.00963785	-0.0429	0.094417	0.1139	FALSE	FALSE	FALSE	finn-b-M13_CERVICALGIA	1	69402457	0.0401	NA	0.2849	Cervicalgia || id:finn-b-M13_CERVICALGIA	Cervicalgia	Cervicalgia || ||	TRUE	igd	3	2.90001e-09	69402457	458079	0.00162371	1	ukb-b-16489	Qualifications: College or University degree || id:ukb-b-16489	TRUE	reported	igd
															191	rs6696068	T	G	T	G	-0.00632978	-0.0216	0.383487	0.4174	FALSE	FALSE	FALSE	finn-b-M13_CERVICALGIA	1	53740797	0.0257	NA	0.402	Cervicalgia || id:finn-b-M13_CERVICALGIA	Cervicalgia	Cervicalgia || ||	TRUE	igd	2	8.80035e-11	53740797	458079	0.000975952	1	ukb-b-16489	Qualifications: College or University degree || id:ukb-b-16489	TRUE	reported	igd
															192	rs67316991	T	C	T	C	0.00736142	0.0411	0.351969	0.3654	FALSE	FALSE	FALSE	finn-b-M13_CERVICALGIA	17	79378224	0.0266	NA	0.1225	Cervicalgia || id:finn-b-M13_CERVICALGIA	Cervicalgia	Cervicalgia || ||	TRUE	igd	236	3.10027e-13	79378224	458079	0.00100999	17	ukb-b-16489	Qualifications: College or University degree || id:ukb-b-16489	TRUE	reported	igd
															193	rs67593591	A	G	A	G	0.00861498	-0.0306	0.125811	0.1584	FALSE	FALSE	FALSE	finn-b-M13_CERVICALGIA	2	59145722	0.0353	NA	0.3851	Cervicalgia || id:finn-b-M13_CERVICALGIA	Cervicalgia	Cervicalgia || ||	TRUE	igd	34	2.90001e-09	59145722	458079	0.00145145	2	ukb-b-16489	Qualifications: College or University degree || id:ukb-b-16489	TRUE	reported	igd
															194	rs6774533	T	C	T	C	0.00624016	-0.0469	0.703484	0.6752	FALSE	FALSE	FALSE	finn-b-M13_CERVICALGIA	3	62471086	0.0274	NA	0.08687	Cervicalgia || id:finn-b-M13_CERVICALGIA	Cervicalgia	Cervicalgia || ||	TRUE	igd	62	3.89996e-09	62471086	458079	0.00105948	3	ukb-b-16489	Qualifications: College or University degree || id:ukb-b-16489	TRUE	reported	igd
															195	rs6779035	C	T	C	T	-0.00541676	-0.021	0.590299	0.6732	FALSE	FALSE	FALSE	finn-b-M13_CERVICALGIA	3	18249973	0.0272	NA	0.4408	Cervicalgia || id:finn-b-M13_CERVICALGIA	Cervicalgia	Cervicalgia || ||	TRUE	igd	58	2e-08	18249973	458079	0.000965893	3	ukb-b-16489	Qualifications: College or University degree || id:ukb-b-16489	TRUE	reported	igd
															196	rs6839304	G	A	G	A	0.00684989	0.0111	0.314845	0.292	FALSE	FALSE	FALSE	finn-b-M13_CERVICALGIA	4	45962844	0.028	NA	0.6928	Cervicalgia || id:finn-b-M13_CERVICALGIA	Cervicalgia	Cervicalgia || ||	TRUE	igd	82	2.60016e-11	45962844	458079	0.00102691	4	ukb-b-16489	Qualifications: College or University degree || id:ukb-b-16489	TRUE	reported	igd
															197	rs6861021	C	T	C	T	0.0077336	-0.0079	0.25324	0.2556	FALSE	FALSE	FALSE	finn-b-M13_CERVICALGIA	5	124308767	0.0293	NA	0.7878	Cervicalgia || id:finn-b-M13_CERVICALGIA	Cervicalgia	Cervicalgia || ||	TRUE	igd	95	2.60016e-12	124308767	458079	0.00110506	5	ukb-b-16489	Qualifications: College or University degree || id:ukb-b-16489	TRUE	reported	igd
															198	rs6867851	C	G	C	G	-0.00583853	-0.0326	0.405908	0.3399	FALSE	TRUE	FALSE	finn-b-M13_CERVICALGIA	5	92182752	0.027	NA	0.2275	Cervicalgia || id:finn-b-M13_CERVICALGIA	Cervicalgia	Cervicalgia || ||	TRUE	igd	101	1.79999e-09	92182752	458079	0.000971277	5	ukb-b-16489	Qualifications: College or University degree || id:ukb-b-16489	TRUE	reported	igd
															199	rs6918725	G	T	G	T	0.006078	0.0101	0.519604	0.4992	FALSE	FALSE	FALSE	finn-b-M13_CERVICALGIA	6	126990392	0.0254	NA	0.6903	Cervicalgia || id:finn-b-M13_CERVICALGIA	Cervicalgia	Cervicalgia || ||	TRUE	igd	113	1.79999e-10	126990392	458079	0.00095353	6	ukb-b-16489	Qualifications: College or University degree || id:ukb-b-16489	TRUE	reported	igd
															200	rs7031698	C	T	C	T	0.00646262	-0.0157	0.775881	0.7543	FALSE	FALSE	FALSE	finn-b-M13_CERVICALGIA	9	82441486	0.0295	NA	0.5944	Cervicalgia || id:finn-b-M13_CERVICALGIA	Cervicalgia	Cervicalgia || ||	TRUE	igd	156	1.40001e-08	82441486	458079	0.00114019	9	ukb-b-16489	Qualifications: College or University degree || id:ukb-b-16489	TRUE	reported	igd
															201	rs7032484	A	G	A	G	0.00775028	0.0068	0.554824	0.5931	FALSE	FALSE	FALSE	finn-b-M13_CERVICALGIA	9	124617919	0.0259	NA	0.7946	Cervicalgia || id:finn-b-M13_CERVICALGIA	Cervicalgia	Cervicalgia || ||	TRUE	igd	159	5.00035e-16	124617919	458079	0.000955485	9	ukb-b-16489	Qualifications: College or University degree || id:ukb-b-16489	TRUE	reported	igd
															202	rs7047015	G	C	G	C	-0.00554813	0.0179	0.564442	0.5082	FALSE	TRUE	TRUE	finn-b-M13_CERVICALGIA	9	3151423	0.0255	NA	0.4823	Cervicalgia || id:finn-b-M13_CERVICALGIA	Cervicalgia	Cervicalgia || ||	TRUE	igd	160	7.79992e-09	3151423	458079	0.000960923	9	ukb-b-16489	Qualifications: College or University degree || id:ukb-b-16489	TRUE	reported	igd
															203	rs71415374	T	C	T	C	0.00960417	-0.1314	0.093657	0.04275	FALSE	FALSE	FALSE	finn-b-M13_CERVICALGIA	2	104155414	0.0651	NA	0.0436697	Cervicalgia || id:finn-b-M13_CERVICALGIA	Cervicalgia	Cervicalgia || ||	TRUE	igd	28	4.90004e-09	104155414	458079	0.00164138	2	ukb-b-16489	Qualifications: College or University degree || id:ukb-b-16489	TRUE	reported	igd
															204	rs7187604	G	A	G	A	-0.00858229	0.0572	0.369949	0.4329	FALSE	FALSE	FALSE	finn-b-M13_CERVICALGIA	16	28565953	0.0256	NA	0.0254501	Cervicalgia || id:finn-b-M13_CERVICALGIA	Cervicalgia	Cervicalgia || ||	TRUE	igd	228	2.09991e-18	28565953	458079	0.000980834	16	ukb-b-16489	Qualifications: College or University degree || id:ukb-b-16489	TRUE	reported	igd
															205	rs7233920	A	G	A	G	-0.00658158	0.0413	0.226806	0.274	FALSE	FALSE	FALSE	finn-b-M13_CERVICALGIA	18	37416318	0.0285	NA	0.1466	Cervicalgia || id:finn-b-M13_CERVICALGIA	Cervicalgia	Cervicalgia || ||	TRUE	igd	241	8.70001e-09	37416318	458079	0.00114366	18	ukb-b-16489	Qualifications: College or University degree || id:ukb-b-16489	TRUE	reported	igd
															206	rs72748120	A	T	A	T	-0.00769891	-0.013	0.163462	0.1563	FALSE	TRUE	FALSE	finn-b-M13_CERVICALGIA	5	52798309	0.0354	NA	0.7125	Cervicalgia || id:finn-b-M13_CERVICALGIA	Cervicalgia	Cervicalgia || ||	TRUE	igd	92	3.59998e-09	52798309	458079	0.00130443	5	ukb-b-16489	Qualifications: College or University degree || id:ukb-b-16489	TRUE	reported	igd
															207	rs72828550	A	G	A	G	0.00765762	-0.0185	0.212723	0.2027	FALSE	FALSE	FALSE	finn-b-M13_CERVICALGIA	6	19119140	0.0317	NA	0.5581	Cervicalgia || id:finn-b-M13_CERVICALGIA	Cervicalgia	Cervicalgia || ||	TRUE	igd	121	4.70002e-11	19119140	458079	0.00116373	6	ukb-b-16489	Qualifications: College or University degree || id:ukb-b-16489	TRUE	reported	igd
															208	rs72829857	G	A	G	A	0.00944884	-0.0015	0.23434	0.1541	FALSE	FALSE	FALSE	finn-b-M13_CERVICALGIA	6	16966052	0.0356	NA	0.9672	Cervicalgia || id:finn-b-M13_CERVICALGIA	Cervicalgia	Cervicalgia || ||	TRUE	igd	120	4.10015e-17	16966052	458079	0.00112365	6	ukb-b-16489	Qualifications: College or University degree || id:ukb-b-16489	TRUE	reported	igd
															209	rs72915557	A	G	A	G	-0.0133523	0.0879	0.059772	0.02061	FALSE	FALSE	FALSE	finn-b-M13_CERVICALGIA	2	175199092	0.0916	NA	0.3371	Cervicalgia || id:finn-b-M13_CERVICALGIA	Cervicalgia	Cervicalgia || ||	TRUE	igd	57	3.10027e-11	175199092	458079	0.00201061	2	ukb-b-16489	Qualifications: College or University degree || id:ukb-b-16489	TRUE	reported	igd
															210	rs72979820	A	G	A	G	-0.0110172	-0.0151	0.069193	0.07444	FALSE	FALSE	FALSE	finn-b-M13_CERVICALGIA	6	140776369	0.0482	NA	0.754401	Cervicalgia || id:finn-b-M13_CERVICALGIA	Cervicalgia	Cervicalgia || ||	TRUE	igd	114	3.89996e-09	140776369	458079	0.00187117	6	ukb-b-16489	Qualifications: College or University degree || id:ukb-b-16489	TRUE	reported	igd
															211	rs73344830	G	A	G	A	-0.00849613	-0.0113	0.578988	0.5592	FALSE	FALSE	FALSE	finn-b-M13_CERVICALGIA	10	103816828	0.0257	NA	0.6598	Cervicalgia || id:finn-b-M13_CERVICALGIA	Cervicalgia	Cervicalgia || ||	TRUE	igd	171	1.29987e-18	103816828	458079	0.000965297	10	ukb-b-16489	Qualifications: College or University degree || id:ukb-b-16489	TRUE	reported	igd
															212	rs7523263	A	G	A	G	0.00538196	-0.038	0.451673	0.4428	FALSE	FALSE	FALSE	finn-b-M13_CERVICALGIA	1	174383680	0.0256	NA	0.1378	Cervicalgia || id:finn-b-M13_CERVICALGIA	Cervicalgia	Cervicalgia || ||	TRUE	igd	18	1.6e-08	174383680	458079	0.000952871	1	ukb-b-16489	Qualifications: College or University degree || id:ukb-b-16489	TRUE	reported	igd
															213	rs7523916	T	C	T	C	0.00539338	-0.0401	0.491468	0.5049	FALSE	FALSE	FALSE	finn-b-M13_CERVICALGIA	1	235532776	0.0256	NA	0.1168	Cervicalgia || id:finn-b-M13_CERVICALGIA	Cervicalgia	Cervicalgia || ||	TRUE	igd	6	1.6e-08	235532776	458079	0.000953694	1	ukb-b-16489	Qualifications: College or University degree || id:ukb-b-16489	TRUE	reported	igd
															214	rs7526730	T	C	T	C	-0.00752039	0.0275	0.140194	0.13	FALSE	FALSE	FALSE	finn-b-M13_CERVICALGIA	1	111065753	0.038	NA	0.4694	Cervicalgia || id:finn-b-M13_CERVICALGIA	Cervicalgia	Cervicalgia || ||	TRUE	igd	5	2.5e-08	111065753	458079	0.00134856	1	ukb-b-16489	Qualifications: College or University degree || id:ukb-b-16489	TRUE	reported	igd
															215	rs75581535	A	G	A	G	-0.0142334	0.1655	0.036132	0.02182	FALSE	FALSE	FALSE	finn-b-M13_CERVICALGIA	2	81737490	0.0878	NA	0.0593704	Cervicalgia || id:finn-b-M13_CERVICALGIA	Cervicalgia	Cervicalgia || ||	TRUE	igd	51	4.30002e-08	81737490	458079	0.00259841	2	ukb-b-16489	Qualifications: College or University degree || id:ukb-b-16489	TRUE	reported	igd
															216	rs7558283	C	T	C	T	0.00533489	0.0323	0.478328	0.4995	FALSE	FALSE	FALSE	finn-b-M13_CERVICALGIA	2	215289285	0.0255	NA	0.2047	Cervicalgia || id:finn-b-M13_CERVICALGIA	Cervicalgia	Cervicalgia || ||	TRUE	igd	44	2e-08	215289285	458079	0.000950444	2	ukb-b-16489	Qualifications: College or University degree || id:ukb-b-16489	TRUE	reported	igd
															217	rs7581003	G	A	G	A	0.0103048	0.0629	0.927753	0.8854	FALSE	FALSE	FALSE	finn-b-M13_CERVICALGIA	2	159453765	0.0399	NA	0.115	Cervicalgia || id:finn-b-M13_CERVICALGIA	Cervicalgia	Cervicalgia || ||	TRUE	igd	37	1.89998e-08	159453765	458079	0.0018335	2	ukb-b-16489	Qualifications: College or University degree || id:ukb-b-16489	TRUE	reported	igd
															218	rs7591768	G	A	G	A	-0.00573124	0.0146	0.389642	0.3701	FALSE	FALSE	FALSE	finn-b-M13_CERVICALGIA	2	73490125	0.0266	NA	0.5835	Cervicalgia || id:finn-b-M13_CERVICALGIA	Cervicalgia	Cervicalgia || ||	TRUE	igd	42	9.59997e-09	73490125	458079	0.000998976	2	ukb-b-16489	Qualifications: College or University degree || id:ukb-b-16489	TRUE	reported	igd
															219	rs7599087	C	T	C	T	-0.00652507	-0.0588	0.215785	0.1979	FALSE	FALSE	FALSE	finn-b-M13_CERVICALGIA	2	29039575	0.0321	NA	0.0675196	Cervicalgia || id:finn-b-M13_CERVICALGIA	Cervicalgia	Cervicalgia || ||	TRUE	igd	46	2e-08	29039575	458079	0.00116319	2	ukb-b-16489	Qualifications: College or University degree || id:ukb-b-16489	TRUE	reported	igd
															220	rs76076331	T	C	T	C	0.00899099	0.005	0.123524	0.1954	FALSE	FALSE	FALSE	finn-b-M13_CERVICALGIA	2	10977585	0.032	NA	0.8763	Cervicalgia || id:finn-b-M13_CERVICALGIA	Cervicalgia	Cervicalgia || ||	TRUE	igd	41	5.69994e-10	10977585	458079	0.00145052	2	ukb-b-16489	Qualifications: College or University degree || id:ukb-b-16489	TRUE	reported	igd
															221	rs7624274	A	T	A	T	0.00817601	0.0205	0.437597	0.3976	FALSE	TRUE	TRUE	finn-b-M13_CERVICALGIA	3	71578737	0.026	NA	0.4308	Cervicalgia || id:finn-b-M13_CERVICALGIA	Cervicalgia	Cervicalgia || ||	TRUE	igd	68	1.69981e-17	71578737	458079	0.000960681	3	ukb-b-16489	Qualifications: College or University degree || id:ukb-b-16489	TRUE	reported	igd
															222	rs76577427	G	C	G	C	-0.0108649	0.095	0.10613	0.05811	FALSE	TRUE	FALSE	finn-b-M13_CERVICALGIA	1	110761099	0.0557	NA	0.08788	Cervicalgia || id:finn-b-M13_CERVICALGIA	Cervicalgia	Cervicalgia || ||	TRUE	igd	17	2.19989e-12	110761099	458079	0.00154736	1	ukb-b-16489	Qualifications: College or University degree || id:ukb-b-16489	TRUE	reported	igd
															223	rs7680637	T	C	T	C	-0.00584035	0.0758	0.348289	0.3054	FALSE	FALSE	FALSE	finn-b-M13_CERVICALGIA	4	82239054	0.0276	NA	0.00598494	Cervicalgia || id:finn-b-M13_CERVICALGIA	Cervicalgia	Cervicalgia || ||	TRUE	igd	87	4.70002e-09	82239054	458079	0.000996879	4	ukb-b-16489	Qualifications: College or University degree || id:ukb-b-16489	TRUE	reported	igd
															224	rs77128898	T	C	T	C	-0.0143498	0.0268	0.035274	0.05268	FALSE	FALSE	FALSE	finn-b-M13_CERVICALGIA	11	61313525	0.0574	NA	0.640301	Cervicalgia || id:finn-b-M13_CERVICALGIA	Cervicalgia	Cervicalgia || ||	TRUE	igd	178	4.90004e-08	61313525	458079	0.00263114	11	ukb-b-16489	Qualifications: College or University degree || id:ukb-b-16489	TRUE	reported	igd
															225	rs7742212	A	G	A	G	-0.00587635	0.0612	0.562422	0.5242	FALSE	FALSE	FALSE	finn-b-M13_CERVICALGIA	6	128328833	0.0255	NA	0.0163799	Cervicalgia || id:finn-b-M13_CERVICALGIA	Cervicalgia	Cervicalgia || ||	TRUE	igd	117	1.2e-09	128328833	458079	0.000966809	6	ukb-b-16489	Qualifications: College or University degree || id:ukb-b-16489	TRUE	reported	igd
															226	rs7757476	A	G	A	G	0.00952257	-0.0588	0.187394	0.1183	FALSE	FALSE	FALSE	finn-b-M13_CERVICALGIA	6	14711961	0.0408	NA	0.1494	Cervicalgia || id:finn-b-M13_CERVICALGIA	Cervicalgia	Cervicalgia || ||	TRUE	igd	119	1.50003e-14	14711961	458079	0.00123852	6	ukb-b-16489	Qualifications: College or University degree || id:ukb-b-16489	TRUE	reported	igd
															227	rs77719387	A	T	A	T	-0.0247897	-0.0758	0.017621	0.01148	FALSE	TRUE	FALSE	finn-b-M13_CERVICALGIA	3	49917021	0.123	NA	0.5374	Cervicalgia || id:finn-b-M13_CERVICALGIA	Cervicalgia	Cervicalgia || ||	TRUE	igd	67	1e-10	49917021	458079	0.00383644	3	ukb-b-16489	Qualifications: College or University degree || id:ukb-b-16489	TRUE	reported	igd
															228	rs7862560	T	C	T	C	0.00563079	0.0228	0.344826	0.2952	FALSE	FALSE	FALSE	finn-b-M13_CERVICALGIA	9	135030039	0.0279	NA	0.4134	Cervicalgia || id:finn-b-M13_CERVICALGIA	Cervicalgia	Cervicalgia || ||	TRUE	igd	164	2.59998e-08	135030039	458079	0.00101175	9	ukb-b-16489	Qualifications: College or University degree || id:ukb-b-16489	TRUE	reported	igd
															229	rs7902	G	A	G	A	0.0081185	-0.011	0.44725	0.3634	FALSE	FALSE	FALSE	finn-b-M13_CERVICALGIA	11	95565288	0.0264	NA	0.6775	Cervicalgia || id:finn-b-M13_CERVICALGIA	Cervicalgia	Cervicalgia || ||	TRUE	igd	183	1.9002e-17	95565288	458079	0.000955435	11	ukb-b-16489	Qualifications: College or University degree || id:ukb-b-16489	TRUE	reported	igd
															230	rs790643	T	C	T	C	-0.00715169	0.0166	0.191646	0.1764	FALSE	FALSE	FALSE	finn-b-M13_CERVICALGIA	10	106780515	0.0333	NA	0.6179	Cervicalgia || id:finn-b-M13_CERVICALGIA	Cervicalgia	Cervicalgia || ||	TRUE	igd	176	3.29997e-09	106780515	458079	0.00120893	10	ukb-b-16489	Qualifications: College or University degree || id:ukb-b-16489	TRUE	reported	igd
															231	rs7920624	T	A	T	A	-0.00676352	0.0111	0.536768	0.5539	FALSE	TRUE	TRUE	finn-b-M13_CERVICALGIA	10	67963186	0.0256	NA	0.6642	Cervicalgia || id:finn-b-M13_CERVICALGIA	Cervicalgia	Cervicalgia || ||	TRUE	igd	175	1.59993e-12	67963186	458079	0.000957331	10	ukb-b-16489	Qualifications: College or University degree || id:ukb-b-16489	TRUE	reported	igd
															232	rs7921305	A	G	A	G	0.00913613	-0.0416	0.252586	0.2315	FALSE	FALSE	FALSE	finn-b-M13_CERVICALGIA	10	133775196	0.0302	NA	0.1689	Cervicalgia || id:finn-b-M13_CERVICALGIA	Cervicalgia	Cervicalgia || ||	TRUE	igd	174	7.00003e-17	133775196	458079	0.00109444	10	ukb-b-16489	Qualifications: College or University degree || id:ukb-b-16489	TRUE	reported	igd
															233	rs7924036	T	G	T	G	0.00614218	-0.0432	0.503383	0.5131	FALSE	FALSE	FALSE	finn-b-M13_CERVICALGIA	10	65191645	0.0254	NA	0.089199	Cervicalgia || id:finn-b-M13_CERVICALGIA	Cervicalgia	Cervicalgia || ||	TRUE	igd	172	1.09999e-10	65191645	458079	0.000951048	10	ukb-b-16489	Qualifications: College or University degree || id:ukb-b-16489	TRUE	reported	igd
															234	rs7945921	A	C	A	C	0.00603937	-0.0022	0.678987	0.7557	FALSE	FALSE	FALSE	finn-b-M13_CERVICALGIA	11	12875794	0.0296	NA	0.9418	Cervicalgia || id:finn-b-M13_CERVICALGIA	Cervicalgia	Cervicalgia || ||	TRUE	igd	180	3.29997e-09	12875794	458079	0.00102084	11	ukb-b-16489	Qualifications: College or University degree || id:ukb-b-16489	TRUE	reported	igd
															235	rs7966054	C	T	C	T	-0.00586399	-0.0089	0.565944	0.4397	FALSE	FALSE	FALSE	finn-b-M13_CERVICALGIA	12	14551025	0.0256	NA	0.726999	Cervicalgia || id:finn-b-M13_CERVICALGIA	Cervicalgia	Cervicalgia || ||	TRUE	igd	196	9.29994e-10	14551025	458079	0.000958048	12	ukb-b-16489	Qualifications: College or University degree || id:ukb-b-16489	TRUE	reported	igd
															236	rs79918827	A	G	A	G	-0.0162313	-0.1252	0.032	0.03075	FALSE	FALSE	FALSE	finn-b-M13_CERVICALGIA	19	54945929	0.0751	NA	0.0955895	Cervicalgia || id:finn-b-M13_CERVICALGIA	Cervicalgia	Cervicalgia || ||	TRUE	igd	249	2e-09	54945929	458079	0.00270668	19	ukb-b-16489	Qualifications: College or University degree || id:ukb-b-16489	TRUE	reported	igd
															237	rs8022374	G	A	G	A	-0.00972819	-0.0145	0.81233	0.7633	FALSE	FALSE	FALSE	finn-b-M13_CERVICALGIA	14	29651984	0.0299	NA	0.6271	Cervicalgia || id:finn-b-M13_CERVICALGIA	Cervicalgia	Cervicalgia || ||	TRUE	igd	210	1.39991e-15	29651984	458079	0.00121764	14	ukb-b-16489	Qualifications: College or University degree || id:ukb-b-16489	TRUE	reported	igd
															238	rs8049014	A	G	A	G	-0.00725424	0.0394	0.754044	0.7851	FALSE	FALSE	FALSE	finn-b-M13_CERVICALGIA	16	24698903	0.0309	NA	0.2035	Cervicalgia || id:finn-b-M13_CERVICALGIA	Cervicalgia	Cervicalgia || ||	TRUE	igd	223	5.70033e-11	24698903	458079	0.00110742	16	ukb-b-16489	Qualifications: College or University degree || id:ukb-b-16489	TRUE	reported	igd
															239	rs857249	C	T	C	T	0.00543215	-0.0146	0.474219	0.5803	FALSE	FALSE	FALSE	finn-b-M13_CERVICALGIA	20	3113771	0.0258	NA	0.5713	Cervicalgia || id:finn-b-M13_CERVICALGIA	Cervicalgia	Cervicalgia || ||	TRUE	igd	251	1.2e-08	3113771	458079	0.000952896	20	ukb-b-16489	Qualifications: College or University degree || id:ukb-b-16489	TRUE	reported	igd
															240	rs868698	T	G	T	G	-0.00891409	0.0744	0.117131	0.1548	FALSE	FALSE	FALSE	finn-b-M13_CERVICALGIA	17	19185211	0.0349	NA	0.0330803	Cervicalgia || id:finn-b-M13_CERVICALGIA	Cervicalgia	Cervicalgia || ||	TRUE	igd	230	1.7e-09	19185211	458079	0.00147978	17	ukb-b-16489	Qualifications: College or University degree || id:ukb-b-16489	TRUE	reported	igd
															241	rs9304836	T	G	T	G	0.00727158	0.0541	0.821399	0.8285	FALSE	FALSE	FALSE	finn-b-M13_CERVICALGIA	19	32957259	0.0338	NA	0.1096	Cervicalgia || id:finn-b-M13_CERVICALGIA	Cervicalgia	Cervicalgia || ||	TRUE	igd	245	4.90004e-09	32957259	458079	0.0012432	19	ukb-b-16489	Qualifications: College or University degree || id:ukb-b-16489	TRUE	reported	igd
															242	rs9363731	A	T	A	T	-0.00652344	-0.0096	0.794522	0.81	FALSE	TRUE	FALSE	finn-b-M13_CERVICALGIA	6	67958311	0.0326	NA	0.7687	Cervicalgia || id:finn-b-M13_CERVICALGIA	Cervicalgia	Cervicalgia || ||	TRUE	igd	109	2.90001e-08	67958311	458079	0.00117541	6	ukb-b-16489	Qualifications: College or University degree || id:ukb-b-16489	TRUE	reported	igd
															243	rs938964	C	G	C	G	0.00635857	0.009	0.689276	0.6667	FALSE	TRUE	FALSE	finn-b-M13_CERVICALGIA	3	123832149	0.027	NA	0.7405	Cervicalgia || id:finn-b-M13_CERVICALGIA	Cervicalgia	Cervicalgia || ||	TRUE	igd	72	7.10003e-10	123832149	458079	0.00103141	3	ukb-b-16489	Qualifications: College or University degree || id:ukb-b-16489	TRUE	reported	igd
															244	rs9426308	T	C	T	C	-0.00575459	0.0082	0.288041	0.2971	FALSE	FALSE	FALSE	finn-b-M13_CERVICALGIA	1	28876200	0.0278	NA	0.7683	Cervicalgia || id:finn-b-M13_CERVICALGIA	Cervicalgia	Cervicalgia || ||	TRUE	igd	1	4.20001e-08	28876200	458079	0.00104977	1	ukb-b-16489	Qualifications: College or University degree || id:ukb-b-16489	TRUE	reported	igd
															245	rs9517313	C	G	C	G	-0.00595834	-0.0046	0.381252	0.4421	FALSE	TRUE	TRUE	finn-b-M13_CERVICALGIA	13	99105892	0.0258	NA	0.8589	Cervicalgia || id:finn-b-M13_CERVICALGIA	Cervicalgia	Cervicalgia || ||	TRUE	igd	200	1.09999e-09	99105892	458079	0.00097862	13	ukb-b-16489	Qualifications: College or University degree || id:ukb-b-16489	TRUE	reported	igd
															246	rs9557427	T	C	T	C	-0.00699326	0.0129	0.308111	0.3145	FALSE	FALSE	FALSE	finn-b-M13_CERVICALGIA	13	101055584	0.0274	NA	0.6383	Cervicalgia || id:finn-b-M13_CERVICALGIA	Cervicalgia	Cervicalgia || ||	TRUE	igd	202	1.80011e-11	101055584	458079	0.00104003	13	ukb-b-16489	Qualifications: College or University degree || id:ukb-b-16489	TRUE	reported	igd
															247	rs9616812	T	C	T	C	0.00587398	0.0048	0.479062	0.4653	FALSE	FALSE	FALSE	finn-b-M13_CERVICALGIA	22	51105556	0.0255	NA	0.8524	Cervicalgia || id:finn-b-M13_CERVICALGIA	Cervicalgia	Cervicalgia || ||	TRUE	igd	260	7.19996e-10	51105556	458079	0.000953464	22	ukb-b-16489	Qualifications: College or University degree || id:ukb-b-16489	TRUE	reported	igd
															248	rs9640052	C	T	C	T	-0.00806301	-0.0546	0.150403	0.1892	FALSE	FALSE	FALSE	finn-b-M13_CERVICALGIA	7	8001001	0.033	NA	0.0974204	Cervicalgia || id:finn-b-M13_CERVICALGIA	Cervicalgia	Cervicalgia || ||	TRUE	igd	139	5.49997e-09	8001001	458079	0.00138263	7	ukb-b-16489	Qualifications: College or University degree || id:ukb-b-16489	TRUE	reported	igd
															249	rs9675315	C	T	C	T	-0.00558883	-0.0339	0.407129	0.4167	FALSE	FALSE	FALSE	finn-b-M13_CERVICALGIA	17	32541260	0.0258	NA	0.1895	Cervicalgia || id:finn-b-M13_CERVICALGIA	Cervicalgia	Cervicalgia || ||	TRUE	igd	233	9.09997e-09	32541260	458079	0.000972648	17	ukb-b-16489	Qualifications: College or University degree || id:ukb-b-16489	TRUE	reported	igd
															250	rs9879265	C	T	C	T	-0.00605168	0.0386	0.385869	0.3955	FALSE	FALSE	FALSE	finn-b-M13_CERVICALGIA	3	161355163	0.026	NA	0.1373	Cervicalgia || id:finn-b-M13_CERVICALGIA	Cervicalgia	Cervicalgia || ||	TRUE	igd	65	5.39995e-10	161355163	458079	0.000975026	3	ukb-b-16489	Qualifications: College or University degree || id:ukb-b-16489	TRUE	reported	igd
															251	rs9891803	T	C	T	C	-0.00566872	-0.0084	0.489065	0.5185	FALSE	FALSE	FALSE	finn-b-M13_CERVICALGIA	17	31609815	0.0255	NA	0.740399	Cervicalgia || id:finn-b-M13_CERVICALGIA	Cervicalgia	Cervicalgia || ||	TRUE	igd	231	2.99999e-09	31609815	458079	0.000955375	17	ukb-b-16489	Qualifications: College or University degree || id:ukb-b-16489	TRUE	reported	igd
															252	rs9964724	T	C	T	C	0.0116114	-0.0318	0.681718	0.7431	FALSE	FALSE	FALSE	finn-b-M13_CERVICALGIA	18	35159124	0.0291	NA	0.2759	Cervicalgia || id:finn-b-M13_CERVICALGIA	Cervicalgia	Cervicalgia || ||	TRUE	igd	240	7.29962e-30	35159124	458079	0.00102288	18	ukb-b-16489	Qualifications: College or University degree || id:ukb-b-16489	TRUE	reported	igd
															253	rs9966970	T	C	T	C	-0.00821812	0.0282	0.882844	0.8891	FALSE	FALSE	FALSE	finn-b-M13_CERVICALGIA	18	50363061	0.0406	NA	0.4871	Cervicalgia || id:finn-b-M13_CERVICALGIA	Cervicalgia	Cervicalgia || ||	TRUE	igd	239	2.90001e-08	50363061	458079	0.00148161	18	ukb-b-16489	Qualifications: College or University degree || id:ukb-b-16489	TRUE	reported	igd
[truncated: 2 more columns]

## Sheet: educational-Cervicalgia-Rplot
														outcome	exposure	method	nsnp	b	se	pval	lo_ci	up_ci	or	or_lci95	or_uci95
													1	Cervicalgia	Qualifications: College or University degree	MR Egger	238	-0.737091	1.04898	0.48295	-2.79309	1.3189	0.478504	0.0612319	3.73932
													2	Cervicalgia	Qualifications: College or University degree	Weighted median	238	-1.05145	0.398168	0.00827276	-1.83186	-0.271045	0.349429	0.160115	0.762582
													3	Cervicalgia	Qualifications: College or University degree	Inverse variance weighted	238	-1.21956	0.261848	3.2e-06	-1.73278	-0.706336	0.295361	0.176792	0.493449
													4	Cervicalgia	Qualifications: College or University degree	Simple mode	238	-0.884096	1.16524	0.44877	-3.16796	1.39977	0.413087	0.0420895	4.05425
													5	Cervicalgia	Qualifications: College or University degree	Weighted mode	238	-1.2504	1.04621	0.233216	-3.30098	0.800178	0.28639	0.036847	2.22594
														outcome	exposure	method	Q	Q_df	Q_pval
													1	Cervicalgia	Qualifications: College or University degree	MR Egger	249.143	236	0.266112
													2	Cervicalgia	Qualifications: College or University degree	Inverse variance weighted	249.381	237	0.277744
														outcome	exposure	egger_intercept	se	pval
													1	Cervicalgia	Qualifications: College or University degree	-0.00367666	0.00773989	0.635206
														Main.MR.results.Exposure	Main.MR.results.MR.Analysis	Main.MR.results.Causal.Estimate	Main.MR.results.Sd	Main.MR.results.T.stat	Main.MR.results.P.value	MR.PRESSO.results.Global.Test.RSSobs	MR.PRESSO.results.Global.Test.Pvalue
													1	beta.exposure	Raw	-1.21956	0.261848	-4.6575	5.33563e-06	251.529	0.2764
													2	beta.exposure	Outlier-corrected	NA	NA	NA	NA	251.529	0.2764

## Sheet: HPW-Cervicalgia
	SNP	effect_allele.exposure	other_allele.exposure	effect_allele.outcome	other_allele.outcome	beta.exposure	beta.outcome	eaf.exposure	eaf.outcome	remove	palindromic	ambiguous	id.outcome	chr	pos	se.outcome	samplesize.outcome	pval.outcome	outcome	originalname.outcome	outcome.deprecated	mr_keep.outcome	data_source.outcome	...1	pos.exposure	pval.exposure	chr.exposure	samplesize.exposure	se.exposure	id.exposure	exposure	mr_keep.exposure	pval_origin.exposure	data_source.exposure	action	mr_keep
1	rs1081158	T	C	T	C	0.0169887	0.0102	0.581826	0.5874	FALSE	FALSE	FALSE	finn-b-M13_CERVICALGIA	5	88004616	0.0259	NA	0.6924	Cervicalgia || id:finn-b-M13_CERVICALGIA	Cervicalgia	Cervicalgia || ||	TRUE	igd	11	88004616	2.70023e-12	5	263615	0.00242996	ukb-b-2002	Job involves heavy manual or physical work || id:ukb-b-2002	TRUE	reported	igd	2	TRUE
2	rs10820625	C	T	C	T	-0.0160068	-0.0054	0.220898	0.1912	FALSE	FALSE	FALSE	finn-b-M13_CERVICALGIA	9	99203606	0.0325	NA	0.8681	Cervicalgia || id:finn-b-M13_CERVICALGIA	Cervicalgia	Cervicalgia || ||	TRUE	igd	19	99203606	2.90001e-08	9	263615	0.00288515	ukb-b-2002	Job involves heavy manual or physical work || id:ukb-b-2002	TRUE	reported	igd	2	TRUE
3	rs11130889	G	C	G	C	-0.0249218	-0.0369	0.075137	0.07087	FALSE	TRUE	FALSE	finn-b-M13_CERVICALGIA	3	62562748	0.0501	NA	0.4607	Cervicalgia || id:finn-b-M13_CERVICALGIA	Cervicalgia	Cervicalgia || ||	TRUE	igd	7	62562748	4.49997e-08	3	263615	0.00455725	ukb-b-2002	Job involves heavy manual or physical work || id:ukb-b-2002	TRUE	reported	igd	2	TRUE
4	rs11663824	A	C	A	C	0.0136375	0.0272	0.396798	0.4015	FALSE	FALSE	FALSE	finn-b-M13_CERVICALGIA	18	50745236	0.026	NA	0.2954	Cervicalgia || id:finn-b-M13_CERVICALGIA	Cervicalgia	Cervicalgia || ||	TRUE	igd	25	50745236	2.5e-08	18	263615	0.00244806	ukb-b-2002	Job involves heavy manual or physical work || id:ukb-b-2002	TRUE	reported	igd	2	TRUE
5	rs11678979	C	T	C	T	-0.0149934	0.0057	0.271768	0.196	FALSE	FALSE	FALSE	finn-b-M13_CERVICALGIA	2	100802891	0.0322	NA	0.8592	Cervicalgia || id:finn-b-M13_CERVICALGIA	Cervicalgia	Cervicalgia || ||	TRUE	igd	5	100802891	2.99999e-08	2	263615	0.00270637	ukb-b-2002	Job involves heavy manual or physical work || id:ukb-b-2002	TRUE	reported	igd	2	TRUE
6	rs11726786	G	T	G	T	0.0165951	-0.0297	0.366352	0.3248	FALSE	FALSE	FALSE	finn-b-M13_CERVICALGIA	4	106120756	0.0273	NA	0.2763	Cervicalgia || id:finn-b-M13_CERVICALGIA	Cervicalgia	Cervicalgia || ||	TRUE	igd	10	106120756	2.39994e-11	4	263615	0.00248344	ukb-b-2002	Job involves heavy manual or physical work || id:ukb-b-2002	TRUE	reported	igd	2	TRUE
7	rs11756123	T	A	T	A	-0.0137486	-0.0503	0.634651	0.639	FALSE	TRUE	FALSE	finn-b-M13_CERVICALGIA	6	152218079	0.0265	NA	0.0580403	Cervicalgia || id:finn-b-M13_CERVICALGIA	Cervicalgia	Cervicalgia || ||	TRUE	igd	14	152218079	3.2e-08	6	263615	0.00248658	ukb-b-2002	Job involves heavy manual or physical work || id:ukb-b-2002	TRUE	reported	igd	2	TRUE
8	rs12089815	A	G	A	G	-0.0151469	-0.0583	0.548546	0.3827	FALSE	FALSE	FALSE	finn-b-M13_CERVICALGIA	1	91189933	0.0263	NA	0.0264899	Cervicalgia || id:finn-b-M13_CERVICALGIA	Cervicalgia	Cervicalgia || ||	TRUE	igd	2	91189933	3.09999e-10	1	263615	0.00240736	ukb-b-2002	Job involves heavy manual or physical work || id:ukb-b-2002	TRUE	reported	igd	2	TRUE
9	rs1370059	G	A	G	A	0.0180816	-0.0098	0.232046	0.2195	FALSE	FALSE	FALSE	finn-b-M13_CERVICALGIA	13	58523077	0.031	NA	0.7511	Cervicalgia || id:finn-b-M13_CERVICALGIA	Cervicalgia	Cervicalgia || ||	TRUE	igd	22	58523077	1.79999e-10	13	263615	0.00283492	ukb-b-2002	Job involves heavy manual or physical work || id:ukb-b-2002	TRUE	reported	igd	2	TRUE
10	rs2091329	G	A	G	A	-0.0158895	-0.0098	0.288157	0.3151	FALSE	FALSE	FALSE	finn-b-M13_CERVICALGIA	1	110042079	0.0273	NA	0.7198	Cervicalgia || id:finn-b-M13_CERVICALGIA	Cervicalgia	Cervicalgia || ||	TRUE	igd	1	110042079	2e-09	1	263615	0.00265008	ukb-b-2002	Job involves heavy manual or physical work || id:ukb-b-2002	TRUE	reported	igd	2	TRUE
11	rs2318540	G	T	G	T	-0.0142827	-0.0046	0.572308	0.5288	FALSE	FALSE	FALSE	finn-b-M13_CERVICALGIA	4	67831581	0.0255	NA	0.8576	Cervicalgia || id:finn-b-M13_CERVICALGIA	Cervicalgia	Cervicalgia || ||	TRUE	igd	9	67831581	3.69999e-09	4	263615	0.00242247	ukb-b-2002	Job involves heavy manual or physical work || id:ukb-b-2002	TRUE	reported	igd	2	TRUE
12	rs2819348	C	T	C	T	0.0145582	0.0032	0.352247	0.3007	FALSE	FALSE	FALSE	finn-b-M13_CERVICALGIA	1	201884952	0.0278	NA	0.907	Cervicalgia || id:finn-b-M13_CERVICALGIA	Cervicalgia	Cervicalgia || ||	TRUE	igd	3	201884952	5.60003e-09	1	263615	0.00249731	ukb-b-2002	Job involves heavy manual or physical work || id:ukb-b-2002	TRUE	reported	igd	2	TRUE
13	rs34700731	A	G	A	G	0.0197694	0.0302	0.134891	0.1761	FALSE	FALSE	FALSE	finn-b-M13_CERVICALGIA	2	203360745	0.0333	NA	0.3646	Cervicalgia || id:finn-b-M13_CERVICALGIA	Cervicalgia	Cervicalgia || ||	TRUE	igd	6	203360745	1.5e-08	2	263615	0.00349445	ukb-b-2002	Job involves heavy manual or physical work || id:ukb-b-2002	TRUE	reported	igd	2	TRUE
14	rs35999162	G	C	G	C	-0.0248598	-0.0343	0.31042	0.4374	FALSE	TRUE	TRUE	finn-b-M13_CERVICALGIA	3	49597230	0.0258	NA	0.1833	Cervicalgia || id:finn-b-M13_CERVICALGIA	Cervicalgia	Cervicalgia || ||	TRUE	igd	8	49597230	7.39946e-22	3	263615	0.0025873	ukb-b-2002	Job involves heavy manual or physical work || id:ukb-b-2002	TRUE	reported	igd	2	FALSE
15	rs3785354	T	C	T	C	0.0135824	0.0537	0.367566	0.4227	FALSE	FALSE	FALSE	finn-b-M13_CERVICALGIA	16	28550667	0.0257	NA	0.0365999	Cervicalgia || id:finn-b-M13_CERVICALGIA	Cervicalgia	Cervicalgia || ||	TRUE	igd	24	28550667	3.69999e-08	16	263615	0.0024672	ukb-b-2002	Job involves heavy manual or physical work || id:ukb-b-2002	TRUE	reported	igd	2	TRUE
16	rs4731992	G	A	G	A	-0.0170407	-0.0298	0.781718	0.8316	FALSE	FALSE	FALSE	finn-b-M13_CERVICALGIA	7	133702097	0.034	NA	0.3809	Cervicalgia || id:finn-b-M13_CERVICALGIA	Cervicalgia	Cervicalgia || ||	TRUE	igd	15	133702097	4e-09	7	263615	0.002895	ukb-b-2002	Job involves heavy manual or physical work || id:ukb-b-2002	TRUE	reported	igd	2	TRUE
17	rs56194430	T	C	T	C	0.0188539	-0.0125	0.169355	0.1254	FALSE	FALSE	FALSE	finn-b-M13_CERVICALGIA	5	67824690	0.0386	NA	0.7449	Cervicalgia || id:finn-b-M13_CERVICALGIA	Cervicalgia	Cervicalgia || ||	TRUE	igd	12	67824690	4.49997e-09	5	263615	0.00321485	ukb-b-2002	Job involves heavy manual or physical work || id:ukb-b-2002	TRUE	reported	igd	2	TRUE
18	rs62511803	A	G	A	G	-0.0211702	-0.0225	0.140624	0.1642	FALSE	FALSE	FALSE	finn-b-M13_CERVICALGIA	8	115992376	0.0341	NA	0.5093	Cervicalgia || id:finn-b-M13_CERVICALGIA	Cervicalgia	Cervicalgia || ||	TRUE	igd	18	115992376	7.49998e-10	8	263615	0.00343968	ukb-b-2002	Job involves heavy manual or physical work || id:ukb-b-2002	TRUE	reported	igd	2	TRUE
19	rs6544763	C	T	C	T	0.0139692	0.0181	0.660134	0.6154	FALSE	FALSE	FALSE	finn-b-M13_CERVICALGIA	2	44813233	0.0261	NA	0.488	Cervicalgia || id:finn-b-M13_CERVICALGIA	Cervicalgia	Cervicalgia || ||	TRUE	igd	4	44813233	3.2e-08	2	263615	0.00252586	ukb-b-2002	Job involves heavy manual or physical work || id:ukb-b-2002	TRUE	reported	igd	2	TRUE
20	rs7108077	G	A	G	A	-0.0134395	-0.0263	0.379639	0.2911	FALSE	FALSE	FALSE	finn-b-M13_CERVICALGIA	11	95838005	0.0281	NA	0.3504	Cervicalgia || id:finn-b-M13_CERVICALGIA	Cervicalgia	Cervicalgia || ||	TRUE	igd	21	95838005	4.90004e-08	11	263615	0.00246345	ukb-b-2002	Job involves heavy manual or physical work || id:ukb-b-2002	TRUE	reported	igd	2	TRUE
21	rs77823953	T	C	T	C	-0.0371641	-0.1263	0.032671	0.02213	FALSE	FALSE	FALSE	finn-b-M13_CERVICALGIA	8	143524185	0.0878	NA	0.1505	Cervicalgia || id:finn-b-M13_CERVICALGIA	Cervicalgia	Cervicalgia || ||	TRUE	igd	17	143524185	3.79997e-08	8	263615	0.00675883	ukb-b-2002	Job involves heavy manual or physical work || id:ukb-b-2002	TRUE	reported	igd	2	TRUE
22	rs8054111	G	A	G	A	-0.015349	-0.028	0.729849	0.7795	FALSE	FALSE	FALSE	finn-b-M13_CERVICALGIA	16	71990651	0.0307	NA	0.3625	Cervicalgia || id:finn-b-M13_CERVICALGIA	Cervicalgia	Cervicalgia || ||	TRUE	igd	23	71990651	1.2e-08	16	263615	0.0026932	ukb-b-2002	Job involves heavy manual or physical work || id:ukb-b-2002	TRUE	reported	igd	2	TRUE

## Sheet: HPW-Cervicalgia-Rplot
														outcome	exposure	method	nsnp	b	se	pval	lo_ci	up_ci	or	or_lci95	or_uci95
													1	Cervicalgia	Job involves heavy manual or physical work	MR Egger	21	0.0468441	2.31529	0.984069	-4.49113	4.58482	1.04796	0.011208	97.9854
													2	Cervicalgia	Job involves heavy manual or physical work	Weighted median	21	1.07815	0.551291	0.0505034	-0.00238403	2.15868	2.93923	0.997619	8.65967
													3	Cervicalgia	Job involves heavy manual or physical work	Inverse variance weighted	21	1.17623	0.404861	0.00366939	0.382702	1.96976	3.24213	1.46624	7.16894
													4	Cervicalgia	Job involves heavy manual or physical work	Simple mode	21	1.18872	1.10468	0.294705	-0.976458	3.35389	3.28287	0.376643	28.6139
													5	Cervicalgia	Job involves heavy manual or physical work	Weighted mode	21	0.99465	0.967121	0.316009	-0.900907	2.89021	2.70378	0.406201	17.997
														outcome	exposure	method	Q	Q_df	Q_pval
													1	Cervicalgia	Job involves heavy manual or physical work	MR Egger	13.8947	19	0.789794
													2	Cervicalgia	Job involves heavy manual or physical work	Inverse variance weighted	14.1402	20	0.823319
														outcome	exposure	egger_intercept	se	pval
													1	Cervicalgia	Job involves heavy manual or physical work	0.0185045	0.0373507	0.62598
														Main.MR.results.Exposure	Main.MR.results.MR.Analysis	Main.MR.results.Causal.Estimate	Main.MR.results.Sd	Main.MR.results.T.stat	Main.MR.results.P.value	MR.PRESSO.results.Global.Test.RSSobs	MR.PRESSO.results.Global.Test.Pvalue
													1	beta.exposure	Raw	1.17623	0.340422	3.45521	0.00250134	15.6576	0.8219
													2	beta.exposure	Outlier-corrected	NA	NA	NA	NA	15.6576	0.8219

## Sheet: MD-Cervicalgia
	SNP	effect_allele.exposure	other_allele.exposure	effect_allele.outcome	other_allele.outcome	beta.exposure	beta.outcome	eaf.exposure	eaf.outcome	remove	palindromic	ambiguous	id.outcome	chr	pos	se.outcome	samplesize.outcome	pval.outcome	outcome	originalname.outcome	outcome.deprecated	mr_keep.outcome	data_source.outcome	...1	chr.exposure	pos.exposure	se.exposure	pval.exposure	samplesize.exposure	id.exposure	exposure	mr_keep.exposure	pval_origin.exposure	data_source.exposure	action	mr_keep
1	rs1021363	G	A	G	A	-0.03	-0.0168	0.6434	0.7247	FALSE	FALSE	FALSE	finn-b-M13_CERVICALGIA	10	106610839	0.0285	NA	0.5564	Cervicalgia || id:finn-b-M13_CERVICALGIA	Cervicalgia	Cervicalgia || ||	TRUE	igd	33	10	106610839	0.0045	2.28718e-11	NA	ieu-b-102	Major depression || id:ieu-b-102	TRUE	reported	igd	2	TRUE
2	rs10235664	C	T	C	T	-0.027	0.0249	0.2529	0.3369	FALSE	FALSE	FALSE	finn-b-M13_CERVICALGIA	7	2086814	0.0269	NA	0.3555	Cervicalgia || id:finn-b-M13_CERVICALGIA	Cervicalgia	Cervicalgia || ||	TRUE	igd	27	7	2086814	0.0049	4.67703e-08	NA	ieu-b-102	Major depression || id:ieu-b-102	TRUE	reported	igd	2	TRUE
3	rs10913112	T	C	T	C	-0.0262	-0.0414	0.378	0.376	FALSE	FALSE	FALSE	finn-b-M13_CERVICALGIA	1	175913828	0.0263	NA	0.1162	Cervicalgia || id:finn-b-M13_CERVICALGIA	Cervicalgia	Cervicalgia || ||	TRUE	igd	3	1	175913828	0.0045	4.52501e-09	NA	ieu-b-102	Major depression || id:ieu-b-102	TRUE	reported	igd	2	TRUE
4	rs12919291	C	G	C	G	0.0327	-0.0146	0.1884	0.1544	FALSE	TRUE	FALSE	finn-b-M13_CERVICALGIA	16	13800430	0.0353	NA	0.679401	Cervicalgia || id:finn-b-M13_CERVICALGIA	Cervicalgia	Cervicalgia || ||	TRUE	igd	45	16	13800430	0.0055	3.092e-09	NA	ieu-b-102	Major depression || id:ieu-b-102	TRUE	reported	igd	2	TRUE
5	rs12967143	C	G	C	G	-0.0345	0.0282	0.7012	0.7458	FALSE	TRUE	FALSE	finn-b-M13_CERVICALGIA	18	53099012	0.0292	NA	0.3334	Cervicalgia || id:finn-b-M13_CERVICALGIA	Cervicalgia	Cervicalgia || ||	TRUE	igd	47	18	53099012	0.0047	2.52697e-13	NA	ieu-b-102	Major depression || id:ieu-b-102	TRUE	reported	igd	2	TRUE
6	rs13037326	T	C	T	C	0.031	0.0599	0.2597	0.2834	FALSE	FALSE	FALSE	finn-b-M13_CERVICALGIA	20	44692598	0.0281	NA	0.0333603	Cervicalgia || id:finn-b-M13_CERVICALGIA	Cervicalgia	Cervicalgia || ||	TRUE	igd	50	20	44692598	0.0049	2.398e-10	NA	ieu-b-102	Major depression || id:ieu-b-102	TRUE	reported	igd	2	TRUE
7	rs1367635	C	T	C	T	0.0253	0.0234	0.5148	0.4909	FALSE	FALSE	FALSE	finn-b-M13_CERVICALGIA	18	50861409	0.0255	NA	0.3592	Cervicalgia || id:finn-b-M13_CERVICALGIA	Cervicalgia	Cervicalgia || ||	TRUE	igd	49	18	50861409	0.0043	4.35402e-09	NA	ieu-b-102	Major depression || id:ieu-b-102	TRUE	reported	igd	2	TRUE
8	rs150186873	C	A	C	A	0.0704	0.1404	0.0327	0.01789	FALSE	FALSE	FALSE	finn-b-M13_CERVICALGIA	6	27182377	0.0962	NA	0.1445	Cervicalgia || id:finn-b-M13_CERVICALGIA	Cervicalgia	Cervicalgia || ||	TRUE	igd	18	6	27182377	0.012	4.51305e-09	NA	ieu-b-102	Major depression || id:ieu-b-102	TRUE	reported	igd	2	TRUE
9	rs17641524	T	C	T	C	-0.03	-0.0082	0.2101	0.1457	FALSE	FALSE	FALSE	finn-b-M13_CERVICALGIA	1	197704717	0.0363	NA	0.8209	Cervicalgia || id:finn-b-M13_CERVICALGIA	Cervicalgia	Cervicalgia || ||	TRUE	igd	4	1	197704717	0.0053	1.502e-08	NA	ieu-b-102	Major depression || id:ieu-b-102	TRUE	reported	igd	2	TRUE
10	rs1931388	G	A	G	A	-0.0295	0.01	0.4042	0.4262	FALSE	FALSE	FALSE	finn-b-M13_CERVICALGIA	9	11203149	0.0257	NA	0.6967	Cervicalgia || id:finn-b-M13_CERVICALGIA	Cervicalgia	Cervicalgia || ||	TRUE	igd	30	9	11203149	0.0044	1.67996e-11	NA	ieu-b-102	Major depression || id:ieu-b-102	TRUE	reported	igd	2	TRUE
11	rs1950829	G	A	G	A	-0.0297	0.0065	0.5173	0.4899	FALSE	FALSE	FALSE	finn-b-M13_CERVICALGIA	14	42097937	0.0255	NA	0.7986	Cervicalgia || id:finn-b-M13_CERVICALGIA	Cervicalgia	Cervicalgia || ||	TRUE	igd	41	14	42097937	0.0043	4.73805e-12	NA	ieu-b-102	Major depression || id:ieu-b-102	TRUE	reported	igd	2	TRUE
12	rs198457	T	C	T	C	-0.0315	0.0165	0.1886	0.1021	FALSE	FALSE	FALSE	finn-b-M13_CERVICALGIA	11	61471678	0.0427	NA	0.6987	Cervicalgia || id:finn-b-M13_CERVICALGIA	Cervicalgia	Cervicalgia || ||	TRUE	igd	34	11	61471678	0.0056	1.89998e-08	NA	ieu-b-102	Major depression || id:ieu-b-102	TRUE	reported	igd	2	TRUE
13	rs2111592	A	G	A	G	0.0263	0.0466	0.3141	0.3447	FALSE	FALSE	FALSE	finn-b-M13_CERVICALGIA	2	208049581	0.0267	NA	0.0815793	Cervicalgia || id:finn-b-M13_CERVICALGIA	Cervicalgia	Cervicalgia || ||	TRUE	igd	8	2	208049581	0.0046	1.34999e-08	NA	ieu-b-102	Major depression || id:ieu-b-102	TRUE	reported	igd	2	TRUE
14	rs2214123	G	A	G	A	-0.0261	-0.0213	0.6466	0.6223	FALSE	FALSE	FALSE	finn-b-M13_CERVICALGIA	6	67000001	0.0265	NA	0.4209	Cervicalgia || id:finn-b-M13_CERVICALGIA	Cervicalgia	Cervicalgia || ||	TRUE	igd	21	6	67000001	0.0045	8.55598e-09	NA	ieu-b-102	Major depression || id:ieu-b-102	TRUE	reported	igd	2	TRUE
15	rs2232423	G	A	G	A	-0.062	-0.0947	0.1056	0.05071	FALSE	FALSE	FALSE	finn-b-M13_CERVICALGIA	6	28366151	0.0603	NA	0.1166	Cervicalgia || id:finn-b-M13_CERVICALGIA	Cervicalgia	Cervicalgia || ||	TRUE	igd	19	6	28366151	0.007	1.13501e-18	NA	ieu-b-102	Major depression || id:ieu-b-102	TRUE	reported	igd	2	TRUE
16	rs2418449	C	T	C	T	-0.0281	-0.0607	0.281	0.3217	FALSE	FALSE	FALSE	finn-b-M13_CERVICALGIA	9	119731359	0.0273	NA	0.0260597	Cervicalgia || id:finn-b-M13_CERVICALGIA	Cervicalgia	Cervicalgia || ||	TRUE	igd	32	9	119731359	0.0048	4.24502e-09	NA	ieu-b-102	Major depression || id:ieu-b-102	TRUE	reported	igd	2	TRUE
17	rs247910	G	A	G	A	0.0237	0.0047	0.457	0.464	FALSE	FALSE	FALSE	finn-b-M13_CERVICALGIA	5	87630769	0.0255	NA	0.8538	Cervicalgia || id:finn-b-M13_CERVICALGIA	Cervicalgia	Cervicalgia || ||	TRUE	igd	16	5	87630769	0.0043	4.71205e-08	NA	ieu-b-102	Major depression || id:ieu-b-102	TRUE	reported	igd	2	TRUE
18	rs2522831	C	T	C	T	0.024	0.0225	0.4739	0.4852	FALSE	FALSE	FALSE	finn-b-M13_CERVICALGIA	7	82448100	0.0254	NA	0.3757	Cervicalgia || id:finn-b-M13_CERVICALGIA	Cervicalgia	Cervicalgia || ||	TRUE	igd	23	7	82448100	0.0043	2.113e-08	NA	ieu-b-102	Major depression || id:ieu-b-102	TRUE	reported	igd	2	TRUE
19	rs2568958	A	G	A	G	0.0382	0.016	0.6042	0.6453	FALSE	FALSE	FALSE	finn-b-M13_CERVICALGIA	1	72765116	0.0267	NA	0.548399	Cervicalgia || id:finn-b-M13_CERVICALGIA	Cervicalgia	Cervicalgia || ||	TRUE	igd	2	1	72765116	0.0044	2.90202e-18	NA	ieu-b-102	Major depression || id:ieu-b-102	TRUE	reported	igd	2	TRUE
20	rs28541419	G	C	G	C	-0.0292	0.0204	0.2308	0.1663	FALSE	TRUE	FALSE	finn-b-M13_CERVICALGIA	15	88945878	0.0348	NA	0.558	Cervicalgia || id:finn-b-M13_CERVICALGIA	Cervicalgia	Cervicalgia || ||	TRUE	igd	44	15	88945878	0.0052	1.75598e-08	NA	ieu-b-102	Major depression || id:ieu-b-102	TRUE	reported	igd	2	TRUE
21	rs2876520	G	C	G	C	0.026	0.0239	0.4688	0.4309	FALSE	TRUE	TRUE	finn-b-M13_CERVICALGIA	6	142996618	0.0259	NA	0.3551	Cervicalgia || id:finn-b-M13_CERVICALGIA	Cervicalgia	Cervicalgia || ||	TRUE	igd	22	6	142996618	0.0043	2.24099e-09	NA	ieu-b-102	Major depression || id:ieu-b-102	TRUE	reported	igd	2	FALSE
22	rs30266	A	G	A	G	0.0366	0.007	0.3271	0.29	FALSE	FALSE	FALSE	finn-b-M13_CERVICALGIA	5	103972357	0.0282	NA	0.8028	Cervicalgia || id:finn-b-M13_CERVICALGIA	Cervicalgia	Cervicalgia || ||	TRUE	igd	15	5	103972357	0.0046	1.42791e-15	NA	ieu-b-102	Major depression || id:ieu-b-102	TRUE	reported	igd	2	TRUE
23	rs354155	C	G	C	G	-0.0449	-0.0066	0.0923	0.1578	FALSE	TRUE	FALSE	finn-b-M13_CERVICALGIA	1	49675276	0.0347	NA	0.8495	Cervicalgia || id:finn-b-M13_CERVICALGIA	Cervicalgia	Cervicalgia || ||	TRUE	igd	5	1	49675276	0.0075	1.75102e-09	NA	ieu-b-102	Major depression || id:ieu-b-102	TRUE	reported	igd	2	TRUE
24	rs3807865	A	G	A	G	0.031	0.0012	0.4105	0.3627	FALSE	FALSE	FALSE	finn-b-M13_CERVICALGIA	7	12250402	0.0265	NA	0.9637	Cervicalgia || id:finn-b-M13_CERVICALGIA	Cervicalgia	Cervicalgia || ||	TRUE	igd	26	7	12250402	0.0044	1.09295e-12	NA	ieu-b-102	Major depression || id:ieu-b-102	TRUE	reported	igd	2	TRUE
25	rs4141983	C	T	C	T	-0.0264	-0.0185	0.326	0.3414	FALSE	FALSE	FALSE	finn-b-M13_CERVICALGIA	1	18122009	0.0269	NA	0.490801	Cervicalgia || id:finn-b-M13_CERVICALGIA	Cervicalgia	Cervicalgia || ||	TRUE	igd	7	1	18122009	0.0046	9.69192e-09	NA	ieu-b-102	Major depression || id:ieu-b-102	TRUE	reported	igd	2	TRUE
26	rs4497414	C	T	C	T	0.0291	-0.008	0.44	0.5667	FALSE	FALSE	FALSE	finn-b-M13_CERVICALGIA	11	88756779	0.0258	NA	0.7571	Cervicalgia || id:finn-b-M13_CERVICALGIA	Cervicalgia	Cervicalgia || ||	TRUE	igd	35	11	88756779	0.0044	2.92685e-11	NA	ieu-b-102	Major depression || id:ieu-b-102	TRUE	reported	igd	2	TRUE
27	rs4730387	A	T	A	T	0.0238	0.0607	0.4659	0.4551	FALSE	TRUE	TRUE	finn-b-M13_CERVICALGIA	7	109100414	0.0256	NA	0.0176401	Cervicalgia || id:finn-b-M13_CERVICALGIA	Cervicalgia	Cervicalgia || ||	TRUE	igd	24	7	109100414	0.0043	4.12003e-08	NA	ieu-b-102	Major depression || id:ieu-b-102	TRUE	reported	igd	2	FALSE
28	rs4799949	T	C	T	C	-0.0292	-0.0362	0.6684	0.7349	FALSE	FALSE	FALSE	finn-b-M13_CERVICALGIA	18	35155910	0.0289	NA	0.21	Cervicalgia || id:finn-b-M13_CERVICALGIA	Cervicalgia	Cervicalgia || ||	TRUE	igd	46	18	35155910	0.0046	1.40301e-10	NA	ieu-b-102	Major depression || id:ieu-b-102	TRUE	reported	igd	2	TRUE
29	rs4936276	C	G	C	G	0.0278	-0.0136	0.622	0.7895	FALSE	TRUE	FALSE	finn-b-M13_CERVICALGIA	11	113365141	0.0315	NA	0.665701	Cervicalgia || id:finn-b-M13_CERVICALGIA	Cervicalgia	Cervicalgia || ||	TRUE	igd	36	11	113365141	0.0044	3.57001e-10	NA	ieu-b-102	Major depression || id:ieu-b-102	TRUE	reported	igd	2	TRUE
30	rs508502	T	C	T	C	-0.0264	-0.0022	0.2992	0.3421	FALSE	FALSE	FALSE	finn-b-M13_CERVICALGIA	13	80921519	0.027	NA	0.9365	Cervicalgia || id:finn-b-M13_CERVICALGIA	Cervicalgia	Cervicalgia || ||	TRUE	igd	40	13	80921519	0.0048	3.55599e-08	NA	ieu-b-102	Major depression || id:ieu-b-102	TRUE	reported	igd	2	TRUE
31	rs59082935	T	C	T	C	0.0363	-0.0335	0.1342	0.1535	FALSE	FALSE	FALSE	finn-b-M13_CERVICALGIA	7	38724868	0.0358	NA	0.349	Cervicalgia || id:finn-b-M13_CERVICALGIA	Cervicalgia	Cervicalgia || ||	TRUE	igd	28	7	38724868	0.0066	3.071e-08	NA	ieu-b-102	Major depression || id:ieu-b-102	TRUE	reported	igd	2	TRUE
32	rs61914045	A	G	A	G	0.0309	-0.0092	0.2034	0.1881	FALSE	FALSE	FALSE	finn-b-M13_CERVICALGIA	12	52352301	0.0325	NA	0.7771	Cervicalgia || id:finn-b-M13_CERVICALGIA	Cervicalgia	Cervicalgia || ||	TRUE	igd	37	12	52352301	0.0054	7.96398e-09	NA	ieu-b-102	Major depression || id:ieu-b-102	TRUE	reported	igd	2	TRUE
33	rs62535714	A	G	A	G	0.0339	0.0132	0.1639	0.2425	FALSE	FALSE	FALSE	finn-b-M13_CERVICALGIA	9	37182655	0.0296	NA	0.6548	Cervicalgia || id:finn-b-M13_CERVICALGIA	Cervicalgia	Cervicalgia || ||	TRUE	igd	29	9	37182655	0.0058	4.68598e-09	NA	ieu-b-102	Major depression || id:ieu-b-102	TRUE	reported	igd	2	TRUE
34	rs66511648	C	T	C	T	0.0297	-0.009	0.284	0.2168	FALSE	FALSE	FALSE	finn-b-M13_CERVICALGIA	3	117515519	0.0311	NA	0.772999	Cervicalgia || id:finn-b-M13_CERVICALGIA	Cervicalgia	Cervicalgia || ||	TRUE	igd	13	3	117515519	0.0048	6.03004e-10	NA	ieu-b-102	Major depression || id:ieu-b-102	TRUE	reported	igd	2	TRUE
35	rs7152906	C	T	C	T	0.0258	-0.0109	0.5196	0.4959	FALSE	FALSE	FALSE	finn-b-M13_CERVICALGIA	14	75125540	0.0255	NA	0.667899	Cervicalgia || id:finn-b-M13_CERVICALGIA	Cervicalgia	Cervicalgia || ||	TRUE	igd	43	14	75125540	0.0043	1.87301e-09	NA	ieu-b-102	Major depression || id:ieu-b-102	TRUE	reported	igd	2	TRUE
36	rs7241572	A	G	A	G	0.0323	0.0383	0.2047	0.2161	FALSE	FALSE	FALSE	finn-b-M13_CERVICALGIA	18	77580712	0.031	NA	0.2167	Cervicalgia || id:finn-b-M13_CERVICALGIA	Cervicalgia	Cervicalgia || ||	TRUE	igd	48	18	77580712	0.0054	2.43299e-09	NA	ieu-b-102	Major depression || id:ieu-b-102	TRUE	reported	igd	2	TRUE
37	rs7538938	C	T	C	T	0.0251	-0.0096	0.5599	0.5311	FALSE	FALSE	FALSE	finn-b-M13_CERVICALGIA	1	67132262	0.0256	NA	0.707801	Cervicalgia || id:finn-b-M13_CERVICALGIA	Cervicalgia	Cervicalgia || ||	TRUE	igd	6	1	67132262	0.0043	7.28903e-09	NA	ieu-b-102	Major depression || id:ieu-b-102	TRUE	reported	igd	2	TRUE
38	rs754287	A	T	A	T	-0.0289	-0.0205	0.3664	0.3746	FALSE	TRUE	FALSE	finn-b-M13_CERVICALGIA	14	103997525	0.0264	NA	0.4372	Cervicalgia || id:finn-b-M13_CERVICALGIA	Cervicalgia	Cervicalgia || ||	TRUE	igd	42	14	103997525	0.0045	1.31099e-10	NA	ieu-b-102	Major depression || id:ieu-b-102	TRUE	reported	igd	2	TRUE
39	rs7551758	G	T	G	T	0.0283	-0.0232	0.5329	0.5341	FALSE	FALSE	FALSE	finn-b-M13_CERVICALGIA	1	52274078	0.0255	NA	0.3637	Cervicalgia || id:finn-b-M13_CERVICALGIA	Cervicalgia	Cervicalgia || ||	TRUE	igd	1	1	52274078	0.0043	5.1074e-11	NA	ieu-b-102	Major depression || id:ieu-b-102	TRUE	reported	igd	2	TRUE
40	rs76954012	A	T	A	T	0.0412	0.0292	0.0931	0.05714	FALSE	TRUE	FALSE	finn-b-M13_CERVICALGIA	3	115977242	0.0561	NA	0.6022	Cervicalgia || id:finn-b-M13_CERVICALGIA	Cervicalgia	Cervicalgia || ||	TRUE	igd	14	3	115977242	0.0074	2.41002e-08	NA	ieu-b-102	Major depression || id:ieu-b-102	TRUE	reported	igd	2	TRUE
41	rs7725715	A	G	A	G	0.029	0.0277	0.5343	0.6132	FALSE	FALSE	FALSE	finn-b-M13_CERVICALGIA	5	164487555	0.0262	NA	0.2908	Cervicalgia || id:finn-b-M13_CERVICALGIA	Cervicalgia	Cervicalgia || ||	TRUE	igd	17	5	164487555	0.0043	1.60694e-11	NA	ieu-b-102	Major depression || id:ieu-b-102	TRUE	reported	igd	2	TRUE
42	rs843812	A	G	A	G	0.0248	0.0273	0.4117	0.4651	FALSE	FALSE	FALSE	finn-b-M13_CERVICALGIA	3	61255413	0.0255	NA	0.2849	Cervicalgia || id:finn-b-M13_CERVICALGIA	Cervicalgia	Cervicalgia || ||	TRUE	igd	11	3	61255413	0.0044	1.40501e-08	NA	ieu-b-102	Major depression || id:ieu-b-102	TRUE	reported	igd	2	TRUE
43	rs9364755	G	A	G	A	0.0283	0.0611	0.2262	0.2766	FALSE	FALSE	FALSE	finn-b-M13_CERVICALGIA	6	165117329	0.0283	NA	0.0308802	Cervicalgia || id:finn-b-M13_CERVICALGIA	Cervicalgia	Cervicalgia || ||	TRUE	igd	20	6	165117329	0.0051	3.48602e-08	NA	ieu-b-102	Major depression || id:ieu-b-102	TRUE	reported	igd	2	TRUE
44	rs9529218	T	C	T	C	-0.034	0.0144	0.2031	0.2816	FALSE	FALSE	FALSE	finn-b-M13_CERVICALGIA	13	31790053	0.0283	NA	0.611499	Cervicalgia || id:finn-b-M13_CERVICALGIA	Cervicalgia	Cervicalgia || ||	TRUE	igd	38	13	31790053	0.0054	2.231e-10	NA	ieu-b-102	Major depression || id:ieu-b-102	TRUE	reported	igd	2	TRUE
45	rs9536381	T	C	T	C	0.0255	0.0181	0.3259	0.3394	FALSE	FALSE	FALSE	finn-b-M13_CERVICALGIA	13	53860655	0.0269	NA	0.5009	Cervicalgia || id:finn-b-M13_CERVICALGIA	Cervicalgia	Cervicalgia || ||	TRUE	igd	39	13	53860655	0.0046	2.61698e-08	NA	ieu-b-102	Major depression || id:ieu-b-102	TRUE	reported	igd	2	TRUE
46	rs9831648	T	G	T	G	-0.0292	-0.0377	0.7739	0.8387	FALSE	FALSE	FALSE	finn-b-M13_CERVICALGIA	3	49214303	0.0351	NA	0.2828	Cervicalgia || id:finn-b-M13_CERVICALGIA	Cervicalgia	Cervicalgia || ||	TRUE	igd	12	3	49214303	0.0052	1.58599e-08	NA	ieu-b-102	Major depression || id:ieu-b-102	TRUE	reported	igd	2	TRUE

## Sheet: MD-Cervicalgia-Rplot
														outcome	exposure	method	nsnp	b	se	pval	lo_ci	up_ci	or	or_lci95	or_uci95
													1	Cervicalgia	Major depression	MR Egger	44	0.341057	0.861899	0.694326	-1.34826	2.03038	1.40643	0.259691	7.61697
													2	Cervicalgia	Major depression	Weighted median	44	0.209027	0.203126	0.303455	-0.189099	0.607153	1.23248	0.827705	1.8352
													3	Cervicalgia	Major depression	Inverse variance weighted	44	0.384263	0.146358	0.00865204	0.0974019	0.671124	1.46853	1.1023	1.95644
													4	Cervicalgia	Major depression	Simple mode	44	-0.286997	0.481414	0.554198	-1.23057	0.656575	0.750514	0.292126	1.92818
													5	Cervicalgia	Major depression	Weighted mode	44	-0.14042	0.404744	0.730332	-0.933718	0.652878	0.868993	0.393089	1.92106
														outcome	exposure	method	Q	Q_df	Q_pval
													1	Cervicalgia	Major depression	MR Egger	34.458	42	0.789328
													2	Cervicalgia	Major depression	Inverse variance weighted	34.4606	43	0.820367
														outcome	exposure	egger_intercept	se	pval
													1	Cervicalgia	Major depression	0.00131338	0.0258196	0.959672
														Main.MR.results.Exposure	Main.MR.results.MR.Analysis	Main.MR.results.Causal.Estimate	Main.MR.results.Sd	Main.MR.results.T.stat	Main.MR.results.P.value	MR.PRESSO.results.Global.Test.RSSobs	MR.PRESSO.results.Global.Test.Pvalue
													1	beta.exposure	Raw	0.384263	0.131022	2.93282	0.00536596	36.0687	0.8215
													2	beta.exposure	Outlier-corrected	NA	NA	NA	NA	36.0687	0.8215

## Sheet: LSB-Cervicalgia
	SNP	effect_allele.exposure	other_allele.exposure	effect_allele.outcome	other_allele.outcome	beta.exposure	beta.outcome	eaf.exposure	eaf.outcome	remove	palindromic	ambiguous	id.outcome	chr	pos	se.outcome	samplesize.outcome	pval.outcome	outcome	originalname.outcome	outcome.deprecated	mr_keep.outcome	data_source.outcome	...1	pval.exposure	se.exposure	samplesize.exposure	chr.exposure	pos.exposure	id.exposure	exposure	mr_keep.exposure	pval_origin.exposure	data_source.exposure	action	mr_keep
1	rs1013402	G	A	G	A	0.0250906	-0.0235	0.318423	0.3385	FALSE	FALSE	FALSE	finn-b-M13_CERVICALGIA	11	27712381	0.0269	NA	0.3826	Cervicalgia || id:finn-b-M13_CERVICALGIA	Cervicalgia	Cervicalgia || ||	TRUE	igd	247	3.9e-39	0.00191723	462166	11	27712381	ukb-b-9405	Waist circumference || id:ukb-b-9405	TRUE	reported	igd	2	TRUE
2	rs10150482	A	G	A	G	0.0219574	-0.0059	0.22035	0.2378	FALSE	FALSE	FALSE	finn-b-M13_CERVICALGIA	14	79891882	0.0299	NA	0.8445	Cervicalgia || id:finn-b-M13_CERVICALGIA	Cervicalgia	Cervicalgia || ||	TRUE	igd	296	4.5e-24	0.00216957	462166	14	79891882	ukb-b-9405	Waist circumference || id:ukb-b-9405	TRUE	reported	igd	2	TRUE
3	rs10184230	T	C	T	C	-0.0121164	0.0042	0.647671	0.6829	FALSE	FALSE	FALSE	finn-b-M13_CERVICALGIA	2	171602134	0.0275	NA	0.8786	Cervicalgia || id:finn-b-M13_CERVICALGIA	Cervicalgia	Cervicalgia || ||	TRUE	igd	65	8.9e-11	0.00186862	462166	2	171602134	ukb-b-9405	Waist circumference || id:ukb-b-9405	TRUE	reported	igd	2	TRUE
4	rs10236214	T	C	T	C	0.013799	-0.0195	0.641963	0.6956	FALSE	FALSE	FALSE	finn-b-M13_CERVICALGIA	7	150668070	0.0277	NA	0.4813	Cervicalgia || id:finn-b-M13_CERVICALGIA	Cervicalgia	Cervicalgia || ||	TRUE	igd	172	1.9e-13	0.00187561	462166	7	150668070	ukb-b-9405	Waist circumference || id:ukb-b-9405	TRUE	reported	igd	2	TRUE
5	rs10248298	A	C	A	C	0.0132553	0.009	0.366037	0.3876	FALSE	FALSE	FALSE	finn-b-M13_CERVICALGIA	7	121963813	0.0261	NA	0.7291	Cervicalgia || id:finn-b-M13_CERVICALGIA	Cervicalgia	Cervicalgia || ||	TRUE	igd	171	8.8e-13	0.00185427	462166	7	121963813	ukb-b-9405	Waist circumference || id:ukb-b-9405	TRUE	reported	igd	2	TRUE
6	rs1025065	G	T	G	T	-0.010284	0.0258	0.639097	0.7028	FALSE	FALSE	FALSE	finn-b-M13_CERVICALGIA	16	82451159	0.0279	NA	0.3548	Cervicalgia || id:finn-b-M13_CERVICALGIA	Cervicalgia	Cervicalgia || ||	TRUE	igd	326	3.6e-08	0.00186623	462166	16	82451159	ukb-b-9405	Waist circumference || id:ukb-b-9405	TRUE	reported	igd	2	TRUE
7	rs10257197	G	A	G	A	-0.0154813	0.0337	0.841665	0.8026	FALSE	FALSE	FALSE	finn-b-M13_CERVICALGIA	7	76569775	0.0321	NA	0.2931	Cervicalgia || id:finn-b-M13_CERVICALGIA	Cervicalgia	Cervicalgia || ||	TRUE	igd	184	3e-10	0.00245771	462166	7	76569775	ukb-b-9405	Waist circumference || id:ukb-b-9405	TRUE	reported	igd	2	TRUE
8	rs10269774	A	G	A	G	0.0119597	-0.0453	0.326456	0.3085	FALSE	FALSE	FALSE	finn-b-M13_CERVICALGIA	7	92253972	0.0276	NA	0.1006	Cervicalgia || id:finn-b-M13_CERVICALGIA	Cervicalgia	Cervicalgia || ||	TRUE	igd	185	3.6e-10	0.00190774	462166	7	92253972	ukb-b-9405	Waist circumference || id:ukb-b-9405	TRUE	reported	igd	2	TRUE
9	rs1037702	A	G	A	G	-0.0101871	0.0233	0.621776	0.6097	FALSE	FALSE	FALSE	finn-b-M13_CERVICALGIA	4	180168024	0.0262	NA	0.3728	Cervicalgia || id:finn-b-M13_CERVICALGIA	Cervicalgia	Cervicalgia || ||	TRUE	igd	109	3.6e-08	0.00184913	462166	4	180168024	ukb-b-9405	Waist circumference || id:ukb-b-9405	TRUE	reported	igd	2	TRUE
10	rs10406327	G	C	G	C	0.0103615	-0.0149	0.478735	0.4824	FALSE	TRUE	TRUE	finn-b-M13_CERVICALGIA	19	33890838	0.0255	NA	0.559	Cervicalgia || id:finn-b-M13_CERVICALGIA	Cervicalgia	Cervicalgia || ||	TRUE	igd	361	8e-09	0.00179628	462166	19	33890838	ukb-b-9405	Waist circumference || id:ukb-b-9405	TRUE	reported	igd	2	FALSE
11	rs10423928	A	T	A	T	-0.0265551	0.0259	0.194353	0.2571	FALSE	TRUE	FALSE	finn-b-M13_CERVICALGIA	19	46182304	0.0293	NA	0.3772	Cervicalgia || id:finn-b-M13_CERVICALGIA	Cervicalgia	Cervicalgia || ||	TRUE	igd	354	6.8e-32	0.00225944	462166	19	46182304	ukb-b-9405	Waist circumference || id:ukb-b-9405	TRUE	reported	igd	2	TRUE
12	rs10471636	A	G	A	G	-0.010111	0.0028	0.508891	0.5279	FALSE	FALSE	FALSE	finn-b-M13_CERVICALGIA	5	63979856	0.0256	NA	0.9116	Cervicalgia || id:finn-b-M13_CERVICALGIA	Cervicalgia	Cervicalgia || ||	TRUE	igd	127	3e-08	0.00182385	462166	5	63979856	ukb-b-9405	Waist circumference || id:ukb-b-9405	TRUE	reported	igd	2	TRUE
13	rs10490869	T	A	T	A	0.0163389	0.0165	0.209589	0.221	FALSE	TRUE	FALSE	finn-b-M13_CERVICALGIA	3	35635145	0.0308	NA	0.5923	Cervicalgia || id:finn-b-M13_CERVICALGIA	Cervicalgia	Cervicalgia || ||	TRUE	igd	86	1.2e-13	0.00220375	462166	3	35635145	ukb-b-9405	Waist circumference || id:ukb-b-9405	TRUE	reported	igd	2	TRUE
14	rs10499014	G	C	G	C	-0.0132827	-0.0044	0.268616	0.2644	FALSE	TRUE	FALSE	finn-b-M13_CERVICALGIA	6	97947755	0.0289	NA	0.8791	Cervicalgia || id:finn-b-M13_CERVICALGIA	Cervicalgia	Cervicalgia || ||	TRUE	igd	160	5.9e-11	0.00202893	462166	6	97947755	ukb-b-9405	Waist circumference || id:ukb-b-9405	TRUE	reported	igd	2	TRUE
15	rs10505836	C	A	C	A	0.0152705	-0.0471	0.860023	0.8664	FALSE	FALSE	FALSE	finn-b-M13_CERVICALGIA	12	19288508	0.0375	NA	0.2089	Cervicalgia || id:finn-b-M13_CERVICALGIA	Cervicalgia	Cervicalgia || ||	TRUE	igd	263	4.1e-09	0.00259774	462166	12	19288508	ukb-b-9405	Waist circumference || id:ukb-b-9405	TRUE	reported	igd	2	TRUE
16	rs1051613	A	G	A	G	-0.00995199	-0.0056	0.544526	0.5161	FALSE	FALSE	FALSE	finn-b-M13_CERVICALGIA	4	951179	0.0256	NA	0.8267	Cervicalgia || id:finn-b-M13_CERVICALGIA	Cervicalgia	Cervicalgia || ||	TRUE	igd	110	3.1e-08	0.00179742	462166	4	951179	ukb-b-9405	Waist circumference || id:ukb-b-9405	TRUE	reported	igd	2	TRUE
17	rs1056441	C	T	C	T	0.0127063	0.0358	0.675421	0.7426	FALSE	FALSE	FALSE	finn-b-M13_CERVICALGIA	20	62370349	0.0291	NA	0.2192	Cervicalgia || id:finn-b-M13_CERVICALGIA	Cervicalgia	Cervicalgia || ||	TRUE	igd	364	3.1e-11	0.00191349	462166	20	62370349	ukb-b-9405	Waist circumference || id:ukb-b-9405	TRUE	reported	igd	2	TRUE
18	rs10732335	C	A	C	A	-0.0147414	0.0065	0.442949	0.5063	FALSE	FALSE	FALSE	finn-b-M13_CERVICALGIA	9	15862077	0.0255	NA	0.7996	Cervicalgia || id:finn-b-M13_CERVICALGIA	Cervicalgia	Cervicalgia || ||	TRUE	igd	206	3.1e-16	0.00180443	462166	9	15862077	ukb-b-9405	Waist circumference || id:ukb-b-9405	TRUE	reported	igd	2	TRUE
19	rs10757898	A	G	A	G	-0.00996701	-0.0109	0.520113	0.5147	FALSE	FALSE	FALSE	finn-b-M13_CERVICALGIA	9	29622600	0.0255	NA	0.670199	Cervicalgia || id:finn-b-M13_CERVICALGIA	Cervicalgia	Cervicalgia || ||	TRUE	igd	209	4e-08	0.00181479	462166	9	29622600	ukb-b-9405	Waist circumference || id:ukb-b-9405	TRUE	reported	igd	2	TRUE
20	rs1078455	C	T	C	T	0.0111735	0.0063	0.309501	0.2989	FALSE	FALSE	FALSE	finn-b-M13_CERVICALGIA	3	108129348	0.0279	NA	0.8222	Cervicalgia || id:finn-b-M13_CERVICALGIA	Cervicalgia	Cervicalgia || ||	TRUE	igd	84	9.7e-09	0.00194801	462166	3	108129348	ukb-b-9405	Waist circumference || id:ukb-b-9405	TRUE	reported	igd	2	TRUE
21	rs10787738	T	C	T	C	0.0153066	-0.0251	0.254549	0.2555	FALSE	FALSE	FALSE	finn-b-M13_CERVICALGIA	10	118777371	0.0293	NA	0.3914	Cervicalgia || id:finn-b-M13_CERVICALGIA	Cervicalgia	Cervicalgia || ||	TRUE	igd	234	2.1e-13	0.00208556	462166	10	118777371	ukb-b-9405	Waist circumference || id:ukb-b-9405	TRUE	reported	igd	2	TRUE
22	rs10795418	G	A	G	A	0.0127004	0.0092	0.664754	0.6885	FALSE	FALSE	FALSE	finn-b-M13_CERVICALGIA	10	16744334	0.0276	NA	0.7399	Cervicalgia || id:finn-b-M13_CERVICALGIA	Cervicalgia	Cervicalgia || ||	TRUE	igd	228	2.4e-11	0.00190172	462166	10	16744334	ukb-b-9405	Waist circumference || id:ukb-b-9405	TRUE	reported	igd	2	TRUE
23	rs10803762	A	G	A	G	0.0119451	0.0167	0.677313	0.7068	FALSE	FALSE	FALSE	finn-b-M13_CERVICALGIA	2	161105876	0.028	NA	0.550201	Cervicalgia || id:finn-b-M13_CERVICALGIA	Cervicalgia	Cervicalgia || ||	TRUE	igd	64	4.4e-10	0.00191493	462166	2	161105876	ukb-b-9405	Waist circumference || id:ukb-b-9405	TRUE	reported	igd	2	TRUE
24	rs10824211	T	C	T	C	0.0150646	0.0297	0.139518	0.08872	FALSE	FALSE	FALSE	finn-b-M13_CERVICALGIA	10	76363107	0.045	NA	0.5096	Cervicalgia || id:finn-b-M13_CERVICALGIA	Cervicalgia	Cervicalgia || ||	TRUE	igd	230	6.3e-09	0.00259306	462166	10	76363107	ukb-b-9405	Waist circumference || id:ukb-b-9405	TRUE	reported	igd	2	TRUE
25	rs10827380	T	C	T	C	0.0116104	-0.006	0.314309	0.4003	FALSE	FALSE	FALSE	finn-b-M13_CERVICALGIA	10	34822258	0.026	NA	0.8167	Cervicalgia || id:finn-b-M13_CERVICALGIA	Cervicalgia	Cervicalgia || ||	TRUE	igd	225	1.8e-09	0.0019302	462166	10	34822258	ukb-b-9405	Waist circumference || id:ukb-b-9405	TRUE	reported	igd	2	TRUE
26	rs10835676	G	C	G	C	0.0123512	0.0296	0.240436	0.276	FALSE	TRUE	FALSE	finn-b-M13_CERVICALGIA	11	30531316	0.0285	NA	0.2996	Cervicalgia || id:finn-b-M13_CERVICALGIA	Cervicalgia	Cervicalgia || ||	TRUE	igd	248	4e-09	0.00209843	462166	11	30531316	ukb-b-9405	Waist circumference || id:ukb-b-9405	TRUE	reported	igd	2	TRUE
27	rs10887578	C	G	C	G	0.0106684	0.0312	0.497514	0.4864	FALSE	TRUE	TRUE	finn-b-M13_CERVICALGIA	10	88096047	0.0255	NA	0.2211	Cervicalgia || id:finn-b-M13_CERVICALGIA	Cervicalgia	Cervicalgia || ||	TRUE	igd	226	3.1e-09	0.00179976	462166	10	88096047	ukb-b-9405	Waist circumference || id:ukb-b-9405	TRUE	reported	igd	2	FALSE
28	rs10938398	A	G	A	G	0.0222115	0.0312	0.433578	0.4707	FALSE	FALSE	FALSE	finn-b-M13_CERVICALGIA	4	45186139	0.0255	NA	0.2209	Cervicalgia || id:finn-b-M13_CERVICALGIA	Cervicalgia	Cervicalgia || ||	TRUE	igd	113	1e-34	0.00180756	462166	4	45186139	ukb-b-9405	Waist circumference || id:ukb-b-9405	TRUE	reported	igd	2	TRUE
29	rs10947793	G	A	G	A	-0.0127212	0.0361	0.371789	0.3872	FALSE	FALSE	FALSE	finn-b-M13_CERVICALGIA	6	12142817	0.0262	NA	0.1685	Cervicalgia || id:finn-b-M13_CERVICALGIA	Cervicalgia	Cervicalgia || ||	TRUE	igd	157	8.1e-12	0.0018605	462166	6	12142817	ukb-b-9405	Waist circumference || id:ukb-b-9405	TRUE	reported	igd	2	TRUE
30	rs10957087	A	T	A	T	0.0139437	0.0128	0.159639	0.2476	FALSE	TRUE	FALSE	finn-b-M13_CERVICALGIA	8	60220423	0.0294	NA	0.662799	Cervicalgia || id:finn-b-M13_CERVICALGIA	Cervicalgia	Cervicalgia || ||	TRUE	igd	188	1.2e-08	0.00244363	462166	8	60220423	ukb-b-9405	Waist circumference || id:ukb-b-9405	TRUE	reported	igd	2	TRUE
31	rs10992854	C	T	C	T	-0.0112545	0.0297	0.681971	0.6547	FALSE	FALSE	FALSE	finn-b-M13_CERVICALGIA	9	96437565	0.0268	NA	0.2675	Cervicalgia || id:finn-b-M13_CERVICALGIA	Cervicalgia	Cervicalgia || ||	TRUE	igd	204	5.4e-09	0.00192897	462166	9	96437565	ukb-b-9405	Waist circumference || id:ukb-b-9405	TRUE	reported	igd	2	TRUE
32	rs11012732	G	A	G	A	0.0193536	0.0231	0.331675	0.3136	FALSE	FALSE	FALSE	finn-b-M13_CERVICALGIA	10	21830104	0.0274	NA	0.3993	Cervicalgia || id:finn-b-M13_CERVICALGIA	Cervicalgia	Cervicalgia || ||	TRUE	igd	223	2.4e-24	0.00190117	462166	10	21830104	ukb-b-9405	Waist circumference || id:ukb-b-9405	TRUE	reported	igd	2	TRUE
33	rs1108548	G	A	G	A	0.0121715	0.0163	0.277245	0.3101	FALSE	FALSE	FALSE	finn-b-M13_CERVICALGIA	1	218634787	0.0275	NA	0.5525	Cervicalgia || id:finn-b-M13_CERVICALGIA	Cervicalgia	Cervicalgia || ||	TRUE	igd	30	1.2e-09	0.00200003	462166	1	218634787	ukb-b-9405	Waist circumference || id:ukb-b-9405	TRUE	reported	igd	2	TRUE
34	rs11099020	T	C	T	C	-0.0112449	-0.0184	0.640565	0.6056	FALSE	FALSE	FALSE	finn-b-M13_CERVICALGIA	4	130724902	0.0261	NA	0.4798	Cervicalgia || id:finn-b-M13_CERVICALGIA	Cervicalgia	Cervicalgia || ||	TRUE	igd	107	1.7e-09	0.00186604	462166	4	130724902	ukb-b-9405	Waist circumference || id:ukb-b-9405	TRUE	reported	igd	2	TRUE
35	rs1111817	G	C	G	C	-0.0105597	0.0009	0.365048	0.3603	FALSE	TRUE	FALSE	finn-b-M13_CERVICALGIA	9	23226898	0.0266	NA	0.9729	Cervicalgia || id:finn-b-M13_CERVICALGIA	Cervicalgia	Cervicalgia || ||	TRUE	igd	213	2e-08	0.00188105	462166	9	23226898	ukb-b-9405	Waist circumference || id:ukb-b-9405	TRUE	reported	igd	2	TRUE
36	rs111258054	T	C	T	C	0.0159528	-0.0174	0.183665	0.2825	FALSE	FALSE	FALSE	finn-b-M13_CERVICALGIA	11	134611390	0.0284	NA	0.539499	Cervicalgia || id:finn-b-M13_CERVICALGIA	Cervicalgia	Cervicalgia || ||	TRUE	igd	241	9.5e-12	0.00234105	462166	11	134611390	ukb-b-9405	Waist circumference || id:ukb-b-9405	TRUE	reported	igd	2	TRUE
37	rs11150745	G	A	G	A	-0.0160848	0.0473	0.317708	0.2799	FALSE	FALSE	FALSE	finn-b-M13_CERVICALGIA	17	78757626	0.0286	NA	0.0978408	Cervicalgia || id:finn-b-M13_CERVICALGIA	Cervicalgia	Cervicalgia || ||	TRUE	igd	331	6.8e-17	0.00192604	462166	17	78757626	ukb-b-9405	Waist circumference || id:ukb-b-9405	TRUE	reported	igd	2	TRUE
38	rs11160600	G	A	G	A	0.0180478	-0.0371	0.092347	0.1548	FALSE	FALSE	FALSE	finn-b-M13_CERVICALGIA	14	101186626	0.0351	NA	0.2906	Cervicalgia || id:finn-b-M13_CERVICALGIA	Cervicalgia	Cervicalgia || ||	TRUE	igd	288	7.1e-09	0.00311766	462166	14	101186626	ukb-b-9405	Waist circumference || id:ukb-b-9405	TRUE	reported	igd	2	TRUE
39	rs11162968	C	T	C	T	0.0122283	0.0044	0.31619	0.2449	FALSE	FALSE	FALSE	finn-b-M13_CERVICALGIA	1	80784642	0.0297	NA	0.8818	Cervicalgia || id:finn-b-M13_CERVICALGIA	Cervicalgia	Cervicalgia || ||	TRUE	igd	27	2.1e-10	0.00192412	462166	1	80784642	ukb-b-9405	Waist circumference || id:ukb-b-9405	TRUE	reported	igd	2	TRUE
40	rs11165493	A	G	A	G	0.0107576	-0.0196	0.343044	0.3784	FALSE	FALSE	FALSE	finn-b-M13_CERVICALGIA	1	96274928	0.0263	NA	0.4547	Cervicalgia || id:finn-b-M13_CERVICALGIA	Cervicalgia	Cervicalgia || ||	TRUE	igd	3	1.3e-08	0.00189335	462166	1	96274928	ukb-b-9405	Waist circumference || id:ukb-b-9405	TRUE	reported	igd	2	TRUE
41	rs1117619	G	C	G	C	-0.0120513	0.0254	0.250101	0.2648	FALSE	TRUE	FALSE	finn-b-M13_CERVICALGIA	3	173747092	0.0288	NA	0.3783	Cervicalgia || id:finn-b-M13_CERVICALGIA	Cervicalgia	Cervicalgia || ||	TRUE	igd	99	5e-09	0.00206049	462166	3	173747092	ukb-b-9405	Waist circumference || id:ukb-b-9405	TRUE	reported	igd	2	TRUE
43	rs11215381	C	T	C	T	0.0111759	0.0214	0.525856	0.5239	FALSE	FALSE	FALSE	finn-b-M13_CERVICALGIA	11	115022233	0.0255	NA	0.4019	Cervicalgia || id:finn-b-M13_CERVICALGIA	Cervicalgia	Cervicalgia || ||	TRUE	igd	255	4.6e-10	0.00179363	462166	11	115022233	ukb-b-9405	Waist circumference || id:ukb-b-9405	TRUE	reported	igd	2	TRUE
44	rs11218510	A	G	A	G	-0.0115323	-0.0188	0.40049	0.3613	FALSE	FALSE	FALSE	finn-b-M13_CERVICALGIA	11	121922587	0.0265	NA	0.4786	Cervicalgia || id:finn-b-M13_CERVICALGIA	Cervicalgia	Cervicalgia || ||	TRUE	igd	250	2.9e-10	0.00182872	462166	11	121922587	ukb-b-9405	Waist circumference || id:ukb-b-9405	TRUE	reported	igd	2	TRUE
45	rs11223204	G	A	G	A	0.0122154	0.0396	0.434214	0.3406	FALSE	FALSE	FALSE	finn-b-M13_CERVICALGIA	11	132652554	0.027	NA	0.1424	Cervicalgia || id:finn-b-M13_CERVICALGIA	Cervicalgia	Cervicalgia || ||	TRUE	igd	249	1.5e-11	0.00180899	462166	11	132652554	ukb-b-9405	Waist circumference || id:ukb-b-9405	TRUE	reported	igd	2	TRUE
46	rs113132247	A	G	A	G	0.0153033	0.0445	0.153027	0.1929	FALSE	FALSE	FALSE	finn-b-M13_CERVICALGIA	9	131026108	0.0323	NA	0.1678	Cervicalgia || id:finn-b-M13_CERVICALGIA	Cervicalgia	Cervicalgia || ||	TRUE	igd	217	8.4e-10	0.00249349	462166	9	131026108	ukb-b-9405	Waist circumference || id:ukb-b-9405	TRUE	reported	igd	2	TRUE
47	rs113866544	C	T	C	T	0.0303242	-0.0431	0.068322	0.107	FALSE	FALSE	FALSE	finn-b-M13_CERVICALGIA	17	46270606	0.0411	NA	0.2942	Cervicalgia || id:finn-b-M13_CERVICALGIA	Cervicalgia	Cervicalgia || ||	TRUE	igd	332	1.4e-17	0.003552	462166	17	46270606	ukb-b-9405	Waist circumference || id:ukb-b-9405	TRUE	reported	igd	2	TRUE
48	rs114964326	A	G	A	G	-0.0301131	-0.0963	0.028947	0.01419	FALSE	FALSE	FALSE	finn-b-M13_CERVICALGIA	2	146015229	0.1102	NA	0.3821	Cervicalgia || id:finn-b-M13_CERVICALGIA	Cervicalgia	Cervicalgia || ||	TRUE	igd	63	2.1e-08	0.00537007	462166	2	146015229	ukb-b-9405	Waist circumference || id:ukb-b-9405	TRUE	reported	igd	2	TRUE
49	rs115056380	A	G	A	G	-0.0236683	-0.0999	0.048334	0.03279	FALSE	FALSE	FALSE	finn-b-M13_CERVICALGIA	1	111338672	0.0722	NA	0.1667	Cervicalgia || id:finn-b-M13_CERVICALGIA	Cervicalgia	Cervicalgia || ||	TRUE	igd	14	1.3e-08	0.00416636	462166	1	111338672	ukb-b-9405	Waist circumference || id:ukb-b-9405	TRUE	reported	igd	2	TRUE
50	rs11603984	T	G	T	G	-0.0169839	0.0291	0.135129	0.2034	FALSE	FALSE	FALSE	finn-b-M13_CERVICALGIA	11	85238368	0.0315	NA	0.3552	Cervicalgia || id:finn-b-M13_CERVICALGIA	Cervicalgia	Cervicalgia || ||	TRUE	igd	238	8.9e-11	0.00261937	462166	11	85238368	ukb-b-9405	Waist circumference || id:ukb-b-9405	TRUE	reported	igd	2	TRUE
51	rs11614326	A	G	A	G	-0.0102606	0.0447	0.545054	0.4543	FALSE	FALSE	FALSE	finn-b-M13_CERVICALGIA	12	122269182	0.0258	NA	0.0825296	Cervicalgia || id:finn-b-M13_CERVICALGIA	Cervicalgia	Cervicalgia || ||	TRUE	igd	271	1.6e-08	0.0018167	462166	12	122269182	ukb-b-9405	Waist circumference || id:ukb-b-9405	TRUE	reported	igd	2	TRUE
52	rs11636611	T	C	T	C	0.0107144	-0.0086	0.502804	0.4908	FALSE	FALSE	FALSE	finn-b-M13_CERVICALGIA	15	36391965	0.0254	NA	0.734199	Cervicalgia || id:finn-b-M13_CERVICALGIA	Cervicalgia	Cervicalgia || ||	TRUE	igd	299	2.3e-09	0.00179296	462166	15	36391965	ukb-b-9405	Waist circumference || id:ukb-b-9405	TRUE	reported	igd	2	TRUE
53	rs11639596	C	A	C	A	-0.011872	0.0254	0.250798	0.3071	FALSE	FALSE	FALSE	finn-b-M13_CERVICALGIA	16	9370690	0.0276	NA	0.3564	Cervicalgia || id:finn-b-M13_CERVICALGIA	Cervicalgia	Cervicalgia || ||	TRUE	igd	323	1.1e-08	0.00207809	462166	16	9370690	ukb-b-9405	Waist circumference || id:ukb-b-9405	TRUE	reported	igd	2	TRUE
54	rs11653367	G	A	G	A	-0.0151666	0.0243	0.328129	0.3596	FALSE	FALSE	FALSE	finn-b-M13_CERVICALGIA	17	44191483	0.0266	NA	0.361	Cervicalgia || id:finn-b-M13_CERVICALGIA	Cervicalgia	Cervicalgia || ||	TRUE	igd	341	2.5e-15	0.00191685	462166	17	44191483	ukb-b-9405	Waist circumference || id:ukb-b-9405	TRUE	reported	igd	2	TRUE
55	rs11666480	G	C	G	C	0.0132885	0.0084	0.536273	0.5645	FALSE	TRUE	TRUE	finn-b-M13_CERVICALGIA	19	1856554	0.0258	NA	0.742899	Cervicalgia || id:finn-b-M13_CERVICALGIA	Cervicalgia	Cervicalgia || ||	TRUE	igd	357	1.9e-13	0.00180641	462166	19	1856554	ukb-b-9405	Waist circumference || id:ukb-b-9405	TRUE	reported	igd	2	FALSE
56	rs11675464	G	A	G	A	0.0112729	-0.017	0.562997	0.4503	FALSE	FALSE	FALSE	finn-b-M13_CERVICALGIA	2	204053742	0.0256	NA	0.5064	Cervicalgia || id:finn-b-M13_CERVICALGIA	Cervicalgia	Cervicalgia || ||	TRUE	igd	66	3.7e-10	0.00179869	462166	2	204053742	ukb-b-9405	Waist circumference || id:ukb-b-9405	TRUE	reported	igd	2	TRUE
57	rs11704728	T	C	T	C	0.0133307	-0.0148	0.196347	0.2143	FALSE	FALSE	FALSE	finn-b-M13_CERVICALGIA	22	18130209	0.031	NA	0.6332	Cervicalgia || id:finn-b-M13_CERVICALGIA	Cervicalgia	Cervicalgia || ||	TRUE	igd	371	3.9e-09	0.00226433	462166	22	18130209	ukb-b-9405	Waist circumference || id:ukb-b-9405	TRUE	reported	igd	2	TRUE
58	rs11757278	C	T	C	T	-0.012784	0.001	0.303836	0.3903	FALSE	FALSE	FALSE	finn-b-M13_CERVICALGIA	6	13180454	0.0261	NA	0.9705	Cervicalgia || id:finn-b-M13_CERVICALGIA	Cervicalgia	Cervicalgia || ||	TRUE	igd	153	4.9e-11	0.00194427	462166	6	13180454	ukb-b-9405	Waist circumference || id:ukb-b-9405	TRUE	reported	igd	2	TRUE
59	rs11767811	A	G	A	G	-0.0150345	0.0037	0.181372	0.2082	FALSE	FALSE	FALSE	finn-b-M13_CERVICALGIA	7	71620988	0.0312	NA	0.9054	Cervicalgia || id:finn-b-M13_CERVICALGIA	Cervicalgia	Cervicalgia || ||	TRUE	igd	177	8.9e-11	0.00231875	462166	7	71620988	ukb-b-9405	Waist circumference || id:ukb-b-9405	TRUE	reported	igd	2	TRUE
60	rs11773362	T	C	T	C	-0.0104772	0.0039	0.336125	0.3784	FALSE	FALSE	FALSE	finn-b-M13_CERVICALGIA	7	147668180	0.0262	NA	0.8809	Cervicalgia || id:finn-b-M13_CERVICALGIA	Cervicalgia	Cervicalgia || ||	TRUE	igd	178	3.2e-08	0.0018937	462166	7	147668180	ukb-b-9405	Waist circumference || id:ukb-b-9405	TRUE	reported	igd	2	TRUE
61	rs11778934	G	C	G	C	-0.0122168	0.0402	0.536065	0.632	FALSE	TRUE	TRUE	finn-b-M13_CERVICALGIA	8	116551405	0.0267	NA	0.1312	Cervicalgia || id:finn-b-M13_CERVICALGIA	Cervicalgia	Cervicalgia || ||	TRUE	igd	195	1.1e-11	0.00179945	462166	8	116551405	ukb-b-9405	Waist circumference || id:ukb-b-9405	TRUE	reported	igd	2	FALSE
62	rs11787216	T	C	T	C	0.011505	0.0023	0.369092	0.3542	FALSE	FALSE	FALSE	finn-b-M13_CERVICALGIA	8	142615222	0.0266	NA	0.9324	Cervicalgia || id:finn-b-M13_CERVICALGIA	Cervicalgia	Cervicalgia || ||	TRUE	igd	191	1.2e-09	0.0018915	462166	8	142615222	ukb-b-9405	Waist circumference || id:ukb-b-9405	TRUE	reported	igd	2	TRUE
63	rs1182199	A	C	A	C	-0.0135196	-0.0319	0.3044	0.3615	FALSE	FALSE	FALSE	finn-b-M13_CERVICALGIA	7	2862542	0.0264	NA	0.2276	Cervicalgia || id:finn-b-M13_CERVICALGIA	Cervicalgia	Cervicalgia || ||	TRUE	igd	169	3.6e-12	0.00194469	462166	7	2862542	ukb-b-9405	Waist circumference || id:ukb-b-9405	TRUE	reported	igd	2	TRUE
64	rs11824092	C	T	C	T	0.012491	-0.026	0.635754	0.5396	FALSE	FALSE	FALSE	finn-b-M13_CERVICALGIA	11	13346294	0.0256	NA	0.3096	Cervicalgia || id:finn-b-M13_CERVICALGIA	Cervicalgia	Cervicalgia || ||	TRUE	igd	243	2.4e-11	0.00187069	462166	11	13346294	ukb-b-9405	Waist circumference || id:ukb-b-9405	TRUE	reported	igd	2	TRUE
65	rs1183668	G	C	G	C	-0.0120589	-0.0022	0.37014	0.3349	FALSE	TRUE	FALSE	finn-b-M13_CERVICALGIA	13	112191837	0.027	NA	0.9346	Cervicalgia || id:finn-b-M13_CERVICALGIA	Cervicalgia	Cervicalgia || ||	TRUE	igd	277	9.3e-11	0.00186172	462166	13	112191837	ukb-b-9405	Waist circumference || id:ukb-b-9405	TRUE	reported	igd	2	TRUE
67	rs1188209	G	A	G	A	0.0102398	0.0031	0.551608	0.4863	FALSE	FALSE	FALSE	finn-b-M13_CERVICALGIA	14	56462082	0.0256	NA	0.9037	Cervicalgia || id:finn-b-M13_CERVICALGIA	Cervicalgia	Cervicalgia || ||	TRUE	igd	286	1.6e-08	0.00181136	462166	14	56462082	ukb-b-9405	Waist circumference || id:ukb-b-9405	TRUE	reported	igd	2	TRUE
68	rs11898037	C	T	C	T	0.0105694	-0.0304	0.367606	0.4262	FALSE	FALSE	FALSE	finn-b-M13_CERVICALGIA	2	36558986	0.0257	NA	0.2361	Cervicalgia || id:finn-b-M13_CERVICALGIA	Cervicalgia	Cervicalgia || ||	TRUE	igd	58	1.2e-08	0.00185324	462166	2	36558986	ukb-b-9405	Waist circumference || id:ukb-b-9405	TRUE	reported	igd	2	TRUE
69	rs1191600	A	C	A	C	-0.0108005	-0.0091	0.59357	0.582	FALSE	FALSE	FALSE	finn-b-M13_CERVICALGIA	14	30101641	0.0259	NA	0.723801	Cervicalgia || id:finn-b-M13_CERVICALGIA	Cervicalgia	Cervicalgia || ||	TRUE	igd	294	3.8e-09	0.00183345	462166	14	30101641	ukb-b-9405	Waist circumference || id:ukb-b-9405	TRUE	reported	igd	2	TRUE
70	rs12001437	C	T	C	T	0.0109331	0.0111	0.367701	0.3526	FALSE	FALSE	FALSE	finn-b-M13_CERVICALGIA	9	34074476	0.0266	NA	0.6771	Cervicalgia || id:finn-b-M13_CERVICALGIA	Cervicalgia	Cervicalgia || ||	TRUE	igd	218	3.8e-09	0.00185543	462166	9	34074476	ukb-b-9405	Waist circumference || id:ukb-b-9405	TRUE	reported	igd	2	TRUE
71	rs12042959	G	A	G	A	-0.014934	-0.0629	0.143895	0.1597	FALSE	FALSE	FALSE	finn-b-M13_CERVICALGIA	1	243533273	0.0347	NA	0.0701407	Cervicalgia || id:finn-b-M13_CERVICALGIA	Cervicalgia	Cervicalgia || ||	TRUE	igd	34	5.2e-09	0.00255686	462166	1	243533273	ukb-b-9405	Waist circumference || id:ukb-b-9405	TRUE	reported	igd	2	TRUE
72	rs12072739	G	A	G	A	0.0162106	0.0413	0.224447	0.3149	FALSE	FALSE	FALSE	finn-b-M13_CERVICALGIA	1	98315893	0.0274	NA	0.1323	Cervicalgia || id:finn-b-M13_CERVICALGIA	Cervicalgia	Cervicalgia || ||	TRUE	igd	28	3.9e-14	0.00214325	462166	1	98315893	ukb-b-9405	Waist circumference || id:ukb-b-9405	TRUE	reported	igd	2	TRUE
73	rs12107172	G	A	G	A	0.0156855	0.0504	0.136472	0.1877	FALSE	FALSE	FALSE	finn-b-M13_CERVICALGIA	3	147134039	0.0326	NA	0.1216	Cervicalgia || id:finn-b-M13_CERVICALGIA	Cervicalgia	Cervicalgia || ||	TRUE	igd	76	1.8e-09	0.00260901	462166	3	147134039	ukb-b-9405	Waist circumference || id:ukb-b-9405	TRUE	reported	igd	2	TRUE
74	rs12140153	T	G	T	G	-0.0265936	-0.0787	0.094226	0.0789	FALSE	FALSE	FALSE	finn-b-M13_CERVICALGIA	1	62579891	0.0475	NA	0.0973599	Cervicalgia || id:finn-b-M13_CERVICALGIA	Cervicalgia	Cervicalgia || ||	TRUE	igd	19	2.1e-17	0.00313243	462166	1	62579891	ukb-b-9405	Waist circumference || id:ukb-b-9405	TRUE	reported	igd	2	TRUE
75	rs1218824	A	G	A	G	0.012491	-0.0356	0.661499	0.6671	FALSE	FALSE	FALSE	finn-b-M13_CERVICALGIA	13	28010734	0.027	NA	0.1869	Cervicalgia || id:finn-b-M13_CERVICALGIA	Cervicalgia	Cervicalgia || ||	TRUE	igd	278	4.2e-11	0.00189332	462166	13	28010734	ukb-b-9405	Waist circumference || id:ukb-b-9405	TRUE	reported	igd	2	TRUE
76	rs12245654	C	A	C	A	0.023047	0.0848	0.072559	0.1146	FALSE	FALSE	FALSE	finn-b-M13_CERVICALGIA	10	87562928	0.0398	NA	0.0330499	Cervicalgia || id:finn-b-M13_CERVICALGIA	Cervicalgia	Cervicalgia || ||	TRUE	igd	231	3.2e-11	0.00347158	462166	10	87562928	ukb-b-9405	Waist circumference || id:ukb-b-9405	TRUE	reported	igd	2	TRUE
77	rs12273545	T	C	T	C	0.0222638	0.0734	0.056494	0.07445	FALSE	FALSE	FALSE	finn-b-M13_CERVICALGIA	11	116911012	0.0484	NA	0.1295	Cervicalgia || id:finn-b-M13_CERVICALGIA	Cervicalgia	Cervicalgia || ||	TRUE	igd	256	9.4e-09	0.00387781	462166	11	116911012	ukb-b-9405	Waist circumference || id:ukb-b-9405	TRUE	reported	igd	2	TRUE
78	rs12287076	C	G	C	G	0.0210638	0.0356	0.707082	0.7708	FALSE	TRUE	FALSE	finn-b-M13_CERVICALGIA	11	47606865	0.0303	NA	0.2398	Cervicalgia || id:finn-b-M13_CERVICALGIA	Cervicalgia	Cervicalgia || ||	TRUE	igd	253	1.3e-26	0.00197238	462166	11	47606865	ukb-b-9405	Waist circumference || id:ukb-b-9405	TRUE	reported	igd	2	TRUE
79	rs1229984	C	T	C	T	0.0301377	-0.1065	0.972777	0.9945	FALSE	FALSE	FALSE	finn-b-M13_CERVICALGIA	4	100239319	0.1781	NA	0.5499	Cervicalgia || id:finn-b-M13_CERVICALGIA	Cervicalgia	Cervicalgia || ||	TRUE	igd	106	2.8e-08	0.00542443	462166	4	100239319	ukb-b-9405	Waist circumference || id:ukb-b-9405	TRUE	reported	igd	2	TRUE
80	rs12375196	A	C	A	C	0.0132187	0.0274	0.424364	0.4656	FALSE	FALSE	FALSE	finn-b-M13_CERVICALGIA	7	103416541	0.0255	NA	0.2839	Cervicalgia || id:finn-b-M13_CERVICALGIA	Cervicalgia	Cervicalgia || ||	TRUE	igd	174	3.8e-13	0.00182044	462166	7	103416541	ukb-b-9405	Waist circumference || id:ukb-b-9405	TRUE	reported	igd	2	TRUE
81	rs12462975	A	G	A	G	0.01754	0.0018	0.329671	0.3191	FALSE	FALSE	FALSE	finn-b-M13_CERVICALGIA	19	30272202	0.0274	NA	0.9489	Cervicalgia || id:finn-b-M13_CERVICALGIA	Cervicalgia	Cervicalgia || ||	TRUE	igd	359	5.9e-20	0.00191777	462166	19	30272202	ukb-b-9405	Waist circumference || id:ukb-b-9405	TRUE	reported	igd	2	TRUE
82	rs12463617	C	A	C	A	0.0431919	-0.0114	0.828064	0.8382	FALSE	FALSE	FALSE	finn-b-M13_CERVICALGIA	2	629244	0.0348	NA	0.7443	Cervicalgia || id:finn-b-M13_CERVICALGIA	Cervicalgia	Cervicalgia || ||	TRUE	igd	56	1.8e-74	0.00236577	462166	2	629244	ukb-b-9405	Waist circumference || id:ukb-b-9405	TRUE	reported	igd	2	TRUE
83	rs12478299	C	T	C	T	-0.0115796	-0.0027	0.252015	0.2586	FALSE	FALSE	FALSE	finn-b-M13_CERVICALGIA	2	193811641	0.029	NA	0.9268	Cervicalgia || id:finn-b-M13_CERVICALGIA	Cervicalgia	Cervicalgia || ||	TRUE	igd	54	1.9e-08	0.00206169	462166	2	193811641	ukb-b-9405	Waist circumference || id:ukb-b-9405	TRUE	reported	igd	2	TRUE
84	rs12549000	A	T	A	T	0.0164111	-0.0003	0.106468	0.1377	FALSE	TRUE	FALSE	finn-b-M13_CERVICALGIA	8	118881908	0.037	NA	0.9941	Cervicalgia || id:finn-b-M13_CERVICALGIA	Cervicalgia	Cervicalgia || ||	TRUE	igd	198	1.9e-08	0.00292178	462166	8	118881908	ukb-b-9405	Waist circumference || id:ukb-b-9405	TRUE	reported	igd	2	TRUE
85	rs12877270	A	G	A	G	0.0117224	0.042	0.442217	0.5295	FALSE	FALSE	FALSE	finn-b-M13_CERVICALGIA	13	97047020	0.0255	NA	0.0994901	Cervicalgia || id:finn-b-M13_CERVICALGIA	Cervicalgia	Cervicalgia || ||	TRUE	igd	276	1.1e-10	0.00181553	462166	13	97047020	ukb-b-9405	Waist circumference || id:ukb-b-9405	TRUE	reported	igd	2	TRUE
86	rs12880641	G	T	G	T	-0.0138449	-0.0223	0.661581	0.6274	FALSE	FALSE	FALSE	finn-b-M13_CERVICALGIA	14	103251452	0.0263	NA	0.3975	Cervicalgia || id:finn-b-M13_CERVICALGIA	Cervicalgia	Cervicalgia || ||	TRUE	igd	292	2.4e-13	0.00188965	462166	14	103251452	ukb-b-9405	Waist circumference || id:ukb-b-9405	TRUE	reported	igd	2	TRUE
87	rs12926311	C	G	C	G	-0.0124576	0.0194	0.353624	0.2958	FALSE	TRUE	FALSE	finn-b-M13_CERVICALGIA	16	406427	0.028	NA	0.4899	Cervicalgia || id:finn-b-M13_CERVICALGIA	Cervicalgia	Cervicalgia || ||	TRUE	igd	321	3.2e-11	0.00187714	462166	16	406427	ukb-b-9405	Waist circumference || id:ukb-b-9405	TRUE	reported	igd	2	TRUE
88	rs12926311	C	G	A	G	-0.0124576	0.7398	0.353624	0.001258	TRUE	TRUE	FALSE	finn-b-M13_CERVICALGIA	16	406427	0.4116	NA	0.0722404	Cervicalgia || id:finn-b-M13_CERVICALGIA	Cervicalgia	Cervicalgia || ||	TRUE	igd	321	3.2e-11	0.00187714	462166	16	406427	ukb-b-9405	Waist circumference || id:ukb-b-9405	TRUE	reported	igd	2	FALSE
89	rs1296328	C	A	C	A	-0.0131912	-0.0043	0.559023	0.4819	FALSE	FALSE	FALSE	finn-b-M13_CERVICALGIA	4	137083193	0.0255	NA	0.8674	Cervicalgia || id:finn-b-M13_CERVICALGIA	Cervicalgia	Cervicalgia || ||	TRUE	igd	103	3.1e-13	0.00180908	462166	4	137083193	ukb-b-9405	Waist circumference || id:ukb-b-9405	TRUE	reported	igd	2	TRUE
90	rs12983532	T	C	T	C	-0.0149964	0.0171	0.251127	0.2323	FALSE	FALSE	FALSE	finn-b-M13_CERVICALGIA	19	18467322	0.0303	NA	0.5723	Cervicalgia || id:finn-b-M13_CERVICALGIA	Cervicalgia	Cervicalgia || ||	TRUE	igd	358	7.6e-13	0.00209191	462166	19	18467322	ukb-b-9405	Waist circumference || id:ukb-b-9405	TRUE	reported	igd	2	TRUE
91	rs13033310	A	G	A	G	0.0125512	0.0117	0.25275	0.239	FALSE	FALSE	FALSE	finn-b-M13_CERVICALGIA	2	133523605	0.0296	NA	0.693499	Cervicalgia || id:finn-b-M13_CERVICALGIA	Cervicalgia	Cervicalgia || ||	TRUE	igd	62	1.3e-09	0.00206781	462166	2	133523605	ukb-b-9405	Waist circumference || id:ukb-b-9405	TRUE	reported	igd	2	TRUE
92	rs13047416	G	C	G	C	-0.0139009	-0.0002	0.37702	0.4879	FALSE	TRUE	TRUE	finn-b-M13_CERVICALGIA	21	40309436	0.0255	NA	0.9923	Cervicalgia || id:finn-b-M13_CERVICALGIA	Cervicalgia	Cervicalgia || ||	TRUE	igd	370	6.6e-14	0.00185438	462166	21	40309436	ukb-b-9405	Waist circumference || id:ukb-b-9405	TRUE	reported	igd	2	FALSE
93	rs13163306	A	G	A	G	-0.00988959	0.026	0.466047	0.4932	FALSE	FALSE	FALSE	finn-b-M13_CERVICALGIA	5	136571959	0.0254	NA	0.3057	Cervicalgia || id:finn-b-M13_CERVICALGIA	Cervicalgia	Cervicalgia || ||	TRUE	igd	131	3.5e-08	0.00179351	462166	5	136571959	ukb-b-9405	Waist circumference || id:ukb-b-9405	TRUE	reported	igd	2	TRUE
94	rs13182474	C	G	C	G	-0.0117225	0.0058	0.318883	0.2213	FALSE	TRUE	FALSE	finn-b-M13_CERVICALGIA	5	80861777	0.0307	NA	0.8493	Cervicalgia || id:finn-b-M13_CERVICALGIA	Cervicalgia	Cervicalgia || ||	TRUE	igd	121	1e-09	0.00192056	462166	5	80861777	ukb-b-9405	Waist circumference || id:ukb-b-9405	TRUE	reported	igd	2	TRUE
95	rs1320903	A	G	A	G	0.017072	-0.054	0.319725	0.2953	FALSE	FALSE	FALSE	finn-b-M13_CERVICALGIA	3	131758077	0.028	NA	0.0540194	Cervicalgia || id:finn-b-M13_CERVICALGIA	Cervicalgia	Cervicalgia || ||	TRUE	igd	97	5.2e-19	0.00191652	462166	3	131758077	ukb-b-9405	Waist circumference || id:ukb-b-9405	TRUE	reported	igd	2	TRUE
96	rs1321521	A	C	A	C	0.0141428	0.0081	0.345235	0.4322	FALSE	FALSE	FALSE	finn-b-M13_CERVICALGIA	6	51771578	0.0256	NA	0.7508	Cervicalgia || id:finn-b-M13_CERVICALGIA	Cervicalgia	Cervicalgia || ||	TRUE	igd	159	5.1e-14	0.00187867	462166	6	51771578	ukb-b-9405	Waist circumference || id:ukb-b-9405	TRUE	reported	igd	2	TRUE
97	rs13264909	T	A	T	A	-0.0122831	-0.0288	0.428948	0.4975	FALSE	TRUE	TRUE	finn-b-M13_CERVICALGIA	8	64702385	0.0255	NA	0.2586	Cervicalgia || id:finn-b-M13_CERVICALGIA	Cervicalgia	Cervicalgia || ||	TRUE	igd	201	1.2e-11	0.00181048	462166	8	64702385	ukb-b-9405	Waist circumference || id:ukb-b-9405	TRUE	reported	igd	2	FALSE
98	rs1327259	G	A	G	A	-0.0115864	0.0085	0.387739	0.4595	FALSE	FALSE	FALSE	finn-b-M13_CERVICALGIA	6	51177811	0.0256	NA	0.7388	Cervicalgia || id:finn-b-M13_CERVICALGIA	Cervicalgia	Cervicalgia || ||	TRUE	igd	155	3.1e-10	0.0018403	462166	6	51177811	ukb-b-9405	Waist circumference || id:ukb-b-9405	TRUE	reported	igd	2	TRUE
99	rs13288841	A	G	A	G	0.0190501	0.0209	0.32166	0.3748	FALSE	FALSE	FALSE	finn-b-M13_CERVICALGIA	9	28418511	0.0263	NA	0.4272	Cervicalgia || id:finn-b-M13_CERVICALGIA	Cervicalgia	Cervicalgia || ||	TRUE	igd	214	2.2e-23	0.00191229	462166	9	28418511	ukb-b-9405	Waist circumference || id:ukb-b-9405	TRUE	reported	igd	2	TRUE
100	rs13322435	G	A	G	A	-0.0169561	0.0345	0.404446	0.3317	FALSE	FALSE	FALSE	finn-b-M13_CERVICALGIA	3	156795468	0.027	NA	0.2019	Cervicalgia || id:finn-b-M13_CERVICALGIA	Cervicalgia	Cervicalgia || ||	TRUE	igd	89	1.9e-20	0.00182964	462166	3	156795468	ukb-b-9405	Waist circumference || id:ukb-b-9405	TRUE	reported	igd	2	TRUE
101	rs13333747	C	T	C	T	-0.022678	0.0016	0.182682	0.1799	FALSE	FALSE	FALSE	finn-b-M13_CERVICALGIA	16	2175373	0.0333	NA	0.9611	Cervicalgia || id:finn-b-M13_CERVICALGIA	Cervicalgia	Cervicalgia || ||	TRUE	igd	313	1.9e-22	0.00232636	462166	16	2175373	ukb-b-9405	Waist circumference || id:ukb-b-9405	TRUE	reported	igd	2	TRUE
102	rs1336486	G	T	G	T	0.012489	0.047	0.328585	0.4102	FALSE	FALSE	FALSE	finn-b-M13_CERVICALGIA	13	40784814	0.0258	NA	0.0686594	Cervicalgia || id:finn-b-M13_CERVICALGIA	Cervicalgia	Cervicalgia || ||	TRUE	igd	282	6e-11	0.00190819	462166	13	40784814	ukb-b-9405	Waist circumference || id:ukb-b-9405	TRUE	reported	igd	2	TRUE
103	rs13410783	G	A	G	A	0.0141058	0.0059	0.36952	0.3825	FALSE	FALSE	FALSE	finn-b-M13_CERVICALGIA	2	36789166	0.0262	NA	0.8229	Cervicalgia || id:finn-b-M13_CERVICALGIA	Cervicalgia	Cervicalgia || ||	TRUE	igd	59	2.4e-14	0.0018498	462166	2	36789166	ukb-b-9405	Waist circumference || id:ukb-b-9405	TRUE	reported	igd	2	TRUE
104	rs13420048	A	C	A	C	-0.0133504	-0.0046	0.365011	0.4281	FALSE	FALSE	FALSE	finn-b-M13_CERVICALGIA	2	50751414	0.0257	NA	0.8584	Cervicalgia || id:finn-b-M13_CERVICALGIA	Cervicalgia	Cervicalgia || ||	TRUE	igd	49	7e-13	0.00185957	462166	2	50751414	ukb-b-9405	Waist circumference || id:ukb-b-9405	TRUE	reported	igd	2	TRUE
105	rs13427822	G	A	G	A	-0.0141495	0.0057	0.271197	0.3045	FALSE	FALSE	FALSE	finn-b-M13_CERVICALGIA	2	213414265	0.028	NA	0.8377	Cervicalgia || id:finn-b-M13_CERVICALGIA	Cervicalgia	Cervicalgia || ||	TRUE	igd	46	3.2e-12	0.00203048	462166	2	213414265	ukb-b-9405	Waist circumference || id:ukb-b-9405	TRUE	reported	igd	2	TRUE
106	rs1346841	A	G	A	G	-0.0106038	0.0306	0.40501	0.3192	FALSE	FALSE	FALSE	finn-b-M13_CERVICALGIA	4	65651730	0.0275	NA	0.2654	Cervicalgia || id:finn-b-M13_CERVICALGIA	Cervicalgia	Cervicalgia || ||	TRUE	igd	111	6.4e-09	0.00182614	462166	4	65651730	ukb-b-9405	Waist circumference || id:ukb-b-9405	TRUE	reported	igd	2	TRUE
107	rs1357079	C	T	C	T	0.011183	0.0029	0.570076	0.5872	FALSE	FALSE	FALSE	finn-b-M13_CERVICALGIA	3	153691949	0.0259	NA	0.9094	Cervicalgia || id:finn-b-M13_CERVICALGIA	Cervicalgia	Cervicalgia || ||	TRUE	igd	94	6.2e-10	0.00180784	462166	3	153691949	ukb-b-9405	Waist circumference || id:ukb-b-9405	TRUE	reported	igd	2	TRUE
108	rs1360201	T	C	T	C	0.00979421	0.0172	0.48157	0.5337	FALSE	FALSE	FALSE	finn-b-M13_CERVICALGIA	9	73796450	0.0255	NA	0.4999	Cervicalgia || id:finn-b-M13_CERVICALGIA	Cervicalgia	Cervicalgia || ||	TRUE	igd	210	4.4e-08	0.00178924	462166	9	73796450	ukb-b-9405	Waist circumference || id:ukb-b-9405	TRUE	reported	igd	2	TRUE
109	rs1405261	A	T	A	T	-0.00985187	0.0258	0.434383	0.4575	FALSE	TRUE	TRUE	finn-b-M13_CERVICALGIA	2	6143991	0.0256	NA	0.314	Cervicalgia || id:finn-b-M13_CERVICALGIA	Cervicalgia	Cervicalgia || ||	TRUE	igd	35	4.8e-08	0.0018049	462166	2	6143991	ukb-b-9405	Waist circumference || id:ukb-b-9405	TRUE	reported	igd	2	FALSE
111	rs1436348	G	A	G	A	0.0124929	0.012	0.582801	0.6335	FALSE	FALSE	FALSE	finn-b-M13_CERVICALGIA	3	104612668	0.0264	NA	0.649999	Cervicalgia || id:finn-b-M13_CERVICALGIA	Cervicalgia	Cervicalgia || ||	TRUE	igd	92	5.4e-12	0.00181185	462166	3	104612668	ukb-b-9405	Waist circumference || id:ukb-b-9405	TRUE	reported	igd	2	TRUE
112	rs1441098	T	A	T	A	-0.00990642	0.0018	0.54446	0.5433	FALSE	TRUE	TRUE	finn-b-M13_CERVICALGIA	2	104454345	0.0256	NA	0.9431	Cervicalgia || id:finn-b-M13_CERVICALGIA	Cervicalgia	Cervicalgia || ||	TRUE	igd	43	3.5e-08	0.00179682	462166	2	104454345	ukb-b-9405	Waist circumference || id:ukb-b-9405	TRUE	reported	igd	2	FALSE
113	rs1441264	A	G	A	G	0.0150095	-0.0423	0.593703	0.6699	FALSE	FALSE	FALSE	finn-b-M13_CERVICALGIA	13	79580919	0.0272	NA	0.1197	Cervicalgia || id:finn-b-M13_CERVICALGIA	Cervicalgia	Cervicalgia || ||	TRUE	igd	273	7.6e-16	0.00186203	462166	13	79580919	ukb-b-9405	Waist circumference || id:ukb-b-9405	TRUE	reported	igd	2	TRUE
114	rs145350287	A	T	A	T	-0.0322326	-0.0414	0.039615	0.03752	FALSE	TRUE	FALSE	finn-b-M13_CERVICALGIA	12	120907309	0.0675	NA	0.5398	Cervicalgia || id:finn-b-M13_CERVICALGIA	Cervicalgia	Cervicalgia || ||	TRUE	igd	267	2e-12	0.00458244	462166	12	120907309	ukb-b-9405	Waist circumference || id:ukb-b-9405	TRUE	reported	igd	2	TRUE
115	rs1454687	G	C	G	C	-0.0161615	-0.0024	0.515372	0.5564	FALSE	TRUE	TRUE	finn-b-M13_CERVICALGIA	3	94038085	0.0256	NA	0.9253	Cervicalgia || id:finn-b-M13_CERVICALGIA	Cervicalgia	Cervicalgia || ||	TRUE	igd	73	1.5e-19	0.00178705	462166	3	94038085	ukb-b-9405	Waist circumference || id:ukb-b-9405	TRUE	reported	igd	2	FALSE
116	rs1458156	T	C	T	C	0.0146036	-0.0069	0.488413	0.4693	FALSE	FALSE	FALSE	finn-b-M13_CERVICALGIA	12	41887940	0.0256	NA	0.788199	Cervicalgia || id:finn-b-M13_CERVICALGIA	Cervicalgia	Cervicalgia || ||	TRUE	igd	270	3.5e-16	0.00179105	462166	12	41887940	ukb-b-9405	Waist circumference || id:ukb-b-9405	TRUE	reported	igd	2	TRUE
117	rs1502317	T	C	T	C	-0.0173687	-0.0473	0.276578	0.2646	FALSE	FALSE	FALSE	finn-b-M13_CERVICALGIA	11	8682018	0.0289	NA	0.1016	Cervicalgia || id:finn-b-M13_CERVICALGIA	Cervicalgia	Cervicalgia || ||	TRUE	igd	242	4.3e-18	0.0020032	462166	11	8682018	ukb-b-9405	Waist circumference || id:ukb-b-9405	TRUE	reported	igd	2	TRUE
118	rs1559900	T	C	T	C	0.0127734	-0.0447	0.286025	0.2556	FALSE	FALSE	FALSE	finn-b-M13_CERVICALGIA	8	14207321	0.0293	NA	0.1279	Cervicalgia || id:finn-b-M13_CERVICALGIA	Cervicalgia	Cervicalgia || ||	TRUE	igd	196	1.1e-10	0.00197882	462166	8	14207321	ukb-b-9405	Waist circumference || id:ukb-b-9405	TRUE	reported	igd	2	TRUE
119	rs156902	T	G	G	C	-0.0138228	-0.0655	0.267387	0.9248	TRUE	FALSE	FALSE	finn-b-M13_CERVICALGIA	1	16840786	0.0487	NA	0.1793	Cervicalgia || id:finn-b-M13_CERVICALGIA	Cervicalgia	Cervicalgia || ||	TRUE	igd	18	1.4e-08	0.00243775	462166	1	16840786	ukb-b-9405	Waist circumference || id:ukb-b-9405	TRUE	reported	igd	2	FALSE
120	rs1570298	T	A	T	A	0.0120451	0.0159	0.743189	0.7663	FALSE	TRUE	FALSE	finn-b-M13_CERVICALGIA	6	70218298	0.0302	NA	0.5992	Cervicalgia || id:finn-b-M13_CERVICALGIA	Cervicalgia	Cervicalgia || ||	TRUE	igd	167	3.8e-09	0.00204452	462166	6	70218298	ukb-b-9405	Waist circumference || id:ukb-b-9405	TRUE	reported	igd	2	TRUE
121	rs1582931	A	G	A	G	-0.0138548	0.0006	0.473264	0.512	FALSE	FALSE	FALSE	finn-b-M13_CERVICALGIA	5	122657199	0.0255	NA	0.9825	Cervicalgia || id:finn-b-M13_CERVICALGIA	Cervicalgia	Cervicalgia || ||	TRUE	igd	138	1.7e-14	0.00180588	462166	5	122657199	ukb-b-9405	Waist circumference || id:ukb-b-9405	TRUE	reported	igd	2	TRUE
122	rs1609010	G	A	G	A	0.0149337	-0.0212	0.565725	0.5304	FALSE	FALSE	FALSE	finn-b-M13_CERVICALGIA	8	77227464	0.0255	NA	0.4054	Cervicalgia || id:finn-b-M13_CERVICALGIA	Cervicalgia	Cervicalgia || ||	TRUE	igd	190	1.3e-16	0.00180594	462166	8	77227464	ukb-b-9405	Waist circumference || id:ukb-b-9405	TRUE	reported	igd	2	TRUE
123	rs1609303	A	T	A	T	0.0152662	0.0486	0.631343	0.6421	FALSE	TRUE	FALSE	finn-b-M13_CERVICALGIA	2	181567556	0.0266	NA	0.0674497	Cervicalgia || id:finn-b-M13_CERVICALGIA	Cervicalgia	Cervicalgia || ||	TRUE	igd	53	2.1e-16	0.00185779	462166	2	181567556	ukb-b-9405	Waist circumference || id:ukb-b-9405	TRUE	reported	igd	2	TRUE
124	rs1619442	C	T	C	T	-0.0162997	-0.0243	0.859489	0.8608	FALSE	FALSE	FALSE	finn-b-M13_CERVICALGIA	9	81348300	0.037	NA	0.511601	Cervicalgia || id:finn-b-M13_CERVICALGIA	Cervicalgia	Cervicalgia || ||	TRUE	igd	215	2.4e-10	0.00257242	462166	9	81348300	ukb-b-9405	Waist circumference || id:ukb-b-9405	TRUE	reported	igd	2	TRUE
125	rs1625623	T	C	T	C	0.0107407	-0.0218	0.371988	0.3636	FALSE	FALSE	FALSE	finn-b-M13_CERVICALGIA	5	112301096	0.0265	NA	0.4092	Cervicalgia || id:finn-b-M13_CERVICALGIA	Cervicalgia	Cervicalgia || ||	TRUE	igd	142	9.8e-09	0.00187307	462166	5	112301096	ukb-b-9405	Waist circumference || id:ukb-b-9405	TRUE	reported	igd	2	TRUE
126	rs165656	C	G	C	G	0.0103041	0.0601	0.517356	0.5461	FALSE	TRUE	TRUE	finn-b-M13_CERVICALGIA	22	19948863	0.0256	NA	0.01874	Cervicalgia || id:finn-b-M13_CERVICALGIA	Cervicalgia	Cervicalgia || ||	TRUE	igd	374	1.1e-08	0.00180539	462166	22	19948863	ukb-b-9405	Waist circumference || id:ukb-b-9405	TRUE	reported	igd	2	FALSE
127	rs1657930	A	G	A	G	-0.0142481	-0.0073	0.802922	0.8457	FALSE	FALSE	FALSE	finn-b-M13_CERVICALGIA	15	57120989	0.0353	NA	0.8351	Cervicalgia || id:finn-b-M13_CERVICALGIA	Cervicalgia	Cervicalgia || ||	TRUE	igd	305	2.3e-10	0.00224816	462166	15	57120989	ukb-b-9405	Waist circumference || id:ukb-b-9405	TRUE	reported	igd	2	TRUE
128	rs1711171	C	T	C	T	0.0175635	0.0455	0.749579	0.8461	FALSE	FALSE	FALSE	finn-b-M13_CERVICALGIA	3	136020541	0.0356	NA	0.2009	Cervicalgia || id:finn-b-M13_CERVICALGIA	Cervicalgia	Cervicalgia || ||	TRUE	igd	93	1.8e-17	0.00206542	462166	3	136020541	ukb-b-9405	Waist circumference || id:ukb-b-9405	TRUE	reported	igd	2	TRUE
129	rs17296856	C	A	C	A	-0.0156228	0.035	0.280671	0.3189	FALSE	FALSE	FALSE	finn-b-M13_CERVICALGIA	15	84557450	0.0272	NA	0.1979	Cervicalgia || id:finn-b-M13_CERVICALGIA	Cervicalgia	Cervicalgia || ||	TRUE	igd	300	5e-15	0.00199629	462166	15	84557450	ukb-b-9405	Waist circumference || id:ukb-b-9405	TRUE	reported	igd	2	TRUE
130	rs1731246	T	G	T	G	-0.0118366	0.004	0.757325	0.7598	FALSE	FALSE	FALSE	finn-b-M13_CERVICALGIA	2	26938216	0.03	NA	0.893	Cervicalgia || id:finn-b-M13_CERVICALGIA	Cervicalgia	Cervicalgia || ||	TRUE	igd	57	1.3e-08	0.0020818	462166	2	26938216	ukb-b-9405	Waist circumference || id:ukb-b-9405	TRUE	reported	igd	2	TRUE
131	rs17446091	C	T	C	T	0.0149141	-0.0037	0.20186	0.1449	FALSE	FALSE	FALSE	finn-b-M13_CERVICALGIA	8	27167942	0.0362	NA	0.9194	Cervicalgia || id:finn-b-M13_CERVICALGIA	Cervicalgia	Cervicalgia || ||	TRUE	igd	192	2.3e-11	0.00222979	462166	8	27167942	ukb-b-9405	Waist circumference || id:ukb-b-9405	TRUE	reported	igd	2	TRUE
132	rs1752169	A	C	A	C	0.0143082	-0.0515	0.250696	0.3763	FALSE	FALSE	FALSE	finn-b-M13_CERVICALGIA	9	126586563	0.0262	NA	0.0496398	Cervicalgia || id:finn-b-M13_CERVICALGIA	Cervicalgia	Cervicalgia || ||	TRUE	igd	208	4.5e-12	0.00206705	462166	9	126586563	ukb-b-9405	Waist circumference || id:ukb-b-9405	TRUE	reported	igd	2	TRUE
133	rs17681738	T	C	T	C	0.0105421	0.022	0.328589	0.3179	FALSE	FALSE	FALSE	finn-b-M13_CERVICALGIA	17	9793240	0.0273	NA	0.4203	Cervicalgia || id:finn-b-M13_CERVICALGIA	Cervicalgia	Cervicalgia || ||	TRUE	igd	335	3.3e-08	0.00190864	462166	17	9793240	ukb-b-9405	Waist circumference || id:ukb-b-9405	TRUE	reported	igd	2	TRUE
134	rs1799923	G	A	G	A	0.0171188	-0.0372	0.88661	0.8982	FALSE	FALSE	FALSE	finn-b-M13_CERVICALGIA	3	42306294	0.0427	NA	0.3836	Cervicalgia || id:finn-b-M13_CERVICALGIA	Cervicalgia	Cervicalgia || ||	TRUE	igd	68	1.2e-09	0.00281552	462166	3	42306294	ukb-b-9405	Waist circumference || id:ukb-b-9405	TRUE	reported	igd	2	TRUE
135	rs1834144	A	C	A	C	-0.0146152	0.0059	0.373194	0.4465	FALSE	FALSE	FALSE	finn-b-M13_CERVICALGIA	18	40744790	0.0256	NA	0.8189	Cervicalgia || id:finn-b-M13_CERVICALGIA	Cervicalgia	Cervicalgia || ||	TRUE	igd	343	3.4e-15	0.00185609	462166	18	40744790	ukb-b-9405	Waist circumference || id:ukb-b-9405	TRUE	reported	igd	2	TRUE
136	rs1861410	T	C	T	C	-0.016009	0.0209	0.555467	0.5985	FALSE	FALSE	FALSE	finn-b-M13_CERVICALGIA	2	58933591	0.026	NA	0.4202	Cervicalgia || id:finn-b-M13_CERVICALGIA	Cervicalgia	Cervicalgia || ||	TRUE	igd	60	6.4e-19	0.00180199	462166	2	58933591	ukb-b-9405	Waist circumference || id:ukb-b-9405	TRUE	reported	igd	2	TRUE
137	rs1902066	C	T	C	T	0.0109526	-0.0292	0.562316	0.5105	FALSE	FALSE	FALSE	finn-b-M13_CERVICALGIA	6	81346033	0.0256	NA	0.2537	Cervicalgia || id:finn-b-M13_CERVICALGIA	Cervicalgia	Cervicalgia || ||	TRUE	igd	150	1.4e-09	0.00181038	462166	6	81346033	ukb-b-9405	Waist circumference || id:ukb-b-9405	TRUE	reported	igd	2	TRUE
138	rs1942826	A	G	A	G	0.0167972	-0.0081	0.12597	0.2265	FALSE	FALSE	FALSE	finn-b-M13_CERVICALGIA	18	63345799	0.0303	NA	0.7903	Cervicalgia || id:finn-b-M13_CERVICALGIA	Cervicalgia	Cervicalgia || ||	TRUE	igd	347	4.9e-10	0.00270011	462166	18	63345799	ukb-b-9405	Waist circumference || id:ukb-b-9405	TRUE	reported	igd	2	TRUE
139	rs2020942	T	C	T	C	0.0108469	-0.0119	0.394892	0.4465	FALSE	FALSE	FALSE	finn-b-M13_CERVICALGIA	17	28546914	0.0257	NA	0.6441	Cervicalgia || id:finn-b-M13_CERVICALGIA	Cervicalgia	Cervicalgia || ||	TRUE	igd	329	3.4e-09	0.00183573	462166	17	28546914	ukb-b-9405	Waist circumference || id:ukb-b-9405	TRUE	reported	igd	2	TRUE
140	rs2074881	T	C	T	C	-0.0147612	0.0467	0.168487	0.1321	FALSE	FALSE	FALSE	finn-b-M13_CERVICALGIA	19	1970021	0.0376	NA	0.2139	Cervicalgia || id:finn-b-M13_CERVICALGIA	Cervicalgia	Cervicalgia || ||	TRUE	igd	355	8e-10	0.00240193	462166	19	1970021	ukb-b-9405	Waist circumference || id:ukb-b-9405	TRUE	reported	igd	2	TRUE
141	rs2133561	T	A	T	A	-0.0122441	0.0096	0.611063	0.6375	FALSE	TRUE	FALSE	finn-b-M13_CERVICALGIA	5	139086651	0.0267	NA	0.7179	Cervicalgia || id:finn-b-M13_CERVICALGIA	Cervicalgia	Cervicalgia || ||	TRUE	igd	124	3.9e-11	0.00185284	462166	5	139086651	ukb-b-9405	Waist circumference || id:ukb-b-9405	TRUE	reported	igd	2	TRUE
142	rs215669	A	G	A	G	-0.0125095	-0.0275	0.611654	0.7149	FALSE	FALSE	FALSE	finn-b-M13_CERVICALGIA	7	32378979	0.0286	NA	0.3362	Cervicalgia || id:finn-b-M13_CERVICALGIA	Cervicalgia	Cervicalgia || ||	TRUE	igd	183	1.1e-11	0.00184246	462166	7	32378979	ukb-b-9405	Waist circumference || id:ukb-b-9405	TRUE	reported	igd	2	TRUE
143	rs2161097	T	C	T	C	0.0142773	0.0141	0.437804	0.3898	FALSE	FALSE	FALSE	finn-b-M13_CERVICALGIA	5	103945178	0.0262	NA	0.5904	Cervicalgia || id:finn-b-M13_CERVICALGIA	Cervicalgia	Cervicalgia || ||	TRUE	igd	129	2.2e-15	0.00180004	462166	5	103945178	ukb-b-9405	Waist circumference || id:ukb-b-9405	TRUE	reported	igd	2	TRUE
144	rs2172131	C	T	C	T	-0.0121742	0.0167	0.578709	0.5145	FALSE	FALSE	FALSE	finn-b-M13_CERVICALGIA	10	133978962	0.0254	NA	0.5099	Cervicalgia || id:finn-b-M13_CERVICALGIA	Cervicalgia	Cervicalgia || ||	TRUE	igd	235	1.9e-11	0.00181299	462166	10	133978962	ukb-b-9405	Waist circumference || id:ukb-b-9405	TRUE	reported	igd	2	TRUE
145	rs2180454	C	T	C	T	0.0179823	-0.0241	0.771831	0.6713	FALSE	FALSE	FALSE	finn-b-M13_CERVICALGIA	14	29690513	0.0271	NA	0.3744	Cervicalgia || id:finn-b-M13_CERVICALGIA	Cervicalgia	Cervicalgia || ||	TRUE	igd	293	3.7e-17	0.00213539	462166	14	29690513	ukb-b-9405	Waist circumference || id:ukb-b-9405	TRUE	reported	igd	2	TRUE
146	rs2183947	A	G	A	G	-0.0220783	-0.0421	0.225006	0.2338	FALSE	FALSE	FALSE	finn-b-M13_CERVICALGIA	6	26159356	0.0302	NA	0.1631	Cervicalgia || id:finn-b-M13_CERVICALGIA	Cervicalgia	Cervicalgia || ||	TRUE	igd	165	4.9e-25	0.00213628	462166	6	26159356	ukb-b-9405	Waist circumference || id:ukb-b-9405	TRUE	reported	igd	2	TRUE
147	rs2225909	C	T	C	T	0.015797	-0.0352	0.774104	0.8187	FALSE	FALSE	FALSE	finn-b-M13_CERVICALGIA	11	30329744	0.033	NA	0.2855	Cervicalgia || id:finn-b-M13_CERVICALGIA	Cervicalgia	Cervicalgia || ||	TRUE	igd	244	1.4e-13	0.00213642	462166	11	30329744	ukb-b-9405	Waist circumference || id:ukb-b-9405	TRUE	reported	igd	2	TRUE
148	rs2253310	G	C	G	C	0.018205	-0.0258	0.626102	0.5785	FALSE	TRUE	TRUE	finn-b-M13_CERVICALGIA	6	108888593	0.0257	NA	0.3153	Cervicalgia || id:finn-b-M13_CERVICALGIA	Cervicalgia	Cervicalgia || ||	TRUE	igd	162	6.5e-23	0.00184715	462166	6	108888593	ukb-b-9405	Waist circumference || id:ukb-b-9405	TRUE	reported	igd	2	FALSE
149	rs2302209	T	C	T	C	0.0198329	0.0333	0.288806	0.255	FALSE	FALSE	FALSE	finn-b-M13_CERVICALGIA	19	18324329	0.0291	NA	0.2519	Cervicalgia || id:finn-b-M13_CERVICALGIA	Cervicalgia	Cervicalgia || ||	TRUE	igd	352	1.1e-23	0.00197713	462166	19	18324329	ukb-b-9405	Waist circumference || id:ukb-b-9405	TRUE	reported	igd	2	TRUE
150	rs2306593	T	C	T	C	-0.0152919	-0.0368	0.488298	0.5031	FALSE	FALSE	FALSE	finn-b-M13_CERVICALGIA	17	34866546	0.0254	NA	0.1484	Cervicalgia || id:finn-b-M13_CERVICALGIA	Cervicalgia	Cervicalgia || ||	TRUE	igd	336	1.6e-17	0.00179509	462166	17	34866546	ukb-b-9405	Waist circumference || id:ukb-b-9405	TRUE	reported	igd	2	TRUE
151	rs2307111	C	T	C	T	-0.0239722	-0.018	0.394972	0.4263	FALSE	FALSE	FALSE	finn-b-M13_CERVICALGIA	5	75003678	0.0257	NA	0.4851	Cervicalgia || id:finn-b-M13_CERVICALGIA	Cervicalgia	Cervicalgia || ||	TRUE	igd	120	3.3e-39	0.0018299	462166	5	75003678	ukb-b-9405	Waist circumference || id:ukb-b-9405	TRUE	reported	igd	2	TRUE
152	rs2376885	A	G	A	G	-0.0106223	-0.0271	0.324117	0.3985	FALSE	FALSE	FALSE	finn-b-M13_CERVICALGIA	16	89826901	0.0261	NA	0.2992	Cervicalgia || id:finn-b-M13_CERVICALGIA	Cervicalgia	Cervicalgia || ||	TRUE	igd	318	2.8e-08	0.00191252	462166	16	89826901	ukb-b-9405	Waist circumference || id:ukb-b-9405	TRUE	reported	igd	2	TRUE
153	rs2439823	G	A	G	A	0.0155254	-0.0077	0.545601	0.4904	FALSE	FALSE	FALSE	finn-b-M13_CERVICALGIA	10	99778226	0.0256	NA	0.7635	Cervicalgia || id:finn-b-M13_CERVICALGIA	Cervicalgia	Cervicalgia || ||	TRUE	igd	232	6.8e-18	0.00180145	462166	10	99778226	ukb-b-9405	Waist circumference || id:ukb-b-9405	TRUE	reported	igd	2	TRUE
154	rs245767	G	A	G	A	0.0145976	0.0239	0.730365	0.6746	FALSE	FALSE	FALSE	finn-b-M13_CERVICALGIA	5	170525393	0.0271	NA	0.379	Cervicalgia || id:finn-b-M13_CERVICALGIA	Cervicalgia	Cervicalgia || ||	TRUE	igd	140	4.5e-13	0.00201635	462166	5	170525393	ukb-b-9405	Waist circumference || id:ukb-b-9405	TRUE	reported	igd	2	TRUE
155	rs2470549	C	T	C	T	-0.0119541	-0.0016	0.598143	0.6214	FALSE	FALSE	FALSE	finn-b-M13_CERVICALGIA	3	15737698	0.0262	NA	0.9527	Cervicalgia || id:finn-b-M13_CERVICALGIA	Cervicalgia	Cervicalgia || ||	TRUE	igd	79	5.2e-11	0.00182105	462166	3	15737698	ukb-b-9405	Waist circumference || id:ukb-b-9405	TRUE	reported	igd	2	TRUE
156	rs2470946	T	G	T	G	0.011687	0.041	0.401445	0.3838	FALSE	FALSE	FALSE	finn-b-M13_CERVICALGIA	7	104587323	0.0261	NA	0.1171	Cervicalgia || id:finn-b-M13_CERVICALGIA	Cervicalgia	Cervicalgia || ||	TRUE	igd	182	1.5e-10	0.00182473	462166	7	104587323	ukb-b-9405	Waist circumference || id:ukb-b-9405	TRUE	reported	igd	2	TRUE
157	rs2482704	T	G	T	G	-0.0115642	0.009	0.426761	0.3785	FALSE	FALSE	FALSE	finn-b-M13_CERVICALGIA	9	94182363	0.0263	NA	0.7319	Cervicalgia || id:finn-b-M13_CERVICALGIA	Cervicalgia	Cervicalgia || ||	TRUE	igd	203	1.5e-10	0.00180618	462166	9	94182363	ukb-b-9405	Waist circumference || id:ukb-b-9405	TRUE	reported	igd	2	TRUE
158	rs2568958	A	G	A	G	0.0169206	0.016	0.603683	0.6453	FALSE	FALSE	FALSE	finn-b-M13_CERVICALGIA	1	72765116	0.0267	NA	0.548399	Cervicalgia || id:finn-b-M13_CERVICALGIA	Cervicalgia	Cervicalgia || ||	TRUE	igd	21	1.6e-20	0.00182184	462166	1	72765116	ukb-b-9405	Waist circumference || id:ukb-b-9405	TRUE	reported	igd	2	TRUE
159	rs2584205	A	G	A	G	0.0111592	0.0009	0.733265	0.7499	FALSE	FALSE	FALSE	finn-b-M13_CERVICALGIA	18	2702259	0.0294	NA	0.975	Cervicalgia || id:finn-b-M13_CERVICALGIA	Cervicalgia	Cervicalgia || ||	TRUE	igd	348	3.7e-08	0.00202662	462166	18	2702259	ukb-b-9405	Waist circumference || id:ukb-b-9405	TRUE	reported	igd	2	TRUE
160	rs2618039	T	A	T	A	0.0120777	-0.0258	0.381482	0.4578	FALSE	TRUE	TRUE	finn-b-M13_CERVICALGIA	1	112324111	0.0256	NA	0.3129	Cervicalgia || id:finn-b-M13_CERVICALGIA	Cervicalgia	Cervicalgia || ||	TRUE	igd	5	5.2e-11	0.00183977	462166	1	112324111	ukb-b-9405	Waist circumference || id:ukb-b-9405	TRUE	reported	igd	2	FALSE
161	rs2678204	G	T	G	T	0.0157074	0.0031	0.34017	0.2962	FALSE	FALSE	FALSE	finn-b-M13_CERVICALGIA	1	201800511	0.0279	NA	0.9101	Cervicalgia || id:finn-b-M13_CERVICALGIA	Cervicalgia	Cervicalgia || ||	TRUE	igd	8	7.9e-17	0.00188488	462166	1	201800511	ukb-b-9405	Waist circumference || id:ukb-b-9405	TRUE	reported	igd	2	TRUE
162	rs2696309	C	T	C	T	0.0112571	-0.014	0.720419	0.6668	FALSE	FALSE	FALSE	finn-b-M13_CERVICALGIA	10	36227101	0.0271	NA	0.6047	Cervicalgia || id:finn-b-M13_CERVICALGIA	Cervicalgia	Cervicalgia || ||	TRUE	igd	236	1.6e-08	0.00199327	462166	10	36227101	ukb-b-9405	Waist circumference || id:ukb-b-9405	TRUE	reported	igd	2	TRUE
163	rs2725371	G	A	G	A	-0.0154452	-0.0202	0.696098	0.7381	FALSE	FALSE	FALSE	finn-b-M13_CERVICALGIA	8	30854033	0.0291	NA	0.4873	Cervicalgia || id:finn-b-M13_CERVICALGIA	Cervicalgia	Cervicalgia || ||	TRUE	igd	193	2.6e-15	0.00195255	462166	8	30854033	ukb-b-9405	Waist circumference || id:ukb-b-9405	TRUE	reported	igd	2	TRUE
164	rs2744938	G	A	G	A	0.0319686	-0.0304	0.147512	0.2058	FALSE	FALSE	FALSE	finn-b-M13_CERVICALGIA	6	34552110	0.0318	NA	0.339	Cervicalgia || id:finn-b-M13_CERVICALGIA	Cervicalgia	Cervicalgia || ||	TRUE	igd	158	5.4e-37	0.00251588	462166	6	34552110	ukb-b-9405	Waist circumference || id:ukb-b-9405	TRUE	reported	igd	2	TRUE
165	rs28350	G	A	G	A	-0.0139376	-0.0308	0.820658	0.8135	FALSE	FALSE	FALSE	finn-b-M13_CERVICALGIA	3	42418446	0.0328	NA	0.3479	Cervicalgia || id:finn-b-M13_CERVICALGIA	Cervicalgia	Cervicalgia || ||	TRUE	igd	69	2.5e-09	0.0023374	462166	3	42418446	ukb-b-9405	Waist circumference || id:ukb-b-9405	TRUE	reported	igd	2	TRUE
166	rs28366156	C	T	C	T	-0.0187659	0.0417	0.130582	0.07134	FALSE	FALSE	FALSE	finn-b-M13_CERVICALGIA	6	31671498	0.0501	NA	0.4048	Cervicalgia || id:finn-b-M13_CERVICALGIA	Cervicalgia	Cervicalgia || ||	TRUE	igd	154	1.5e-12	0.00265145	462166	6	31671498	ukb-b-9405	Waist circumference || id:ukb-b-9405	TRUE	reported	igd	2	TRUE
167	rs28375268	T	G	T	G	-0.0130789	0.0067	0.645058	0.6535	FALSE	FALSE	FALSE	finn-b-M13_CERVICALGIA	16	4949528	0.0268	NA	0.802	Cervicalgia || id:finn-b-M13_CERVICALGIA	Cervicalgia	Cervicalgia || ||	TRUE	igd	310	3.3e-12	0.00187766	462166	16	4949528	ukb-b-9405	Waist circumference || id:ukb-b-9405	TRUE	reported	igd	2	TRUE
168	rs28489620	A	G	A	G	-0.0124131	-0.003	0.29035	0.2966	FALSE	FALSE	FALSE	finn-b-M13_CERVICALGIA	22	41804716	0.0278	NA	0.9127	Cervicalgia || id:finn-b-M13_CERVICALGIA	Cervicalgia	Cervicalgia || ||	TRUE	igd	373	4.4e-10	0.00198899	462166	22	41804716	ukb-b-9405	Waist circumference || id:ukb-b-9405	TRUE	reported	igd	2	TRUE
169	rs28580375	G	C	G	C	0.0126069	-0.0003	0.21874	0.2311	FALSE	TRUE	FALSE	finn-b-M13_CERVICALGIA	8	103544717	0.0302	NA	0.9925	Cervicalgia || id:finn-b-M13_CERVICALGIA	Cervicalgia	Cervicalgia || ||	TRUE	igd	202	6e-09	0.00216777	462166	8	103544717	ukb-b-9405	Waist circumference || id:ukb-b-9405	TRUE	reported	igd	2	TRUE
170	rs2861692	C	T	C	T	-0.0166517	-0.0263	0.275371	0.2887	FALSE	FALSE	FALSE	finn-b-M13_CERVICALGIA	2	67838719	0.028	NA	0.3478	Cervicalgia || id:finn-b-M13_CERVICALGIA	Cervicalgia	Cervicalgia || ||	TRUE	igd	61	7.7e-17	0.00199772	462166	2	67838719	ukb-b-9405	Waist circumference || id:ukb-b-9405	TRUE	reported	igd	2	TRUE
171	rs2903738	T	A	T	A	-0.0133061	0.0186	0.221402	0.2383	FALSE	TRUE	FALSE	finn-b-M13_CERVICALGIA	19	32946043	0.0298	NA	0.5331	Cervicalgia || id:finn-b-M13_CERVICALGIA	Cervicalgia	Cervicalgia || ||	TRUE	igd	360	6.8e-10	0.00215663	462166	19	32946043	ukb-b-9405	Waist circumference || id:ukb-b-9405	TRUE	reported	igd	2	TRUE
172	rs3087523	A	G	A	G	0.016586	-0.0228	0.124704	0.0972	FALSE	FALSE	FALSE	finn-b-M13_CERVICALGIA	2	105977776	0.0436	NA	0.6011	Cervicalgia || id:finn-b-M13_CERVICALGIA	Cervicalgia	Cervicalgia || ||	TRUE	igd	44	1e-09	0.00271786	462166	2	105977776	ukb-b-9405	Waist circumference || id:ukb-b-9405	TRUE	reported	igd	2	TRUE
173	rs308911	G	A	G	A	-0.0114749	-0.0213	0.714436	0.7228	FALSE	FALSE	FALSE	finn-b-M13_CERVICALGIA	2	86855977	0.0283	NA	0.452101	Cervicalgia || id:finn-b-M13_CERVICALGIA	Cervicalgia	Cervicalgia || ||	TRUE	igd	51	6.9e-09	0.00198055	462166	2	86855977	ukb-b-9405	Waist circumference || id:ukb-b-9405	TRUE	reported	igd	2	TRUE
174	rs3113509	T	C	T	C	-0.0123292	-0.0059	0.731966	0.7182	FALSE	FALSE	FALSE	finn-b-M13_CERVICALGIA	4	52932825	0.0283	NA	0.8335	Cervicalgia || id:finn-b-M13_CERVICALGIA	Cervicalgia	Cervicalgia || ||	TRUE	igd	100	1e-09	0.00201975	462166	4	52932825	ukb-b-9405	Waist circumference || id:ukb-b-9405	TRUE	reported	igd	2	TRUE
175	rs319775	C	T	C	T	0.0101556	0.0047	0.608753	0.5954	FALSE	FALSE	FALSE	finn-b-M13_CERVICALGIA	17	31495076	0.026	NA	0.8552	Cervicalgia || id:finn-b-M13_CERVICALGIA	Cervicalgia	Cervicalgia || ||	TRUE	igd	330	3e-08	0.0018335	462166	17	31495076	ukb-b-9405	Waist circumference || id:ukb-b-9405	TRUE	reported	igd	2	TRUE
176	rs3212038	G	A	G	A	0.0126546	0.0461	0.328517	0.4143	FALSE	FALSE	FALSE	finn-b-M13_CERVICALGIA	14	104178186	0.0258	NA	0.0738108	Cervicalgia || id:finn-b-M13_CERVICALGIA	Cervicalgia	Cervicalgia || ||	TRUE	igd	287	3.5e-11	0.00191072	462166	14	104178186	ukb-b-9405	Waist circumference || id:ukb-b-9405	TRUE	reported	igd	2	TRUE
177	rs34045288	T	C	T	C	0.0203746	0.0091	0.334413	0.3767	FALSE	FALSE	FALSE	finn-b-M13_CERVICALGIA	6	40369081	0.0262	NA	0.727601	Cervicalgia || id:finn-b-M13_CERVICALGIA	Cervicalgia	Cervicalgia || ||	TRUE	igd	166	5.8e-27	0.00189485	462166	6	40369081	ukb-b-9405	Waist circumference || id:ukb-b-9405	TRUE	reported	igd	2	TRUE
178	rs34140906	C	T	C	T	-0.0179391	-0.0092	0.17033	0.1971	FALSE	FALSE	FALSE	finn-b-M13_CERVICALGIA	13	58480400	0.0319	NA	0.7733	Cervicalgia || id:finn-b-M13_CERVICALGIA	Cervicalgia	Cervicalgia || ||	TRUE	igd	275	5.4e-14	0.00238486	462166	13	58480400	ukb-b-9405	Waist circumference || id:ukb-b-9405	TRUE	reported	igd	2	TRUE
179	rs34234296	A	G	A	G	-0.0131214	-0.0171	0.392393	0.3066	FALSE	FALSE	FALSE	finn-b-M13_CERVICALGIA	2	175166636	0.0277	NA	0.5381	Cervicalgia || id:finn-b-M13_CERVICALGIA	Cervicalgia	Cervicalgia || ||	TRUE	igd	45	1.3e-12	0.00184833	462166	2	175166636	ukb-b-9405	Waist circumference || id:ukb-b-9405	TRUE	reported	igd	2	TRUE
180	rs34483452	A	C	A	C	0.0270483	0.0662	0.136355	0.1213	FALSE	FALSE	FALSE	finn-b-M13_CERVICALGIA	5	87986314	0.0391	NA	0.0907904	Cervicalgia || id:finn-b-M13_CERVICALGIA	Cervicalgia	Cervicalgia || ||	TRUE	igd	137	7.3e-25	0.0026269	462166	5	87986314	ukb-b-9405	Waist circumference || id:ukb-b-9405	TRUE	reported	igd	2	TRUE
181	rs34517439	A	C	A	C	0.0305491	0.0256	0.121789	0.127	FALSE	FALSE	FALSE	finn-b-M13_CERVICALGIA	1	78450517	0.0386	NA	0.506001	Cervicalgia || id:finn-b-M13_CERVICALGIA	Cervicalgia	Cervicalgia || ||	TRUE	igd	22	1.9e-28	0.00276165	462166	1	78450517	ukb-b-9405	Waist circumference || id:ukb-b-9405	TRUE	reported	igd	2	TRUE
182	rs347551	G	C	G	C	0.0126307	0.0652	0.472292	0.4604	FALSE	TRUE	TRUE	finn-b-M13_CERVICALGIA	5	119389031	0.0259	NA	0.01166	Cervicalgia || id:finn-b-M13_CERVICALGIA	Cervicalgia	Cervicalgia || ||	TRUE	igd	130	3.9e-12	0.00181978	462166	5	119389031	ukb-b-9405	Waist circumference || id:ukb-b-9405	TRUE	reported	igd	2	FALSE
183	rs34882821	T	G	T	G	0.0106237	0.018	0.338577	0.2925	FALSE	FALSE	FALSE	finn-b-M13_CERVICALGIA	9	14783314	0.0279	NA	0.518	Cervicalgia || id:finn-b-M13_CERVICALGIA	Cervicalgia	Cervicalgia || ||	TRUE	igd	211	2.1e-08	0.00189644	462166	9	14783314	ukb-b-9405	Waist circumference || id:ukb-b-9405	TRUE	reported	igd	2	TRUE
184	rs34994596	C	T	C	T	-0.014559	0.0563	0.297289	0.267	FALSE	FALSE	FALSE	finn-b-M13_CERVICALGIA	15	80991447	0.0289	NA	0.0516095	Cervicalgia || id:finn-b-M13_CERVICALGIA	Cervicalgia	Cervicalgia || ||	TRUE	igd	309	1.1e-13	0.00195866	462166	15	80991447	ukb-b-9405	Waist circumference || id:ukb-b-9405	TRUE	reported	igd	2	TRUE
185	rs35023999	C	A	C	A	-0.0113409	-0.0045	0.508297	0.4828	FALSE	FALSE	FALSE	finn-b-M13_CERVICALGIA	11	113266411	0.0255	NA	0.8583	Cervicalgia || id:finn-b-M13_CERVICALGIA	Cervicalgia	Cervicalgia || ||	TRUE	igd	240	2.4e-10	0.00178977	462166	11	113266411	ukb-b-9405	Waist circumference || id:ukb-b-9405	TRUE	reported	igd	2	TRUE
186	rs35216639	A	C	A	C	0.0168196	0.0684	0.110699	0.08167	FALSE	FALSE	FALSE	finn-b-M13_CERVICALGIA	1	174572982	0.0468	NA	0.1439	Cervicalgia || id:finn-b-M13_CERVICALGIA	Cervicalgia	Cervicalgia || ||	TRUE	igd	15	3.3e-09	0.00284261	462166	1	174572982	ukb-b-9405	Waist circumference || id:ukb-b-9405	TRUE	reported	igd	2	TRUE
187	rs35243581	T	C	T	C	0.0173643	0.0281	0.317318	0.3106	FALSE	FALSE	FALSE	finn-b-M13_CERVICALGIA	11	43707364	0.0274	NA	0.3059	Cervicalgia || id:finn-b-M13_CERVICALGIA	Cervicalgia	Cervicalgia || ||	TRUE	igd	245	1.7e-19	0.00192251	462166	11	43707364	ukb-b-9405	Waist circumference || id:ukb-b-9405	TRUE	reported	igd	2	TRUE
188	rs35681682	C	T	C	T	-0.0101534	-0.0367	0.407729	0.4372	FALSE	FALSE	FALSE	finn-b-M13_CERVICALGIA	2	69678079	0.0256	NA	0.1516	Cervicalgia || id:finn-b-M13_CERVICALGIA	Cervicalgia	Cervicalgia || ||	TRUE	igd	50	1e-08	0.00177268	462166	2	69678079	ukb-b-9405	Waist circumference || id:ukb-b-9405	TRUE	reported	igd	2	TRUE
189	rs35882248	T	C	T	C	0.0157088	0.0698	0.317213	0.3152	FALSE	FALSE	FALSE	finn-b-M13_CERVICALGIA	2	230627955	0.0274	NA	0.0110101	Cervicalgia || id:finn-b-M13_CERVICALGIA	Cervicalgia	Cervicalgia || ||	TRUE	igd	47	2.8e-16	0.00191956	462166	2	230627955	ukb-b-9405	Waist circumference || id:ukb-b-9405	TRUE	reported	igd	2	TRUE
190	rs36007635	A	G	A	G	-0.0165685	-0.0619	0.137694	0.0914	FALSE	FALSE	FALSE	finn-b-M13_CERVICALGIA	6	163009335	0.0444	NA	0.1629	Cervicalgia || id:finn-b-M13_CERVICALGIA	Cervicalgia	Cervicalgia || ||	TRUE	igd	168	1.7e-10	0.00259543	462166	6	163009335	ukb-b-9405	Waist circumference || id:ukb-b-9405	TRUE	reported	igd	2	TRUE
191	rs36061954	T	C	T	C	0.0114574	0.0097	0.39881	0.3877	FALSE	FALSE	FALSE	finn-b-M13_CERVICALGIA	8	38329650	0.0261	NA	0.710201	Cervicalgia || id:finn-b-M13_CERVICALGIA	Cervicalgia	Cervicalgia || ||	TRUE	igd	194	3.6e-10	0.00182669	462166	8	38329650	ukb-b-9405	Waist circumference || id:ukb-b-9405	TRUE	reported	igd	2	TRUE
192	rs36140	C	A	C	A	0.0111762	-0.0342	0.635311	0.6551	FALSE	FALSE	FALSE	finn-b-M13_CERVICALGIA	5	66164160	0.0267	NA	0.2001	Cervicalgia || id:finn-b-M13_CERVICALGIA	Cervicalgia	Cervicalgia || ||	TRUE	igd	133	2.1e-09	0.001867	462166	5	66164160	ukb-b-9405	Waist circumference || id:ukb-b-9405	TRUE	reported	igd	2	TRUE
193	rs36165342	C	T	C	T	0.0107118	-0.0285	0.478618	0.4073	FALSE	FALSE	FALSE	finn-b-M13_CERVICALGIA	12	122530256	0.026	NA	0.2721	Cervicalgia || id:finn-b-M13_CERVICALGIA	Cervicalgia	Cervicalgia || ||	TRUE	igd	268	2.1e-09	0.00178943	462166	12	122530256	ukb-b-9405	Waist circumference || id:ukb-b-9405	TRUE	reported	igd	2	TRUE
194	rs3764002	T	C	T	C	-0.0160772	-0.0459	0.261552	0.3448	FALSE	FALSE	FALSE	finn-b-M13_CERVICALGIA	12	108618630	0.0268	NA	0.08628	Cervicalgia || id:finn-b-M13_CERVICALGIA	Cervicalgia	Cervicalgia || ||	TRUE	igd	259	2.8e-15	0.00203505	462166	12	108618630	ukb-b-9405	Waist circumference || id:ukb-b-9405	TRUE	reported	igd	2	TRUE
195	rs3768321	T	G	T	G	0.0176726	0.0188	0.196525	0.1641	FALSE	FALSE	FALSE	finn-b-M13_CERVICALGIA	1	40035928	0.0343	NA	0.583899	Cervicalgia || id:finn-b-M13_CERVICALGIA	Cervicalgia	Cervicalgia || ||	TRUE	igd	1	3.8e-15	0.00224849	462166	1	40035928	ukb-b-9405	Waist circumference || id:ukb-b-9405	TRUE	reported	igd	2	TRUE
196	rs3784692	T	C	T	C	0.0185824	-0.0077	0.601752	0.644	FALSE	FALSE	FALSE	finn-b-M13_CERVICALGIA	15	67988133	0.0265	NA	0.772899	Cervicalgia || id:finn-b-M13_CERVICALGIA	Cervicalgia	Cervicalgia || ||	TRUE	igd	298	2.6e-24	0.00182662	462166	15	67988133	ukb-b-9405	Waist circumference || id:ukb-b-9405	TRUE	reported	igd	2	TRUE
197	rs3806114	A	G	A	G	-0.0108144	-0.0379	0.668366	0.7522	FALSE	FALSE	FALSE	finn-b-M13_CERVICALGIA	6	20482335	0.0297	NA	0.202	Cervicalgia || id:finn-b-M13_CERVICALGIA	Cervicalgia	Cervicalgia || ||	TRUE	igd	147	1.8e-08	0.00192005	462166	6	20482335	ukb-b-9405	Waist circumference || id:ukb-b-9405	TRUE	reported	igd	2	TRUE
198	rs3807566	T	G	T	G	-0.012149	-0.0291	0.438304	0.379	FALSE	FALSE	FALSE	finn-b-M13_CERVICALGIA	7	50564204	0.0263	NA	0.2673	Cervicalgia || id:finn-b-M13_CERVICALGIA	Cervicalgia	Cervicalgia || ||	TRUE	igd	170	1.7e-11	0.00180583	462166	7	50564204	ukb-b-9405	Waist circumference || id:ukb-b-9405	TRUE	reported	igd	2	TRUE
199	rs3814883	T	C	T	C	0.0239816	0.0127	0.482382	0.4117	FALSE	FALSE	FALSE	finn-b-M13_CERVICALGIA	16	29994922	0.0258	NA	0.6217	Cervicalgia || id:finn-b-M13_CERVICALGIA	Cervicalgia	Cervicalgia || ||	TRUE	igd	312	1.1e-40	0.00179535	462166	16	29994922	ukb-b-9405	Waist circumference || id:ukb-b-9405	TRUE	reported	igd	2	TRUE
200	rs3816760	A	G	A	G	0.0133538	0.0663	0.307437	0.2627	FALSE	FALSE	FALSE	finn-b-M13_CERVICALGIA	12	133405069	0.029	NA	0.0222998	Cervicalgia || id:finn-b-M13_CERVICALGIA	Cervicalgia	Cervicalgia || ||	TRUE	igd	262	5.7e-12	0.00193927	462166	12	133405069	ukb-b-9405	Waist circumference || id:ukb-b-9405	TRUE	reported	igd	2	TRUE
201	rs3826408	T	C	T	C	0.0112249	0.0157	0.456788	0.5104	FALSE	FALSE	FALSE	finn-b-M13_CERVICALGIA	17	7101292	0.0255	NA	0.537499	Cervicalgia || id:finn-b-M13_CERVICALGIA	Cervicalgia	Cervicalgia || ||	TRUE	igd	327	4.1e-10	0.00179579	462166	17	7101292	ukb-b-9405	Waist circumference || id:ukb-b-9405	TRUE	reported	igd	2	TRUE
202	rs3845344	T	C	T	C	0.0107371	0.0094	0.391147	0.4311	FALSE	FALSE	FALSE	finn-b-M13_CERVICALGIA	1	75001480	0.0257	NA	0.7146	Cervicalgia || id:finn-b-M13_CERVICALGIA	Cervicalgia	Cervicalgia || ||	TRUE	igd	33	4.3e-09	0.00182845	462166	1	75001480	ukb-b-9405	Waist circumference || id:ukb-b-9405	TRUE	reported	igd	2	TRUE
203	rs3866805	A	C	A	C	0.010421	-0.0398	0.355681	0.3405	FALSE	FALSE	FALSE	finn-b-M13_CERVICALGIA	1	6657424	0.027	NA	0.1404	Cervicalgia || id:finn-b-M13_CERVICALGIA	Cervicalgia	Cervicalgia || ||	TRUE	igd	17	2.5e-08	0.00187021	462166	1	6657424	ukb-b-9405	Waist circumference || id:ukb-b-9405	TRUE	reported	igd	2	TRUE
204	rs3935190	A	G	A	G	-0.0126195	-0.0167	0.536793	0.5048	FALSE	FALSE	FALSE	finn-b-M13_CERVICALGIA	17	79084367	0.0255	NA	0.5138	Cervicalgia || id:finn-b-M13_CERVICALGIA	Cervicalgia	Cervicalgia || ||	TRUE	igd	338	2.8e-12	0.00180625	462166	17	79084367	ukb-b-9405	Waist circumference || id:ukb-b-9405	TRUE	reported	igd	2	TRUE
205	rs3936510	T	G	T	G	0.0137147	0.0663	0.201255	0.1389	FALSE	FALSE	FALSE	finn-b-M13_CERVICALGIA	5	55860866	0.0365	NA	0.0695793	Cervicalgia || id:finn-b-M13_CERVICALGIA	Cervicalgia	Cervicalgia || ||	TRUE	igd	126	7.3e-10	0.0022268	462166	5	55860866	ukb-b-9405	Waist circumference || id:ukb-b-9405	TRUE	reported	igd	2	TRUE
206	rs3949781	A	T	A	T	0.0115117	0.0416	0.538137	0.5161	FALSE	TRUE	TRUE	finn-b-M13_CERVICALGIA	9	92178472	0.0255	NA	0.1027	Cervicalgia || id:finn-b-M13_CERVICALGIA	Cervicalgia	Cervicalgia || ||	TRUE	igd	216	1.8e-10	0.00180564	462166	9	92178472	ukb-b-9405	Waist circumference || id:ukb-b-9405	TRUE	reported	igd	2	FALSE
207	rs40067	A	G	A	G	-0.0156125	-0.0133	0.170153	0.2095	FALSE	FALSE	FALSE	finn-b-M13_CERVICALGIA	5	107439012	0.0314	NA	0.6726	Cervicalgia || id:finn-b-M13_CERVICALGIA	Cervicalgia	Cervicalgia || ||	TRUE	igd	123	6.1e-11	0.00238663	462166	5	107439012	ukb-b-9405	Waist circumference || id:ukb-b-9405	TRUE	reported	igd	2	TRUE
208	rs4017425	T	C	T	C	-0.0101269	-0.0122	0.47017	0.3881	FALSE	FALSE	FALSE	finn-b-M13_CERVICALGIA	3	44028764	0.0262	NA	0.6432	Cervicalgia || id:finn-b-M13_CERVICALGIA	Cervicalgia	Cervicalgia || ||	TRUE	igd	80	1.6e-08	0.00179274	462166	3	44028764	ukb-b-9405	Waist circumference || id:ukb-b-9405	TRUE	reported	igd	2	TRUE
209	rs4072917	A	G	A	G	0.0117189	-0.0228	0.474253	0.4399	FALSE	FALSE	FALSE	finn-b-M13_CERVICALGIA	8	143300279	0.0257	NA	0.3758	Cervicalgia || id:finn-b-M13_CERVICALGIA	Cervicalgia	Cervicalgia || ||	TRUE	igd	199	7.4e-11	0.0017994	462166	8	143300279	ukb-b-9405	Waist circumference || id:ukb-b-9405	TRUE	reported	igd	2	TRUE
210	rs4075353	A	G	A	G	-0.0105885	-0.0111	0.344101	0.3548	FALSE	FALSE	FALSE	finn-b-M13_CERVICALGIA	10	102415609	0.0266	NA	0.676799	Cervicalgia || id:finn-b-M13_CERVICALGIA	Cervicalgia	Cervicalgia || ||	TRUE	igd	227	2.2e-08	0.00189213	462166	10	102415609	ukb-b-9405	Waist circumference || id:ukb-b-9405	TRUE	reported	igd	2	TRUE
211	rs41279738	G	T	G	T	0.0522591	0.0146	0.025998	0.05675	FALSE	FALSE	FALSE	finn-b-M13_CERVICALGIA	1	110082551	0.0546	NA	0.7894	Cervicalgia || id:finn-b-M13_CERVICALGIA	Cervicalgia	Cervicalgia || ||	TRUE	igd	13	1.7e-20	0.00563338	462166	1	110082551	ukb-b-9405	Waist circumference || id:ukb-b-9405	TRUE	reported	igd	2	TRUE
212	rs4148155	G	A	G	A	-0.0189755	0.0375	0.113256	0.07498	FALSE	FALSE	FALSE	finn-b-M13_CERVICALGIA	4	89054667	0.0487	NA	0.4416	Cervicalgia || id:finn-b-M13_CERVICALGIA	Cervicalgia	Cervicalgia || ||	TRUE	igd	114	1.5e-11	0.00281242	462166	4	89054667	ukb-b-9405	Waist circumference || id:ukb-b-9405	TRUE	reported	igd	2	TRUE
213	rs4290163	T	G	T	G	0.0113777	-0.0338	0.392697	0.3894	FALSE	FALSE	FALSE	finn-b-M13_CERVICALGIA	10	104610926	0.0262	NA	0.1969	Cervicalgia || id:finn-b-M13_CERVICALGIA	Cervicalgia	Cervicalgia || ||	TRUE	igd	233	5.4e-10	0.00183305	462166	10	104610926	ukb-b-9405	Waist circumference || id:ukb-b-9405	TRUE	reported	igd	2	TRUE
214	rs429343	G	A	G	A	-0.0124509	0	0.576576	0.532	FALSE	FALSE	FALSE	finn-b-M13_CERVICALGIA	2	147903382	0.0256	NA	0.9999	Cervicalgia || id:finn-b-M13_CERVICALGIA	Cervicalgia	Cervicalgia || ||	TRUE	igd	52	5.9e-12	0.00180931	462166	2	147903382	ukb-b-9405	Waist circumference || id:ukb-b-9405	TRUE	reported	igd	2	TRUE
215	rs429358	C	T	C	T	-0.0271422	-0.0359	0.154146	0.1838	FALSE	FALSE	FALSE	finn-b-M13_CERVICALGIA	19	45411941	0.0333	NA	0.2808	Cervicalgia || id:finn-b-M13_CERVICALGIA	Cervicalgia	Cervicalgia || ||	TRUE	igd	353	7.5e-28	0.00248126	462166	19	45411941	ukb-b-9405	Waist circumference || id:ukb-b-9405	TRUE	reported	igd	2	TRUE
216	rs4344019	G	A	G	A	0.0200862	-0.0348	0.91694	0.9128	FALSE	FALSE	FALSE	finn-b-M13_CERVICALGIA	7	114588540	0.0453	NA	0.4429	Cervicalgia || id:finn-b-M13_CERVICALGIA	Cervicalgia	Cervicalgia || ||	TRUE	igd	175	5.7e-10	0.00324046	462166	7	114588540	ukb-b-9405	Waist circumference || id:ukb-b-9405	TRUE	reported	igd	2	TRUE
217	rs4419475	T	A	T	A	0.0112635	-0.0027	0.407376	0.4757	FALSE	TRUE	TRUE	finn-b-M13_CERVICALGIA	4	96150044	0.0255	NA	0.917	Cervicalgia || id:finn-b-M13_CERVICALGIA	Cervicalgia	Cervicalgia || ||	TRUE	igd	118	6e-10	0.00181962	462166	4	96150044	ukb-b-9405	Waist circumference || id:ukb-b-9405	TRUE	reported	igd	2	FALSE
218	rs4456769	T	C	T	C	0.0134001	0.0655	0.333423	0.3435	FALSE	FALSE	FALSE	finn-b-M13_CERVICALGIA	20	25190777	0.0268	NA	0.0143599	Cervicalgia || id:finn-b-M13_CERVICALGIA	Cervicalgia	Cervicalgia || ||	TRUE	igd	367	1.8e-12	0.0019003	462166	20	25190777	ukb-b-9405	Waist circumference || id:ukb-b-9405	TRUE	reported	igd	2	TRUE
219	rs4469245	T	A	T	A	-0.0115211	-0.0288	0.662728	0.7014	FALSE	TRUE	FALSE	finn-b-M13_CERVICALGIA	5	153210953	0.0278	NA	0.3008	Cervicalgia || id:finn-b-M13_CERVICALGIA	Cervicalgia	Cervicalgia || ||	TRUE	igd	139	1.1e-09	0.00189126	462166	5	153210953	ukb-b-9405	Waist circumference || id:ukb-b-9405	TRUE	reported	igd	2	TRUE
220	rs4482463	A	C	A	C	-0.0258908	-0.0522	0.923005	0.94	FALSE	FALSE	FALSE	finn-b-M13_CERVICALGIA	2	205375909	0.0535	NA	0.3296	Cervicalgia || id:finn-b-M13_CERVICALGIA	Cervicalgia	Cervicalgia || ||	TRUE	igd	39	1.3e-14	0.00335821	462166	2	205375909	ukb-b-9405	Waist circumference || id:ukb-b-9405	TRUE	reported	igd	2	TRUE
221	rs4525978	T	C	T	C	-0.0113759	-0.0264	0.734555	0.7751	FALSE	FALSE	FALSE	finn-b-M13_CERVICALGIA	4	102133144	0.0305	NA	0.3864	Cervicalgia || id:finn-b-M13_CERVICALGIA	Cervicalgia	Cervicalgia || ||	TRUE	igd	115	2.1e-08	0.00203018	462166	4	102133144	ukb-b-9405	Waist circumference || id:ukb-b-9405	TRUE	reported	igd	2	TRUE
222	rs4527444	G	A	G	A	0.0105243	0.0317	0.541317	0.5142	FALSE	FALSE	FALSE	finn-b-M13_CERVICALGIA	4	30842780	0.0254	NA	0.2114	Cervicalgia || id:finn-b-M13_CERVICALGIA	Cervicalgia	Cervicalgia || ||	TRUE	igd	116	4.5e-09	0.00179433	462166	4	30842780	ukb-b-9405	Waist circumference || id:ukb-b-9405	TRUE	reported	igd	2	TRUE
223	rs4552632	A	G	A	G	-0.0101695	0.031	0.616568	0.6599	FALSE	FALSE	FALSE	finn-b-M13_CERVICALGIA	5	164574688	0.0269	NA	0.2495	Cervicalgia || id:finn-b-M13_CERVICALGIA	Cervicalgia	Cervicalgia || ||	TRUE	igd	143	3.3e-08	0.00184128	462166	5	164574688	ukb-b-9405	Waist circumference || id:ukb-b-9405	TRUE	reported	igd	2	TRUE
224	rs4689465	C	T	C	T	-0.0108689	-0.0228	0.525445	0.5003	FALSE	FALSE	FALSE	finn-b-M13_CERVICALGIA	4	6490789	0.0255	NA	0.3712	Cervicalgia || id:finn-b-M13_CERVICALGIA	Cervicalgia	Cervicalgia || ||	TRUE	igd	112	1.3e-09	0.00178976	462166	4	6490789	ukb-b-9405	Waist circumference || id:ukb-b-9405	TRUE	reported	igd	2	TRUE
225	rs4706004	G	A	G	A	-0.0134593	0.0142	0.217047	0.2633	FALSE	FALSE	FALSE	finn-b-M13_CERVICALGIA	5	130391918	0.0289	NA	0.6237	Cervicalgia || id:finn-b-M13_CERVICALGIA	Cervicalgia	Cervicalgia || ||	TRUE	igd	134	5.4e-10	0.00216831	462166	5	130391918	ukb-b-9405	Waist circumference || id:ukb-b-9405	TRUE	reported	igd	2	TRUE
226	rs4718964	T	G	T	G	0.0122483	0.0305	0.413175	0.41	FALSE	FALSE	FALSE	finn-b-M13_CERVICALGIA	7	70038969	0.026	NA	0.2403	Cervicalgia || id:finn-b-M13_CERVICALGIA	Cervicalgia	Cervicalgia || ||	TRUE	igd	181	1.8e-11	0.00182202	462166	7	70038969	ukb-b-9405	Waist circumference || id:ukb-b-9405	TRUE	reported	igd	2	TRUE
227	rs4722398	T	C	T	C	0.0168104	0.0617	0.136117	0.07026	FALSE	FALSE	FALSE	finn-b-M13_CERVICALGIA	7	3125220	0.0507	NA	0.2237	Cervicalgia || id:finn-b-M13_CERVICALGIA	Cervicalgia	Cervicalgia || ||	TRUE	igd	179	1e-10	0.00260196	462166	7	3125220	ukb-b-9405	Waist circumference || id:ukb-b-9405	TRUE	reported	igd	2	TRUE
228	rs4742782	G	C	G	C	0.0124912	0.0238	0.315942	0.3886	FALSE	TRUE	FALSE	finn-b-M13_CERVICALGIA	9	103089143	0.0261	NA	0.3621	Cervicalgia || id:finn-b-M13_CERVICALGIA	Cervicalgia	Cervicalgia || ||	TRUE	igd	207	8e-11	0.00192172	462166	9	103089143	ukb-b-9405	Waist circumference || id:ukb-b-9405	TRUE	reported	igd	2	TRUE
229	rs484455	A	G	A	G	-0.0115336	-0.0071	0.481363	0.6144	FALSE	FALSE	FALSE	finn-b-M13_CERVICALGIA	13	109835686	0.0262	NA	0.7865	Cervicalgia || id:finn-b-M13_CERVICALGIA	Cervicalgia	Cervicalgia || ||	TRUE	igd	285	1.4e-10	0.00179638	462166	13	109835686	ukb-b-9405	Waist circumference || id:ukb-b-9405	TRUE	reported	igd	2	TRUE
230	rs4844809	C	G	C	G	0.0158367	0.0531	0.131994	0.117	FALSE	TRUE	FALSE	finn-b-M13_CERVICALGIA	1	209519772	0.0399	NA	0.183	Cervicalgia || id:finn-b-M13_CERVICALGIA	Cervicalgia	Cervicalgia || ||	TRUE	igd	10	1.9e-09	0.00263686	462166	1	209519772	ukb-b-9405	Waist circumference || id:ukb-b-9405	TRUE	reported	igd	2	TRUE
231	rs4851283	G	C	G	C	-0.0173961	-0.0463	0.684805	0.7816	FALSE	TRUE	FALSE	finn-b-M13_CERVICALGIA	2	100894802	0.031	NA	0.1344	Cervicalgia || id:finn-b-M13_CERVICALGIA	Cervicalgia	Cervicalgia || ||	TRUE	igd	38	2.5e-19	0.00193525	462166	2	100894802	ukb-b-9405	Waist circumference || id:ukb-b-9405	TRUE	reported	igd	2	TRUE
232	rs4856720	C	G	C	G	0.0114342	-0.0234	0.53938	0.5219	FALSE	TRUE	TRUE	finn-b-M13_CERVICALGIA	3	161447373	0.0255	NA	0.3585	Cervicalgia || id:finn-b-M13_CERVICALGIA	Cervicalgia	Cervicalgia || ||	TRUE	igd	90	1.8e-10	0.0017918	462166	3	161447373	ukb-b-9405	Waist circumference || id:ukb-b-9405	TRUE	reported	igd	2	FALSE
233	rs4876611	G	A	G	A	0.0150085	-0.0628	0.720239	0.6914	FALSE	FALSE	FALSE	finn-b-M13_CERVICALGIA	8	116671848	0.0275	NA	0.0227101	Cervicalgia || id:finn-b-M13_CERVICALGIA	Cervicalgia	Cervicalgia || ||	TRUE	igd	197	5.3e-14	0.0019947	462166	8	116671848	ukb-b-9405	Waist circumference || id:ukb-b-9405	TRUE	reported	igd	2	TRUE
234	rs4900715	A	G	A	G	-0.0114279	-0.0296	0.507101	0.5849	FALSE	FALSE	FALSE	finn-b-M13_CERVICALGIA	14	47306418	0.0259	NA	0.252	Cervicalgia || id:finn-b-M13_CERVICALGIA	Cervicalgia	Cervicalgia || ||	TRUE	igd	290	1.9e-10	0.00179331	462166	14	47306418	ukb-b-9405	Waist circumference || id:ukb-b-9405	TRUE	reported	igd	2	TRUE
235	rs4908672	T	C	T	C	0.0113966	-0.0246	0.393063	0.4389	FALSE	FALSE	FALSE	finn-b-M13_CERVICALGIA	1	7725414	0.0257	NA	0.3382	Cervicalgia || id:finn-b-M13_CERVICALGIA	Cervicalgia	Cervicalgia || ||	TRUE	igd	12	4.7e-10	0.00183009	462166	1	7725414	ukb-b-9405	Waist circumference || id:ukb-b-9405	TRUE	reported	igd	2	TRUE
236	rs520478	T	G	T	G	-0.0125051	-0.0124	0.701359	0.7662	FALSE	FALSE	FALSE	finn-b-M13_CERVICALGIA	6	124897878	0.0302	NA	0.6801	Cervicalgia || id:finn-b-M13_CERVICALGIA	Cervicalgia	Cervicalgia || ||	TRUE	igd	163	2.3e-10	0.00197262	462166	6	124897878	ukb-b-9405	Waist circumference || id:ukb-b-9405	TRUE	reported	igd	2	TRUE
237	rs539515	C	A	C	A	0.0378223	0.0147	0.204929	0.1781	FALSE	FALSE	FALSE	finn-b-M13_CERVICALGIA	1	177889025	0.0334	NA	0.6595	Cervicalgia || id:finn-b-M13_CERVICALGIA	Cervicalgia	Cervicalgia || ||	TRUE	igd	16	1.5e-65	0.00221181	462166	1	177889025	ukb-b-9405	Waist circumference || id:ukb-b-9405	TRUE	reported	igd	2	TRUE
238	rs55726687	A	G	A	G	0.0199369	0.0791	0.209735	0.2141	FALSE	FALSE	FALSE	finn-b-M13_CERVICALGIA	12	991306	0.0312	NA	0.0112899	Cervicalgia || id:finn-b-M13_CERVICALGIA	Cervicalgia	Cervicalgia || ||	TRUE	igd	266	1.1e-19	0.00219529	462166	12	991306	ukb-b-9405	Waist circumference || id:ukb-b-9405	TRUE	reported	igd	2	TRUE
239	rs55794894	A	G	A	G	-0.014525	0.0077	0.135429	0.1391	FALSE	FALSE	FALSE	finn-b-M13_CERVICALGIA	7	133516821	0.0366	NA	0.8333	Cervicalgia || id:finn-b-M13_CERVICALGIA	Cervicalgia	Cervicalgia || ||	TRUE	igd	187	2.8e-08	0.00261481	462166	7	133516821	ukb-b-9405	Waist circumference || id:ukb-b-9405	TRUE	reported	igd	2	TRUE
240	rs557951	G	T	G	T	0.0120789	0.0238	0.312953	0.2652	FALSE	FALSE	FALSE	finn-b-M13_CERVICALGIA	3	62713263	0.0289	NA	0.4112	Cervicalgia || id:finn-b-M13_CERVICALGIA	Cervicalgia	Cervicalgia || ||	TRUE	igd	71	4e-10	0.00193163	462166	3	62713263	ukb-b-9405	Waist circumference || id:ukb-b-9405	TRUE	reported	igd	2	TRUE
241	rs559231	T	G	T	G	0.0107518	0.0508	0.393054	0.4227	FALSE	FALSE	FALSE	finn-b-M13_CERVICALGIA	18	39644247	0.0257	NA	0.04853	Cervicalgia || id:finn-b-M13_CERVICALGIA	Cervicalgia	Cervicalgia || ||	TRUE	igd	350	5.2e-09	0.00184107	462166	18	39644247	ukb-b-9405	Waist circumference || id:ukb-b-9405	TRUE	reported	igd	2	TRUE
242	rs56094641	G	A	G	A	0.057552	0.0029	0.404591	0.4186	FALSE	FALSE	FALSE	finn-b-M13_CERVICALGIA	16	53806453	0.0258	NA	0.9116	Cervicalgia || id:finn-b-M13_CERVICALGIA	Cervicalgia	Cervicalgia || ||	TRUE	igd	320	1e-200	0.00182234	462166	16	53806453	ukb-b-9405	Waist circumference || id:ukb-b-9405	TRUE	reported	igd	2	TRUE
243	rs56803094	G	A	G	A	-0.0127745	0.0391	0.226708	0.2782	FALSE	FALSE	FALSE	finn-b-M13_CERVICALGIA	15	99222509	0.0285	NA	0.1707	Cervicalgia || id:finn-b-M13_CERVICALGIA	Cervicalgia	Cervicalgia || ||	TRUE	igd	303	2.6e-09	0.00214599	462166	15	99222509	ukb-b-9405	Waist circumference || id:ukb-b-9405	TRUE	reported	igd	2	TRUE
244	rs57636386	C	T	C	T	-0.0309067	-0.0311	0.083822	0.05005	FALSE	FALSE	FALSE	finn-b-M13_CERVICALGIA	18	58048295	0.0585	NA	0.5947	Cervicalgia || id:finn-b-M13_CERVICALGIA	Cervicalgia	Cervicalgia || ||	TRUE	igd	346	1.5e-21	0.00324088	462166	18	58048295	ukb-b-9405	Waist circumference || id:ukb-b-9405	TRUE	reported	igd	2	TRUE
245	rs587271	T	C	T	C	0.0118054	-0.0144	0.686869	0.6776	FALSE	FALSE	FALSE	finn-b-M13_CERVICALGIA	1	54743111	0.0276	NA	0.601399	Cervicalgia || id:finn-b-M13_CERVICALGIA	Cervicalgia	Cervicalgia || ||	TRUE	igd	26	4.1e-09	0.0020079	462166	1	54743111	ukb-b-9405	Waist circumference || id:ukb-b-9405	TRUE	reported	igd	2	TRUE
246	rs58862095	T	C	T	C	-0.0165812	0.0363	0.419271	0.5157	FALSE	FALSE	FALSE	finn-b-M13_CERVICALGIA	7	75081418	0.0255	NA	0.155	Cervicalgia || id:finn-b-M13_CERVICALGIA	Cervicalgia	Cervicalgia || ||	TRUE	igd	173	7.1e-20	0.00181678	462166	7	75081418	ukb-b-9405	Waist circumference || id:ukb-b-9405	TRUE	reported	igd	2	TRUE
247	rs588660	A	G	A	G	0.0155276	0.0168	0.584119	0.5996	FALSE	FALSE	FALSE	finn-b-M13_CERVICALGIA	1	96886604	0.0259	NA	0.5179	Cervicalgia || id:finn-b-M13_CERVICALGIA	Cervicalgia	Cervicalgia || ||	TRUE	igd	4	1e-17	0.00181174	462166	1	96886604	ukb-b-9405	Waist circumference || id:ukb-b-9405	TRUE	reported	igd	2	TRUE
248	rs59068084	T	G	T	G	0.0101403	0.0402	0.410212	0.3923	FALSE	FALSE	FALSE	finn-b-M13_CERVICALGIA	4	113256737	0.0261	NA	0.1236	Cervicalgia || id:finn-b-M13_CERVICALGIA	Cervicalgia	Cervicalgia || ||	TRUE	igd	102	2.5e-08	0.00181938	462166	4	113256737	ukb-b-9405	Waist circumference || id:ukb-b-9405	TRUE	reported	igd	2	TRUE
249	rs59104534	T	C	T	C	0.0107189	-0.0135	0.298501	0.325	FALSE	FALSE	FALSE	finn-b-M13_CERVICALGIA	8	25666169	0.0272	NA	0.6193	Cervicalgia || id:finn-b-M13_CERVICALGIA	Cervicalgia	Cervicalgia || ||	TRUE	igd	200	4.7e-08	0.00196197	462166	8	25666169	ukb-b-9405	Waist circumference || id:ukb-b-9405	TRUE	reported	igd	2	TRUE
250	rs6001877	A	G	A	G	-0.010579	-0.0144	0.339906	0.372	FALSE	FALSE	FALSE	finn-b-M13_CERVICALGIA	22	40712637	0.0263	NA	0.583001	Cervicalgia || id:finn-b-M13_CERVICALGIA	Cervicalgia	Cervicalgia || ||	TRUE	igd	372	2.4e-08	0.00189657	462166	22	40712637	ukb-b-9405	Waist circumference || id:ukb-b-9405	TRUE	reported	igd	2	TRUE
251	rs6030803	C	T	C	T	-0.0176808	0.0304	0.126588	0.09981	FALSE	FALSE	FALSE	finn-b-M13_CERVICALGIA	20	41986507	0.0424	NA	0.4732	Cervicalgia || id:finn-b-M13_CERVICALGIA	Cervicalgia	Cervicalgia || ||	TRUE	igd	368	6.1e-11	0.00270327	462166	20	41986507	ukb-b-9405	Waist circumference || id:ukb-b-9405	TRUE	reported	igd	2	TRUE
252	rs6069037	A	C	A	C	-0.011125	0.0171	0.731389	0.7568	FALSE	FALSE	FALSE	finn-b-M13_CERVICALGIA	20	53503198	0.0298	NA	0.5668	Cervicalgia || id:finn-b-M13_CERVICALGIA	Cervicalgia	Cervicalgia || ||	TRUE	igd	365	3.6e-08	0.00202001	462166	20	53503198	ukb-b-9405	Waist circumference || id:ukb-b-9405	TRUE	reported	igd	2	TRUE
253	rs61223906	A	G	A	G	-0.0108726	-0.0245	0.339313	0.369	FALSE	FALSE	FALSE	finn-b-M13_CERVICALGIA	7	39447726	0.0264	NA	0.3537	Cervicalgia || id:finn-b-M13_CERVICALGIA	Cervicalgia	Cervicalgia || ||	TRUE	igd	176	8.3e-09	0.00188655	462166	7	39447726	ukb-b-9405	Waist circumference || id:ukb-b-9405	TRUE	reported	igd	2	TRUE
254	rs61813324	T	C	T	C	0.0219762	0.0484	0.135713	0.1571	FALSE	FALSE	FALSE	finn-b-M13_CERVICALGIA	1	156049877	0.0352	NA	0.169	Cervicalgia || id:finn-b-M13_CERVICALGIA	Cervicalgia	Cervicalgia || ||	TRUE	igd	29	9.5e-17	0.00264443	462166	1	156049877	ukb-b-9405	Waist circumference || id:ukb-b-9405	TRUE	reported	igd	2	TRUE
255	rs61903695	G	A	G	A	0.0134514	-0.0341	0.254942	0.2463	FALSE	FALSE	FALSE	finn-b-M13_CERVICALGIA	11	89922417	0.0297	NA	0.251	Cervicalgia || id:finn-b-M13_CERVICALGIA	Cervicalgia	Cervicalgia || ||	TRUE	igd	239	5.9e-11	0.00205497	462166	11	89922417	ukb-b-9405	Waist circumference || id:ukb-b-9405	TRUE	reported	igd	2	TRUE
256	rs61969511	A	G	A	G	0.011857	0.0445	0.278938	0.3678	FALSE	FALSE	FALSE	finn-b-M13_CERVICALGIA	13	86484042	0.0263	NA	0.0909201	Cervicalgia || id:finn-b-M13_CERVICALGIA	Cervicalgia	Cervicalgia || ||	TRUE	igd	284	3.8e-09	0.0020127	462166	13	86484042	ukb-b-9405	Waist circumference || id:ukb-b-9405	TRUE	reported	igd	2	TRUE
257	rs61992671	G	A	G	A	-0.0130005	-0.0112	0.491969	0.5122	FALSE	FALSE	FALSE	finn-b-M13_CERVICALGIA	14	101531854	0.026	NA	0.6651	Cervicalgia || id:finn-b-M13_CERVICALGIA	Cervicalgia	Cervicalgia || ||	TRUE	igd	291	3.8e-12	0.00187164	462166	14	101531854	ukb-b-9405	Waist circumference || id:ukb-b-9405	TRUE	reported	igd	2	TRUE
258	rs62072003	T	C	T	C	0.0144325	0.0329	0.143328	0.1199	FALSE	FALSE	FALSE	finn-b-M13_CERVICALGIA	17	52936314	0.0391	NA	0.3993	Cervicalgia || id:finn-b-M13_CERVICALGIA	Cervicalgia	Cervicalgia || ||	TRUE	igd	333	1.8e-08	0.00256295	462166	17	52936314	ukb-b-9405	Waist circumference || id:ukb-b-9405	TRUE	reported	igd	2	TRUE
259	rs62243489	G	T	G	T	-0.0155648	0.0561	0.259239	0.2934	FALSE	FALSE	FALSE	finn-b-M13_CERVICALGIA	3	62482927	0.028	NA	0.0452095	Cervicalgia || id:finn-b-M13_CERVICALGIA	Cervicalgia	Cervicalgia || ||	TRUE	igd	87	3e-14	0.00204876	462166	3	62482927	ukb-b-9405	Waist circumference || id:ukb-b-9405	TRUE	reported	igd	2	TRUE
260	rs62246311	A	G	A	G	0.0204929	0.034	0.102338	0.06384	FALSE	FALSE	FALSE	finn-b-M13_CERVICALGIA	3	9498143	0.0527	NA	0.5187	Cervicalgia || id:finn-b-M13_CERVICALGIA	Cervicalgia	Cervicalgia || ||	TRUE	igd	77	3.5e-12	0.00294652	462166	3	9498143	ukb-b-9405	Waist circumference || id:ukb-b-9405	TRUE	reported	igd	2	TRUE
261	rs62261725	G	A	G	A	-0.0148698	-0.0542	0.326101	0.363	FALSE	FALSE	FALSE	finn-b-M13_CERVICALGIA	3	85898626	0.0264	NA	0.0400396	Cervicalgia || id:finn-b-M13_CERVICALGIA	Cervicalgia	Cervicalgia || ||	TRUE	igd	82	6.7e-15	0.00190872	462166	3	85898626	ukb-b-9405	Waist circumference || id:ukb-b-9405	TRUE	reported	igd	2	TRUE
262	rs6493498	C	T	C	T	-0.013082	0.0115	0.54539	0.5949	FALSE	FALSE	FALSE	finn-b-M13_CERVICALGIA	15	51754451	0.0259	NA	0.657099	Cervicalgia || id:finn-b-M13_CERVICALGIA	Cervicalgia	Cervicalgia || ||	TRUE	igd	301	4.2e-13	0.001805	462166	15	51754451	ukb-b-9405	Waist circumference || id:ukb-b-9405	TRUE	reported	igd	2	TRUE
263	rs649458	A	T	A	T	-0.018179	0.0173	0.860102	0.8845	FALSE	TRUE	FALSE	finn-b-M13_CERVICALGIA	1	23712528	0.0398	NA	0.6648	Cervicalgia || id:finn-b-M13_CERVICALGIA	Cervicalgia	Cervicalgia || ||	TRUE	igd	32	1.5e-12	0.00256951	462166	1	23712528	ukb-b-9405	Waist circumference || id:ukb-b-9405	TRUE	reported	igd	2	TRUE
264	rs6536575	C	T	C	T	0.0108432	-0.0399	0.51907	0.5814	FALSE	FALSE	FALSE	finn-b-M13_CERVICALGIA	4	162091639	0.0258	NA	0.1214	Cervicalgia || id:finn-b-M13_CERVICALGIA	Cervicalgia	Cervicalgia || ||	TRUE	igd	108	1.4e-09	0.00178995	462166	4	162091639	ukb-b-9405	Waist circumference || id:ukb-b-9405	TRUE	reported	igd	2	TRUE
265	rs6551304	G	A	G	A	0.016827	0.0033	0.831916	0.8597	FALSE	FALSE	FALSE	finn-b-M13_CERVICALGIA	3	88306596	0.0367	NA	0.9273	Cervicalgia || id:finn-b-M13_CERVICALGIA	Cervicalgia	Cervicalgia || ||	TRUE	igd	83	2.1e-12	0.00239416	462166	3	88306596	ukb-b-9405	Waist circumference || id:ukb-b-9405	TRUE	reported	igd	2	TRUE
266	rs6567160	C	T	C	T	0.0451644	-0.0274	0.232725	0.1841	FALSE	FALSE	FALSE	finn-b-M13_CERVICALGIA	18	57829135	0.033	NA	0.4055	Cervicalgia || id:finn-b-M13_CERVICALGIA	Cervicalgia	Cervicalgia || ||	TRUE	igd	349	7.19e-101	0.00211824	462166	18	57829135	ukb-b-9405	Waist circumference || id:ukb-b-9405	TRUE	reported	igd	2	TRUE
267	rs6575340	A	G	A	G	0.0161584	0.0075	0.636022	0.6269	FALSE	FALSE	FALSE	finn-b-M13_CERVICALGIA	14	94023972	0.0263	NA	0.775001	Cervicalgia || id:finn-b-M13_CERVICALGIA	Cervicalgia	Cervicalgia || ||	TRUE	igd	297	4.6e-18	0.00186502	462166	14	94023972	ukb-b-9405	Waist circumference || id:ukb-b-9405	TRUE	reported	igd	2	TRUE
268	rs6669341	G	A	G	A	-0.0125214	0.0092	0.58271	0.6176	FALSE	FALSE	FALSE	finn-b-M13_CERVICALGIA	1	47678458	0.0262	NA	0.7248	Cervicalgia || id:finn-b-M13_CERVICALGIA	Cervicalgia	Cervicalgia || ||	TRUE	igd	2	4.5e-12	0.0018097	462166	1	47678458	ukb-b-9405	Waist circumference || id:ukb-b-9405	TRUE	reported	igd	2	TRUE
269	rs6682438	C	T	C	T	0.0124771	-0.0415	0.673097	0.6646	FALSE	FALSE	FALSE	finn-b-M13_CERVICALGIA	1	33784146	0.027	NA	0.1241	Cervicalgia || id:finn-b-M13_CERVICALGIA	Cervicalgia	Cervicalgia || ||	TRUE	igd	24	5.4e-11	0.00190203	462166	1	33784146	ukb-b-9405	Waist circumference || id:ukb-b-9405	TRUE	reported	igd	2	TRUE
270	rs6693294	G	A	G	A	-0.0170126	-0.0265	0.688535	0.6279	FALSE	FALSE	FALSE	finn-b-M13_CERVICALGIA	1	49879122	0.0263	NA	0.3141	Cervicalgia || id:finn-b-M13_CERVICALGIA	Cervicalgia	Cervicalgia || ||	TRUE	igd	25	1.1e-18	0.00192843	462166	1	49879122	ukb-b-9405	Waist circumference || id:ukb-b-9405	TRUE	reported	igd	2	TRUE
271	rs6739755	G	A	G	A	-0.0159241	-0.005	0.603358	0.5975	FALSE	FALSE	FALSE	finn-b-M13_CERVICALGIA	2	59330227	0.0259	NA	0.8469	Cervicalgia || id:finn-b-M13_CERVICALGIA	Cervicalgia	Cervicalgia || ||	TRUE	igd	42	3.1e-18	0.00182885	462166	2	59330227	ukb-b-9405	Waist circumference || id:ukb-b-9405	TRUE	reported	igd	2	TRUE
272	rs67609008	C	T	C	T	0.011102	0.0259	0.283612	0.183	FALSE	FALSE	FALSE	finn-b-M13_CERVICALGIA	10	126640936	0.0332	NA	0.4345	Cervicalgia || id:finn-b-M13_CERVICALGIA	Cervicalgia	Cervicalgia || ||	TRUE	igd	222	2.5e-08	0.00199233	462166	10	126640936	ukb-b-9405	Waist circumference || id:ukb-b-9405	TRUE	reported	igd	2	TRUE
273	rs67632512	A	C	A	C	0.0165927	0.0362	0.117046	0.1536	FALSE	FALSE	FALSE	finn-b-M13_CERVICALGIA	5	92251840	0.0352	NA	0.3028	Cervicalgia || id:finn-b-M13_CERVICALGIA	Cervicalgia	Cervicalgia || ||	TRUE	igd	122	3.8e-09	0.00281561	462166	5	92251840	ukb-b-9405	Waist circumference || id:ukb-b-9405	TRUE	reported	igd	2	TRUE
274	rs6791983	A	C	A	C	0.0123148	0.0172	0.750006	0.769	FALSE	FALSE	FALSE	finn-b-M13_CERVICALGIA	3	25111890	0.0302	NA	0.5686	Cervicalgia || id:finn-b-M13_CERVICALGIA	Cervicalgia	Cervicalgia || ||	TRUE	igd	85	2.3e-09	0.00205988	462166	3	25111890	ukb-b-9405	Waist circumference || id:ukb-b-9405	TRUE	reported	igd	2	TRUE
275	rs6799080	A	G	A	G	0.0102307	0.0232	0.353391	0.4445	FALSE	FALSE	FALSE	finn-b-M13_CERVICALGIA	3	81905591	0.0256	NA	0.3661	Cervicalgia || id:finn-b-M13_CERVICALGIA	Cervicalgia	Cervicalgia || ||	TRUE	igd	81	4.3e-08	0.00186721	462166	3	81905591	ukb-b-9405	Waist circumference || id:ukb-b-9405	TRUE	reported	igd	2	TRUE
276	rs6846041	G	C	G	C	0.0123073	-0.0359	0.320508	0.2566	FALSE	TRUE	FALSE	finn-b-M13_CERVICALGIA	4	18477030	0.0292	NA	0.2191	Cervicalgia || id:finn-b-M13_CERVICALGIA	Cervicalgia	Cervicalgia || ||	TRUE	igd	104	1.3e-10	0.00191467	462166	4	18477030	ukb-b-9405	Waist circumference || id:ukb-b-9405	TRUE	reported	igd	2	TRUE
277	rs6849518	T	C	T	C	0.0218636	0.0257	0.12428	0.1675	FALSE	FALSE	FALSE	finn-b-M13_CERVICALGIA	4	20120274	0.0341	NA	0.4504	Cervicalgia || id:finn-b-M13_CERVICALGIA	Cervicalgia	Cervicalgia || ||	TRUE	igd	105	7.1e-16	0.00270973	462166	4	20120274	ukb-b-9405	Waist circumference || id:ukb-b-9405	TRUE	reported	igd	2	TRUE
278	rs6938973	C	T	C	T	0.0120106	-0.0152	0.601488	0.6775	FALSE	FALSE	FALSE	finn-b-M13_CERVICALGIA	6	98421721	0.0272	NA	0.5757	Cervicalgia || id:finn-b-M13_CERVICALGIA	Cervicalgia	Cervicalgia || ||	TRUE	igd	161	4.9e-11	0.001827	462166	6	98421721	ukb-b-9405	Waist circumference || id:ukb-b-9405	TRUE	reported	igd	2	TRUE
279	rs7034554	G	A	G	A	-0.0112644	0.0421	0.373813	0.2902	FALSE	FALSE	FALSE	finn-b-M13_CERVICALGIA	9	37081301	0.0281	NA	0.1343	Cervicalgia || id:finn-b-M13_CERVICALGIA	Cervicalgia	Cervicalgia || ||	TRUE	igd	219	1.1e-09	0.00184813	462166	9	37081301	ukb-b-9405	Waist circumference || id:ukb-b-9405	TRUE	reported	igd	2	TRUE
280	rs703984	C	G	C	G	-0.011472	0.0126	0.414809	0.383	FALSE	TRUE	FALSE	finn-b-M13_CERVICALGIA	10	80941417	0.0262	NA	0.6297	Cervicalgia || id:finn-b-M13_CERVICALGIA	Cervicalgia	Cervicalgia || ||	TRUE	igd	220	2.9e-10	0.00181967	462166	10	80941417	ukb-b-9405	Waist circumference || id:ukb-b-9405	TRUE	reported	igd	2	TRUE
281	rs704061	C	T	C	T	0.0146223	0.0006	0.455057	0.3765	FALSE	FALSE	FALSE	finn-b-M13_CERVICALGIA	12	89771903	0.0262	NA	0.983	Cervicalgia || id:finn-b-M13_CERVICALGIA	Cervicalgia	Cervicalgia || ||	TRUE	igd	265	4e-16	0.00179659	462166	12	89771903	ukb-b-9405	Waist circumference || id:ukb-b-9405	TRUE	reported	igd	2	TRUE
282	rs7070670	T	C	T	C	-0.0120318	-0.0142	0.327941	0.281	FALSE	FALSE	FALSE	finn-b-M13_CERVICALGIA	10	61842645	0.0284	NA	0.617	Cervicalgia || id:finn-b-M13_CERVICALGIA	Cervicalgia	Cervicalgia || ||	TRUE	igd	229	3.5e-10	0.00191737	462166	10	61842645	ukb-b-9405	Waist circumference || id:ukb-b-9405	TRUE	reported	igd	2	TRUE
283	rs7115013	T	C	T	C	-0.0106394	0.0023	0.442738	0.4013	FALSE	FALSE	FALSE	finn-b-M13_CERVICALGIA	11	43934592	0.0259	NA	0.9283	Cervicalgia || id:finn-b-M13_CERVICALGIA	Cervicalgia	Cervicalgia || ||	TRUE	igd	252	3.7e-09	0.00180461	462166	11	43934592	ukb-b-9405	Waist circumference || id:ukb-b-9405	TRUE	reported	igd	2	TRUE
284	rs7132908	A	G	A	G	0.0215129	0.0527	0.384454	0.3842	FALSE	FALSE	FALSE	finn-b-M13_CERVICALGIA	12	50263148	0.0262	NA	0.0446498	Cervicalgia || id:finn-b-M13_CERVICALGIA	Cervicalgia	Cervicalgia || ||	TRUE	igd	261	1.4e-31	0.00183998	462166	12	50263148	ukb-b-9405	Waist circumference || id:ukb-b-9405	TRUE	reported	igd	2	TRUE
285	rs71495038	A	G	A	G	0.0223778	0.0325	0.076924	0.0952	FALSE	FALSE	FALSE	finn-b-M13_CERVICALGIA	10	33971383	0.0433	NA	0.4531	Cervicalgia || id:finn-b-M13_CERVICALGIA	Cervicalgia	Cervicalgia || ||	TRUE	igd	224	2.6e-11	0.00335663	462166	10	33971383	ukb-b-9405	Waist circumference || id:ukb-b-9405	TRUE	reported	igd	2	TRUE
286	rs7169847	T	G	T	G	-0.0102703	-0.0086	0.635678	0.5156	FALSE	FALSE	FALSE	finn-b-M13_CERVICALGIA	15	95272920	0.0255	NA	0.735099	Cervicalgia || id:finn-b-M13_CERVICALGIA	Cervicalgia	Cervicalgia || ||	TRUE	igd	302	3.8e-08	0.00186771	462166	15	95272920	ukb-b-9405	Waist circumference || id:ukb-b-9405	TRUE	reported	igd	2	TRUE
287	rs7171864	A	G	A	G	0.0128894	-0.0145	0.660202	0.7032	FALSE	FALSE	FALSE	finn-b-M13_CERVICALGIA	15	73227249	0.0279	NA	0.604	Cervicalgia || id:finn-b-M13_CERVICALGIA	Cervicalgia	Cervicalgia || ||	TRUE	igd	308	1.1e-11	0.00189898	462166	15	73227249	ukb-b-9405	Waist circumference || id:ukb-b-9405	TRUE	reported	igd	2	TRUE
288	rs7206608	G	C	G	C	0.0120004	0.0403	0.321623	0.351	FALSE	TRUE	FALSE	finn-b-M13_CERVICALGIA	16	82872628	0.0266	NA	0.1295	Cervicalgia || id:finn-b-M13_CERVICALGIA	Cervicalgia	Cervicalgia || ||	TRUE	igd	317	3.8e-10	0.00191641	462166	16	82872628	ukb-b-9405	Waist circumference || id:ukb-b-9405	TRUE	reported	igd	2	TRUE
289	rs7218014	C	T	C	T	0.0224089	0.0417	0.197315	0.2382	FALSE	FALSE	FALSE	finn-b-M13_CERVICALGIA	17	65832016	0.0298	NA	0.1614	Cervicalgia || id:finn-b-M13_CERVICALGIA	Cervicalgia	Cervicalgia || ||	TRUE	igd	334	2.7e-23	0.00225393	462166	17	65832016	ukb-b-9405	Waist circumference || id:ukb-b-9405	TRUE	reported	igd	2	TRUE
290	rs7259070	C	T	C	T	0.0153811	0.0045	0.596078	0.5624	FALSE	FALSE	FALSE	finn-b-M13_CERVICALGIA	19	47562509	0.0257	NA	0.8612	Cervicalgia || id:finn-b-M13_CERVICALGIA	Cervicalgia	Cervicalgia || ||	TRUE	igd	362	6.6e-17	0.00184133	462166	19	47562509	ukb-b-9405	Waist circumference || id:ukb-b-9405	TRUE	reported	igd	2	TRUE
291	rs72618637	A	T	A	T	-0.0129811	0.0007	0.189431	0.2229	FALSE	TRUE	FALSE	finn-b-M13_CERVICALGIA	2	48953979	0.0306	NA	0.9811	Cervicalgia || id:finn-b-M13_CERVICALGIA	Cervicalgia	Cervicalgia || ||	TRUE	igd	48	2.1e-08	0.00231667	462166	2	48953979	ukb-b-9405	Waist circumference || id:ukb-b-9405	TRUE	reported	igd	2	TRUE
292	rs72634826	A	G	A	G	-0.0148957	0.0201	0.259865	0.2242	FALSE	FALSE	FALSE	finn-b-M13_CERVICALGIA	1	1601052	0.0314	NA	0.521601	Cervicalgia || id:finn-b-M13_CERVICALGIA	Cervicalgia	Cervicalgia || ||	TRUE	igd	31	5.4e-13	0.00206456	462166	1	1601052	ukb-b-9405	Waist circumference || id:ukb-b-9405	TRUE	reported	igd	2	TRUE
293	rs72892910	T	G	T	G	0.0301404	0.0498	0.172259	0.2028	FALSE	FALSE	FALSE	finn-b-M13_CERVICALGIA	6	50816887	0.0317	NA	0.1164	Cervicalgia || id:finn-b-M13_CERVICALGIA	Cervicalgia	Cervicalgia || ||	TRUE	igd	148	5.2e-37	0.00237148	462166	6	50816887	ukb-b-9405	Waist circumference || id:ukb-b-9405	TRUE	reported	igd	2	TRUE
294	rs72959041	A	G	A	G	0.0302176	0.031	0.049136	0.06443	FALSE	FALSE	FALSE	finn-b-M13_CERVICALGIA	6	127454893	0.0523	NA	0.5526	Cervicalgia || id:finn-b-M13_CERVICALGIA	Cervicalgia	Cervicalgia || ||	TRUE	igd	156	5.7e-13	0.00419212	462166	6	127454893	ukb-b-9405	Waist circumference || id:ukb-b-9405	TRUE	reported	igd	2	TRUE
295	rs72976986	A	G	A	G	-0.0157587	-0.0451	0.190131	0.1575	FALSE	FALSE	FALSE	finn-b-M13_CERVICALGIA	19	4050424	0.0351	NA	0.199	Cervicalgia || id:finn-b-M13_CERVICALGIA	Cervicalgia	Cervicalgia || ||	TRUE	igd	351	7.8e-12	0.00230334	462166	19	4050424	ukb-b-9405	Waist circumference || id:ukb-b-9405	TRUE	reported	igd	2	TRUE
296	rs73052033	C	T	C	T	-0.0210096	-0.0186	0.184916	0.1623	FALSE	FALSE	FALSE	finn-b-M13_CERVICALGIA	3	185828465	0.0346	NA	0.5905	Cervicalgia || id:finn-b-M13_CERVICALGIA	Cervicalgia	Cervicalgia || ||	TRUE	igd	91	7.9e-20	0.00230513	462166	3	185828465	ukb-b-9405	Waist circumference || id:ukb-b-9405	TRUE	reported	igd	2	TRUE
297	rs73068448	T	C	T	C	-0.0153436	0.0297	0.170691	0.1291	FALSE	FALSE	FALSE	finn-b-M13_CERVICALGIA	7	26385763	0.0384	NA	0.4396	Cervicalgia || id:finn-b-M13_CERVICALGIA	Cervicalgia	Cervicalgia || ||	TRUE	igd	180	2e-10	0.00241309	462166	7	26385763	ukb-b-9405	Waist circumference || id:ukb-b-9405	TRUE	reported	igd	2	TRUE
298	rs73142879	T	C	T	C	-0.0241942	0.004	0.192309	0.1592	FALSE	FALSE	FALSE	finn-b-M13_CERVICALGIA	20	51195932	0.0351	NA	0.9097	Cervicalgia || id:finn-b-M13_CERVICALGIA	Cervicalgia	Cervicalgia || ||	TRUE	igd	363	2.8e-26	0.00228107	462166	20	51195932	ukb-b-9405	Waist circumference || id:ukb-b-9405	TRUE	reported	igd	2	TRUE
299	rs7324067	C	T	C	T	0.0121297	0.0176	0.761254	0.7296	FALSE	FALSE	FALSE	finn-b-M13_CERVICALGIA	13	65484906	0.0286	NA	0.5377	Cervicalgia || id:finn-b-M13_CERVICALGIA	Cervicalgia	Cervicalgia || ||	TRUE	igd	283	7.7e-09	0.00210064	462166	13	65484906	ukb-b-9405	Waist circumference || id:ukb-b-9405	TRUE	reported	igd	2	TRUE
300	rs735033	G	A	G	A	-0.0102658	0.0324	0.605139	0.5465	FALSE	FALSE	FALSE	finn-b-M13_CERVICALGIA	12	97550852	0.0256	NA	0.2065	Cervicalgia || id:finn-b-M13_CERVICALGIA	Cervicalgia	Cervicalgia || ||	TRUE	igd	257	2.5e-08	0.00184312	462166	12	97550852	ukb-b-9405	Waist circumference || id:ukb-b-9405	TRUE	reported	igd	2	TRUE
301	rs7372674	A	C	A	C	0.0118947	0.033	0.357239	0.3059	FALSE	FALSE	FALSE	finn-b-M13_CERVICALGIA	3	196149165	0.0278	NA	0.2339	Cervicalgia || id:finn-b-M13_CERVICALGIA	Cervicalgia	Cervicalgia || ||	TRUE	igd	95	1.7e-10	0.00186339	462166	3	196149165	ukb-b-9405	Waist circumference || id:ukb-b-9405	TRUE	reported	igd	2	TRUE
302	rs7377083	A	C	A	C	0.0143396	-0.0264	0.431061	0.4666	FALSE	FALSE	FALSE	finn-b-M13_CERVICALGIA	4	102708997	0.0256	NA	0.3024	Cervicalgia || id:finn-b-M13_CERVICALGIA	Cervicalgia	Cervicalgia || ||	TRUE	igd	101	3.2e-15	0.00181913	462166	4	102708997	ukb-b-9405	Waist circumference || id:ukb-b-9405	TRUE	reported	igd	2	TRUE
303	rs73985439	C	A	C	A	0.0124046	0.0082	0.307294	0.3028	FALSE	FALSE	FALSE	finn-b-M13_CERVICALGIA	2	212299249	0.0278	NA	0.768399	Cervicalgia || id:finn-b-M13_CERVICALGIA	Cervicalgia	Cervicalgia || ||	TRUE	igd	55	1.6e-10	0.00193905	462166	2	212299249	ukb-b-9405	Waist circumference || id:ukb-b-9405	TRUE	reported	igd	2	TRUE
304	rs74395133	C	T	C	T	-0.0162995	0.0168	0.133535	0.1259	FALSE	FALSE	FALSE	finn-b-M13_CERVICALGIA	3	61163455	0.0384	NA	0.6617	Cervicalgia || id:finn-b-M13_CERVICALGIA	Cervicalgia	Cervicalgia || ||	TRUE	igd	96	6.6e-10	0.00263949	462166	3	61163455	ukb-b-9405	Waist circumference || id:ukb-b-9405	TRUE	reported	igd	2	TRUE
305	rs7442885	G	C	G	C	-0.0204724	0.0125	0.214033	0.1869	FALSE	TRUE	FALSE	finn-b-M13_CERVICALGIA	5	87682877	0.0329	NA	0.703701	Cervicalgia || id:finn-b-M13_CERVICALGIA	Cervicalgia	Cervicalgia || ||	TRUE	igd	136	6.8e-21	0.00218339	462166	5	87682877	ukb-b-9405	Waist circumference || id:ukb-b-9405	TRUE	reported	igd	2	TRUE
306	rs7498044	A	G	A	G	-0.0151498	0.0336	0.217312	0.2519	FALSE	FALSE	FALSE	finn-b-M13_CERVICALGIA	15	92573639	0.0295	NA	0.2535	Cervicalgia || id:finn-b-M13_CERVICALGIA	Cervicalgia	Cervicalgia || ||	TRUE	igd	306	4.9e-12	0.00219298	462166	15	92573639	ukb-b-9405	Waist circumference || id:ukb-b-9405	TRUE	reported	igd	2	TRUE
307	rs7498665	G	A	G	A	0.026616	0.0523	0.399688	0.4131	FALSE	FALSE	FALSE	finn-b-M13_CERVICALGIA	16	28883241	0.0258	NA	0.0422698	Cervicalgia || id:finn-b-M13_CERVICALGIA	Cervicalgia	Cervicalgia || ||	TRUE	igd	311	4.9e-48	0.00182769	462166	16	28883241	ukb-b-9405	Waist circumference || id:ukb-b-9405	TRUE	reported	igd	2	TRUE
308	rs75035127	G	A	G	A	-0.0333436	-0.1101	0.030399	0.01289	FALSE	FALSE	FALSE	finn-b-M13_CERVICALGIA	1	174973726	0.1122	NA	0.3264	Cervicalgia || id:finn-b-M13_CERVICALGIA	Cervicalgia	Cervicalgia || ||	TRUE	igd	6	1.5e-10	0.0052036	462166	1	174973726	ukb-b-9405	Waist circumference || id:ukb-b-9405	TRUE	reported	igd	2	TRUE
309	rs7519259	A	G	A	G	0.0126703	0.0211	0.528392	0.5659	FALSE	FALSE	FALSE	finn-b-M13_CERVICALGIA	1	66434743	0.0257	NA	0.4108	Cervicalgia || id:finn-b-M13_CERVICALGIA	Cervicalgia	Cervicalgia || ||	TRUE	igd	20	1.7e-12	0.00179634	462166	1	66434743	ukb-b-9405	Waist circumference || id:ukb-b-9405	TRUE	reported	igd	2	TRUE
310	rs7537581	A	C	A	C	0.0107362	0.0152	0.531758	0.5522	FALSE	FALSE	FALSE	finn-b-M13_CERVICALGIA	1	2725475	0.0257	NA	0.552699	Cervicalgia || id:finn-b-M13_CERVICALGIA	Cervicalgia	Cervicalgia || ||	TRUE	igd	11	2.6e-09	0.00180248	462166	1	2725475	ukb-b-9405	Waist circumference || id:ukb-b-9405	TRUE	reported	igd	2	TRUE
311	rs7539903	A	T	A	T	-0.0107184	-0.0674	0.615583	0.5939	FALSE	TRUE	FALSE	finn-b-M13_CERVICALGIA	1	209208033	0.0259	NA	0.00936009	Cervicalgia || id:finn-b-M13_CERVICALGIA	Cervicalgia	Cervicalgia || ||	TRUE	igd	9	5.3e-09	0.00183572	462166	1	209208033	ukb-b-9405	Waist circumference || id:ukb-b-9405	TRUE	reported	igd	2	TRUE
312	rs756717	A	G	A	G	-0.0107152	0.0045	0.399071	0.4076	FALSE	FALSE	FALSE	finn-b-M13_CERVICALGIA	16	72996162	0.026	NA	0.864	Cervicalgia || id:finn-b-M13_CERVICALGIA	Cervicalgia	Cervicalgia || ||	TRUE	igd	315	6.8e-09	0.00184896	462166	16	72996162	ukb-b-9405	Waist circumference || id:ukb-b-9405	TRUE	reported	igd	2	TRUE
313	rs76040172	A	G	A	G	-0.0294934	-0.0206	0.053933	0.08184	FALSE	FALSE	FALSE	finn-b-M13_CERVICALGIA	21	46488959	0.0464	NA	0.656999	Cervicalgia || id:finn-b-M13_CERVICALGIA	Cervicalgia	Cervicalgia || ||	TRUE	igd	369	1.5e-13	0.00399143	462166	21	46488959	ukb-b-9405	Waist circumference || id:ukb-b-9405	TRUE	reported	igd	2	TRUE
314	rs76286777	C	T	C	T	0.0234759	-0.024	0.217783	0.1355	FALSE	FALSE	FALSE	finn-b-M13_CERVICALGIA	2	25195577	0.0374	NA	0.5217	Cervicalgia || id:finn-b-M13_CERVICALGIA	Cervicalgia	Cervicalgia || ||	TRUE	igd	40	1.8e-27	0.0021623	462166	2	25195577	ukb-b-9405	Waist circumference || id:ukb-b-9405	TRUE	reported	igd	2	TRUE
315	rs7630382	T	C	T	C	0.013362	0.0038	0.531552	0.4395	FALSE	FALSE	FALSE	finn-b-M13_CERVICALGIA	3	85111108	0.0256	NA	0.8829	Cervicalgia || id:finn-b-M13_CERVICALGIA	Cervicalgia	Cervicalgia || ||	TRUE	igd	72	9.3e-14	0.00179336	462166	3	85111108	ukb-b-9405	Waist circumference || id:ukb-b-9405	TRUE	reported	igd	2	TRUE
316	rs765876	G	A	G	A	-0.00980862	-0.0311	0.489495	0.5782	FALSE	FALSE	FALSE	finn-b-M13_CERVICALGIA	6	143185891	0.0259	NA	0.2294	Cervicalgia || id:finn-b-M13_CERVICALGIA	Cervicalgia	Cervicalgia || ||	TRUE	igd	146	4.1e-08	0.00178785	462166	6	143185891	ukb-b-9405	Waist circumference || id:ukb-b-9405	TRUE	reported	igd	2	TRUE
317	rs76895963	G	T	G	T	0.0484187	-0.058	0.020689	0.0309	FALSE	FALSE	FALSE	finn-b-M13_CERVICALGIA	12	4384844	0.077	NA	0.4513	Cervicalgia || id:finn-b-M13_CERVICALGIA	Cervicalgia	Cervicalgia || ||	TRUE	igd	269	2.8e-12	0.00693063	462166	12	4384844	ukb-b-9405	Waist circumference || id:ukb-b-9405	TRUE	reported	igd	2	TRUE
318	rs7707394	A	G	A	G	-0.0167827	0.0127	0.357264	0.3719	FALSE	FALSE	FALSE	finn-b-M13_CERVICALGIA	5	74472939	0.0263	NA	0.6297	Cervicalgia || id:finn-b-M13_CERVICALGIA	Cervicalgia	Cervicalgia || ||	TRUE	igd	128	2.1e-19	0.00186285	462166	5	74472939	ukb-b-9405	Waist circumference || id:ukb-b-9405	TRUE	reported	igd	2	TRUE
319	rs7708584	G	A	G	A	-0.0121976	0.033	0.572375	0.5909	FALSE	FALSE	FALSE	finn-b-M13_CERVICALGIA	5	153543466	0.0259	NA	0.2026	Cervicalgia || id:finn-b-M13_CERVICALGIA	Cervicalgia	Cervicalgia || ||	TRUE	igd	132	1.4e-11	0.00180534	462166	5	153543466	ukb-b-9405	Waist circumference || id:ukb-b-9405	TRUE	reported	igd	2	TRUE
320	rs77165542	T	C	T	C	-0.0700663	-0.0502	0.035495	0.01753	FALSE	FALSE	FALSE	finn-b-M13_CERVICALGIA	2	430975	0.0985	NA	0.6105	Cervicalgia || id:finn-b-M13_CERVICALGIA	Cervicalgia	Cervicalgia || ||	TRUE	igd	36	9.9e-47	0.00488088	462166	2	430975	ukb-b-9405	Waist circumference || id:ukb-b-9405	TRUE	reported	igd	2	TRUE
321	rs7752202	T	C	T	C	0.0177008	0.0018	0.145139	0.1059	FALSE	FALSE	FALSE	finn-b-M13_CERVICALGIA	6	33389603	0.0418	NA	0.9661	Cervicalgia || id:finn-b-M13_CERVICALGIA	Cervicalgia	Cervicalgia || ||	TRUE	igd	144	2.7e-12	0.00253183	462166	6	33389603	ukb-b-9405	Waist circumference || id:ukb-b-9405	TRUE	reported	igd	2	TRUE
322	rs784257	C	T	C	T	0.0161785	0.0407	0.812569	0.8293	FALSE	FALSE	FALSE	finn-b-M13_CERVICALGIA	18	53397199	0.0339	NA	0.2298	Cervicalgia || id:finn-b-M13_CERVICALGIA	Cervicalgia	Cervicalgia || ||	TRUE	igd	345	2.3e-12	0.00230615	462166	18	53397199	ukb-b-9405	Waist circumference || id:ukb-b-9405	TRUE	reported	igd	2	TRUE
323	rs7845090	A	G	A	G	-0.0195133	-0.0124	0.709022	0.7394	FALSE	FALSE	FALSE	finn-b-M13_CERVICALGIA	8	73449940	0.0289	NA	0.6673	Cervicalgia || id:finn-b-M13_CERVICALGIA	Cervicalgia	Cervicalgia || ||	TRUE	igd	189	6.3e-23	0.00197942	462166	8	73449940	ukb-b-9405	Waist circumference || id:ukb-b-9405	TRUE	reported	igd	2	TRUE
324	rs7925100	A	G	A	G	0.0140407	0.0103	0.396115	0.2959	FALSE	FALSE	FALSE	finn-b-M13_CERVICALGIA	11	118941596	0.0281	NA	0.714301	Cervicalgia || id:finn-b-M13_CERVICALGIA	Cervicalgia	Cervicalgia || ||	TRUE	igd	246	1.7e-14	0.00182953	462166	11	118941596	ukb-b-9405	Waist circumference || id:ukb-b-9405	TRUE	reported	igd	2	TRUE
325	rs7952436	T	C	T	C	-0.0289945	-0.028	0.081988	0.05247	FALSE	FALSE	FALSE	finn-b-M13_CERVICALGIA	11	67024534	0.0575	NA	0.6255	Cervicalgia || id:finn-b-M13_CERVICALGIA	Cervicalgia	Cervicalgia || ||	TRUE	igd	254	5.9e-19	0.00326001	462166	11	67024534	ukb-b-9405	Waist circumference || id:ukb-b-9405	TRUE	reported	igd	2	TRUE
326	rs7966251	A	G	A	G	-0.0115986	0.0404	0.255065	0.2805	FALSE	FALSE	FALSE	finn-b-M13_CERVICALGIA	12	103731395	0.0283	NA	0.1534	Cervicalgia || id:finn-b-M13_CERVICALGIA	Cervicalgia	Cervicalgia || ||	TRUE	igd	258	1.7e-08	0.00205522	462166	12	103731395	ukb-b-9405	Waist circumference || id:ukb-b-9405	TRUE	reported	igd	2	TRUE
327	rs8013377	C	A	C	A	-0.0166104	0.0052	0.269606	0.3055	FALSE	FALSE	FALSE	finn-b-M13_CERVICALGIA	14	25934244	0.0275	NA	0.849	Cervicalgia || id:finn-b-M13_CERVICALGIA	Cervicalgia	Cervicalgia || ||	TRUE	igd	289	1.9e-16	0.002018	462166	14	25934244	ukb-b-9405	Waist circumference || id:ukb-b-9405	TRUE	reported	igd	2	TRUE
328	rs8024137	T	A	T	A	0.0136852	0.0129	0.848193	0.9335	FALSE	TRUE	FALSE	finn-b-M13_CERVICALGIA	15	35837297	0.0512	NA	0.8017	Cervicalgia || id:finn-b-M13_CERVICALGIA	Cervicalgia	Cervicalgia || ||	TRUE	igd	307	4.6e-08	0.00250296	462166	15	35837297	ukb-b-9405	Waist circumference || id:ukb-b-9405	TRUE	reported	igd	2	TRUE
329	rs80243702	A	G	A	G	0.0151663	-0.0383	0.160621	0.09621	FALSE	FALSE	FALSE	finn-b-M13_CERVICALGIA	15	53163603	0.0435	NA	0.3789	Cervicalgia || id:finn-b-M13_CERVICALGIA	Cervicalgia	Cervicalgia || ||	TRUE	igd	304	6.7e-10	0.00245648	462166	15	53163603	ukb-b-9405	Waist circumference || id:ukb-b-9405	TRUE	reported	igd	2	TRUE
330	rs8078135	T	C	T	C	-0.0101458	-0.0239	0.489933	0.5099	FALSE	FALSE	FALSE	finn-b-M13_CERVICALGIA	17	21268583	0.0254	NA	0.3469	Cervicalgia || id:finn-b-M13_CERVICALGIA	Cervicalgia	Cervicalgia || ||	TRUE	igd	328	1.6e-08	0.00179655	462166	17	21268583	ukb-b-9405	Waist circumference || id:ukb-b-9405	TRUE	reported	igd	2	TRUE
331	rs8097672	T	A	T	A	0.0167802	0.0676	0.145231	0.1728	FALSE	TRUE	FALSE	finn-b-M13_CERVICALGIA	18	1839601	0.0336	NA	0.0444898	Cervicalgia || id:finn-b-M13_CERVICALGIA	Cervicalgia	Cervicalgia || ||	TRUE	igd	342	5e-11	0.00255407	462166	18	1839601	ukb-b-9405	Waist circumference || id:ukb-b-9405	TRUE	reported	igd	2	TRUE
332	rs815163	C	T	C	T	-0.0131383	0.0421	0.563195	0.4727	FALSE	FALSE	FALSE	finn-b-M13_CERVICALGIA	1	190294726	0.0255	NA	0.0993596	Cervicalgia || id:finn-b-M13_CERVICALGIA	Cervicalgia	Cervicalgia || ||	TRUE	igd	7	2.7e-13	0.00179812	462166	1	190294726	ukb-b-9405	Waist circumference || id:ukb-b-9405	TRUE	reported	igd	2	TRUE
333	rs8192675	C	T	C	T	0.0159923	-0.0425	0.288645	0.264	FALSE	FALSE	FALSE	finn-b-M13_CERVICALGIA	3	170724883	0.0289	NA	0.1412	Cervicalgia || id:finn-b-M13_CERVICALGIA	Cervicalgia	Cervicalgia || ||	TRUE	igd	98	4.5e-16	0.00196858	462166	3	170724883	ukb-b-9405	Waist circumference || id:ukb-b-9405	TRUE	reported	igd	2	TRUE
334	rs852042	G	A	G	A	-0.0115951	0.0472	0.758579	0.7659	FALSE	FALSE	FALSE	finn-b-M13_CERVICALGIA	20	17091233	0.03	NA	0.1155	Cervicalgia || id:finn-b-M13_CERVICALGIA	Cervicalgia	Cervicalgia || ||	TRUE	igd	366	3e-08	0.00209164	462166	20	17091233	ukb-b-9405	Waist circumference || id:ukb-b-9405	TRUE	reported	igd	2	TRUE
335	rs852983	A	G	A	G	-0.00983151	0.0116	0.459562	0.4935	FALSE	FALSE	FALSE	finn-b-M13_CERVICALGIA	5	142712064	0.0254	NA	0.6488	Cervicalgia || id:finn-b-M13_CERVICALGIA	Cervicalgia	Cervicalgia || ||	TRUE	igd	125	4.2e-08	0.00179325	462166	5	142712064	ukb-b-9405	Waist circumference || id:ukb-b-9405	TRUE	reported	igd	2	TRUE
336	rs862227	G	A	G	A	-0.0109798	0.007	0.457951	0.4391	FALSE	FALSE	FALSE	finn-b-M13_CERVICALGIA	16	73602926	0.0257	NA	0.786001	Cervicalgia || id:finn-b-M13_CERVICALGIA	Cervicalgia	Cervicalgia || ||	TRUE	igd	316	8.8e-10	0.00179141	462166	16	73602926	ukb-b-9405	Waist circumference || id:ukb-b-9405	TRUE	reported	igd	2	TRUE
337	rs862320	T	C	T	C	-0.0180264	0.0077	0.409625	0.431	FALSE	FALSE	FALSE	finn-b-M13_CERVICALGIA	16	69651866	0.0257	NA	0.764401	Cervicalgia || id:finn-b-M13_CERVICALGIA	Cervicalgia	Cervicalgia || ||	TRUE	igd	324	4.4e-23	0.0018218	462166	16	69651866	ukb-b-9405	Waist circumference || id:ukb-b-9405	TRUE	reported	igd	2	TRUE
338	rs876605	G	A	G	A	-0.0111634	0.002	0.739809	0.7415	FALSE	FALSE	FALSE	finn-b-M13_CERVICALGIA	5	77801359	0.0292	NA	0.9446	Cervicalgia || id:finn-b-M13_CERVICALGIA	Cervicalgia	Cervicalgia || ||	TRUE	igd	135	4.2e-08	0.00203598	462166	5	77801359	ukb-b-9405	Waist circumference || id:ukb-b-9405	TRUE	reported	igd	2	TRUE
339	rs879620	T	C	T	C	0.0194431	0.0067	0.613194	0.5802	FALSE	FALSE	FALSE	finn-b-M13_CERVICALGIA	16	4015729	0.0259	NA	0.7968	Cervicalgia || id:finn-b-M13_CERVICALGIA	Cervicalgia	Cervicalgia || ||	TRUE	igd	322	4.9e-26	0.00184223	462166	16	4015729	ukb-b-9405	Waist circumference || id:ukb-b-9405	TRUE	reported	igd	2	TRUE
340	rs883403	C	T	C	T	-0.0176676	0.0239	0.154427	0.2227	FALSE	FALSE	FALSE	finn-b-M13_CERVICALGIA	7	99047978	0.0305	NA	0.4331	Cervicalgia || id:finn-b-M13_CERVICALGIA	Cervicalgia	Cervicalgia || ||	TRUE	igd	186	9.5e-13	0.00247511	462166	7	99047978	ukb-b-9405	Waist circumference || id:ukb-b-9405	TRUE	reported	igd	2	TRUE
341	rs894736	G	A	G	A	0.0157371	0.0005	0.362765	0.488	FALSE	FALSE	FALSE	finn-b-M13_CERVICALGIA	12	54418166	0.0255	NA	0.9841	Cervicalgia || id:finn-b-M13_CERVICALGIA	Cervicalgia	Cervicalgia || ||	TRUE	igd	264	3.6e-17	0.00186806	462166	12	54418166	ukb-b-9405	Waist circumference || id:ukb-b-9405	TRUE	reported	igd	2	TRUE
342	rs923994	G	A	G	A	-0.0130094	-0.0165	0.783206	0.7791	FALSE	FALSE	FALSE	finn-b-M13_CERVICALGIA	4	67802992	0.0307	NA	0.592	Cervicalgia || id:finn-b-M13_CERVICALGIA	Cervicalgia	Cervicalgia || ||	TRUE	igd	117	2.2e-09	0.0021745	462166	4	67802992	ukb-b-9405	Waist circumference || id:ukb-b-9405	TRUE	reported	igd	2	TRUE
343	rs9289630	C	G	C	G	0.0144758	-0.0473	0.389039	0.3115	FALSE	TRUE	FALSE	finn-b-M13_CERVICALGIA	3	141178670	0.0274	NA	0.0845707	Cervicalgia || id:finn-b-M13_CERVICALGIA	Cervicalgia	Cervicalgia || ||	TRUE	igd	75	3.5e-15	0.00183898	462166	3	141178670	ukb-b-9405	Waist circumference || id:ukb-b-9405	TRUE	reported	igd	2	TRUE
344	rs9294260	A	G	A	G	0.0131781	-0.0134	0.476584	0.5073	FALSE	FALSE	FALSE	finn-b-M13_CERVICALGIA	6	83433228	0.0255	NA	0.5983	Cervicalgia || id:finn-b-M13_CERVICALGIA	Cervicalgia	Cervicalgia || ||	TRUE	igd	145	2.4e-13	0.00179925	462166	6	83433228	ukb-b-9405	Waist circumference || id:ukb-b-9405	TRUE	reported	igd	2	TRUE
345	rs9316661	C	T	C	T	-0.0156101	-0.0917	0.801292	0.806	FALSE	FALSE	FALSE	finn-b-M13_CERVICALGIA	13	54354615	0.0321	NA	0.00432195	Cervicalgia || id:finn-b-M13_CERVICALGIA	Cervicalgia	Cervicalgia || ||	TRUE	igd	279	3.8e-12	0.00224739	462166	13	54354615	ukb-b-9405	Waist circumference || id:ukb-b-9405	TRUE	reported	igd	2	TRUE
346	rs9370243	T	G	T	G	0.0195525	0.0198	0.082226	0.1018	FALSE	FALSE	FALSE	finn-b-M13_CERVICALGIA	6	53789830	0.0419	NA	0.6367	Cervicalgia || id:finn-b-M13_CERVICALGIA	Cervicalgia	Cervicalgia || ||	TRUE	igd	149	1.9e-09	0.00325673	462166	6	53789830	ukb-b-9405	Waist circumference || id:ukb-b-9405	TRUE	reported	igd	2	TRUE
347	rs9378676	C	A	C	A	0.0130316	0.0001	0.234005	0.3016	FALSE	FALSE	FALSE	finn-b-M13_CERVICALGIA	6	2064264	0.0277	NA	0.9961	Cervicalgia || id:finn-b-M13_CERVICALGIA	Cervicalgia	Cervicalgia || ||	TRUE	igd	152	7e-10	0.00211353	462166	6	2064264	ukb-b-9405	Waist circumference || id:ukb-b-9405	TRUE	reported	igd	2	TRUE
348	rs945211	C	G	C	G	0.0100787	0.015	0.615598	0.6352	FALSE	TRUE	FALSE	finn-b-M13_CERVICALGIA	1	32191798	0.0266	NA	0.5726	Cervicalgia || id:finn-b-M13_CERVICALGIA	Cervicalgia	Cervicalgia || ||	TRUE	igd	23	4.1e-08	0.0018363	462166	1	32191798	ukb-b-9405	Waist circumference || id:ukb-b-9405	TRUE	reported	igd	2	TRUE
349	rs9478496	C	T	C	T	0.0145491	0.0021	0.164212	0.1989	FALSE	FALSE	FALSE	finn-b-M13_CERVICALGIA	6	154333183	0.0318	NA	0.9473	Cervicalgia || id:finn-b-M13_CERVICALGIA	Cervicalgia	Cervicalgia || ||	TRUE	igd	164	1.9e-09	0.00242098	462166	6	154333183	ukb-b-9405	Waist circumference || id:ukb-b-9405	TRUE	reported	igd	2	TRUE
350	rs9568867	A	G	A	G	0.022614	0.0059	0.129253	0.14	FALSE	FALSE	FALSE	finn-b-M13_CERVICALGIA	13	54107352	0.037	NA	0.8737	Cervicalgia || id:finn-b-M13_CERVICALGIA	Cervicalgia	Cervicalgia || ||	TRUE	igd	272	4.2e-17	0.00268971	462166	13	54107352	ukb-b-9405	Waist circumference || id:ukb-b-9405	TRUE	reported	igd	2	TRUE
351	rs9584870	C	T	C	T	-0.0108139	0.0163	0.366117	0.3375	FALSE	FALSE	FALSE	finn-b-M13_CERVICALGIA	13	99245866	0.0272	NA	0.547599	Cervicalgia || id:finn-b-M13_CERVICALGIA	Cervicalgia	Cervicalgia || ||	TRUE	igd	274	1.1e-08	0.00189234	462166	13	99245866	ukb-b-9405	Waist circumference || id:ukb-b-9405	TRUE	reported	igd	2	TRUE
352	rs9654453	C	T	C	T	0.0170405	-0.0294	0.129259	0.09085	FALSE	FALSE	FALSE	finn-b-M13_CERVICALGIA	5	299621	0.0444	NA	0.5081	Cervicalgia || id:finn-b-M13_CERVICALGIA	Cervicalgia	Cervicalgia || ||	TRUE	igd	141	1.7e-10	0.00266903	462166	5	299621	ukb-b-9405	Waist circumference || id:ukb-b-9405	TRUE	reported	igd	2	TRUE
353	rs9673839	G	A	G	A	0.0109063	-0.0351	0.490971	0.454	FALSE	FALSE	FALSE	finn-b-M13_CERVICALGIA	16	76895693	0.0256	NA	0.1694	Cervicalgia || id:finn-b-M13_CERVICALGIA	Cervicalgia	Cervicalgia || ||	TRUE	igd	325	1.3e-09	0.00179863	462166	16	76895693	ukb-b-9405	Waist circumference || id:ukb-b-9405	TRUE	reported	igd	2	TRUE
354	rs9814758	G	T	G	T	-0.0111552	0.0172	0.355886	0.3233	FALSE	FALSE	FALSE	finn-b-M13_CERVICALGIA	3	123062657	0.0273	NA	0.5285	Cervicalgia || id:finn-b-M13_CERVICALGIA	Cervicalgia	Cervicalgia || ||	TRUE	igd	74	2.7e-09	0.00187521	462166	3	123062657	ukb-b-9405	Waist circumference || id:ukb-b-9405	TRUE	reported	igd	2	TRUE
355	rs9835772	T	A	T	A	0.0121296	0.012	0.243635	0.2284	FALSE	TRUE	FALSE	finn-b-M13_CERVICALGIA	3	85766025	0.0303	NA	0.6927	Cervicalgia || id:finn-b-M13_CERVICALGIA	Cervicalgia	Cervicalgia || ||	TRUE	igd	88	5.6e-09	0.00208107	462166	3	85766025	ukb-b-9405	Waist circumference || id:ukb-b-9405	TRUE	reported	igd	2	TRUE
356	rs9843653	C	T	C	T	0.0195793	0.029	0.511657	0.3935	FALSE	FALSE	FALSE	finn-b-M13_CERVICALGIA	3	49920571	0.026	NA	0.2651	Cervicalgia || id:finn-b-M13_CERVICALGIA	Cervicalgia	Cervicalgia || ||	TRUE	igd	70	6.7e-28	0.00178819	462166	3	49920571	ukb-b-9405	Waist circumference || id:ukb-b-9405	TRUE	reported	igd	2	TRUE
357	rs9888533	T	C	T	C	0.0108325	0.0333	0.538081	0.5679	FALSE	FALSE	FALSE	finn-b-M13_CERVICALGIA	13	107854612	0.026	NA	0.2001	Cervicalgia || id:finn-b-M13_CERVICALGIA	Cervicalgia	Cervicalgia || ||	TRUE	igd	280	3e-09	0.00182556	462166	13	107854612	ukb-b-9405	Waist circumference || id:ukb-b-9405	TRUE	reported	igd	2	TRUE
358	rs9902846	T	C	T	C	0.0133756	-0.0501	0.316036	0.3028	FALSE	FALSE	FALSE	finn-b-M13_CERVICALGIA	17	4040774	0.0277	NA	0.0711001	Cervicalgia || id:finn-b-M13_CERVICALGIA	Cervicalgia	Cervicalgia || ||	TRUE	igd	340	4.2e-12	0.00192994	462166	17	4040774	ukb-b-9405	Waist circumference || id:ukb-b-9405	TRUE	reported	igd	2	TRUE
359	rs9916444	G	C	G	C	0.0114738	0.0143	0.34174	0.2931	FALSE	TRUE	FALSE	finn-b-M13_CERVICALGIA	17	42313512	0.028	NA	0.6087	Cervicalgia || id:finn-b-M13_CERVICALGIA	Cervicalgia	Cervicalgia || ||	TRUE	igd	337	1.3e-09	0.0018902	462166	17	42313512	ukb-b-9405	Waist circumference || id:ukb-b-9405	TRUE	reported	igd	2	TRUE
360	rs9926784	C	T	C	T	-0.0132587	-0.0175	0.184548	0.1711	FALSE	FALSE	FALSE	finn-b-M13_CERVICALGIA	16	19941968	0.0338	NA	0.604	Cervicalgia || id:finn-b-M13_CERVICALGIA	Cervicalgia	Cervicalgia || ||	TRUE	igd	319	8.7e-09	0.00230452	462166	16	19941968	ukb-b-9405	Waist circumference || id:ukb-b-9405	TRUE	reported	igd	2	TRUE

## Sheet: LSB-Cervicalgia-Rplot
														outcome	exposure	method	nsnp	b	se	pval	lo_ci	up_ci	or	or_lci95	or_uci95
													1	Cervicalgia	Waist circumference	MR Egger	339	0.539697	0.287099	0.0609943	-0.0230179	1.10241	1.71549	0.977245	3.01142
													2	Cervicalgia	Waist circumference	Weighted median	339	0.274451	0.181445	0.130385	-0.0811815	0.630084	1.31581	0.922026	1.87777
													3	Cervicalgia	Waist circumference	Inverse variance weighted	339	0.279983	0.101577	0.00584471	0.0808925	0.479073	1.32311	1.08425	1.61458
													4	Cervicalgia	Waist circumference	Simple mode	339	0.702239	0.48692	0.15017	-0.252124	1.6566	2.01827	0.777148	5.24147
													5	Cervicalgia	Waist circumference	Weighted mode	339	0.230441	0.339826	0.498163	-0.435618	0.896501	1.25916	0.646865	2.45101
														outcome	exposure	method	Q	Q_df	Q_pval
													1	Cervicalgia	Waist circumference	MR Egger	332.541	337	0.558363
													2	Cervicalgia	Waist circumference	Inverse variance weighted	333.476	338	0.559266
														outcome	exposure	egger_intercept	se	pval
													1	Cervicalgia	Waist circumference	-0.00430144	0.00444745	0.334153
														Main.MR.results.Exposure	Main.MR.results.MR.Analysis	Main.MR.results.Causal.Estimate	Main.MR.results.Sd	Main.MR.results.T.stat	Main.MR.results.P.value	MR.PRESSO.results.Global.Test.RSSobs	MR.PRESSO.results.Global.Test.Pvalue
													1	beta.exposure	Raw	0.279983	0.100895	2.775	0.00582715	335.449	0.5559
													2	beta.exposure	Outlier-corrected	NA	NA	NA	NA	335.449	0.5559

[truncated: 16 more sheets: AIF-LBP, AIF-LBP-Rplot, BMI-LBP, BMI-LBP-Rplot, educational-LBP, educational-LBP-Rplot, HPW-LBP, HPW-LBP-Rplot, MD-LBP, MD-LBP-Rplot, Smoking-LBP, Smoking-LBP-Rplot, LSB-LBP, LSB-LBP-Rplot, WC-LBP, WC-LBP-Rplot]
