# Supplementary material for: How to reduce the risk of cervicalgia and low back pain in obese individuals: A mendelian randomization study
Source: Medicine (Baltimore). 2023 May 5;102(18):e33710. doi: 10.1097/MD.0000000000033710 (PMC10158894; doi:10.1097/MD.0000000000033710)
Supplement: Supplementary file 2 [file medi-102-e33710-s002.xlsx]

## Sheet: BMI-AIF
	SNP	effect_allele.exposure	other_allele.exposure	effect_allele.outcome	other_allele.outcome	beta.exposure	beta.outcome	eaf.exposure	eaf.outcome	remove	palindromic	ambiguous	id.outcome	chr	pos	se.outcome	samplesize.outcome	pval.outcome	outcome	originalname.outcome	outcome.deprecated	mr_keep.outcome	data_source.outcome	...1	samplesize.exposure	se.exposure	pos.exposure	pval.exposure	chr.exposure	id.exposure	exposure	mr_keep.exposure	pval_origin.exposure	data_source.exposure	action	mr_keep
2	rs10063055	T	C	T	C	0.0136775	0.00632605	0.253365	0.253303	FALSE	FALSE	FALSE	ukb-b-5779	5	140990108	0.00347864	462346	0.0690001	Alcohol intake frequency. || id:ukb-b-5779	Alcohol intake frequency.	Alcohol intake frequency. || ||	TRUE	igd	153	461460	0.00226991	140990108	1.7e-09	5	ukb-b-19953	Body mass index (BMI) || id:ukb-b-19953	TRUE	reported	igd	2	TRUE
5	rs10160769	C	G	C	G	-0.0155862	-0.00537457	0.21751	0.217474	FALSE	TRUE	FALSE	ukb-b-5779	11	76474827	0.00370843	462346	0.15	Alcohol intake frequency. || id:ukb-b-5779	Alcohol intake frequency.	Alcohol intake frequency. || ||	TRUE	igd	306	461460	0.00242199	76474827	1.2e-10	11	ukb-b-19953	Body mass index (BMI) || id:ukb-b-19953	TRUE	reported	igd	2	TRUE
6	rs10169594	C	T	C	T	0.0121875	0.00575564	0.363139	0.363155	FALSE	FALSE	FALSE	ukb-b-5779	2	41637688	0.00315562	462346	0.0680002	Alcohol intake frequency. || id:ukb-b-5779	Alcohol intake frequency.	Alcohol intake frequency. || ||	TRUE	igd	58	461460	0.00205506	41637688	3e-09	2	ukb-b-19953	Body mass index (BMI) || id:ukb-b-19953	TRUE	reported	igd	2	TRUE
7	rs10172070	T	C	T	C	0.0161392	-0.000861146	0.146466	0.146461	FALSE	FALSE	FALSE	ukb-b-5779	2	208307761	0.00427445	462346	0.84	Alcohol intake frequency. || id:ukb-b-5779	Alcohol intake frequency.	Alcohol intake frequency. || ||	TRUE	igd	71	461460	0.00278352	208307761	6.7e-09	2	ukb-b-19953	Body mass index (BMI) || id:ukb-b-19953	TRUE	reported	igd	2	TRUE
8	rs10182416	G	A	G	A	0.0130378	-0.00287377	0.512223	0.512179	FALSE	FALSE	FALSE	ukb-b-5779	2	104242992	0.00302701	462346	0.34	Alcohol intake frequency. || id:ukb-b-5779	Alcohol intake frequency.	Alcohol intake frequency. || ||	TRUE	igd	77	461460	0.00197134	104242992	3.7e-11	2	ukb-b-19953	Body mass index (BMI) || id:ukb-b-19953	TRUE	reported	igd	2	TRUE
9	rs10423928	A	T	A	T	-0.0340136	0.00130418	0.194358	0.194345	FALSE	TRUE	FALSE	ukb-b-5779	19	46182304	0.00382009	462346	0.73	Alcohol intake frequency. || id:ukb-b-5779	Alcohol intake frequency.	Alcohol intake frequency. || ||	TRUE	igd	436	461460	0.00249869	46182304	3.4e-42	19	ukb-b-19953	Body mass index (BMI) || id:ukb-b-19953	TRUE	reported	igd	2	TRUE
13	rs10742752	C	T	C	T	0.0117979	-0.00249854	0.612239	0.612223	FALSE	FALSE	FALSE	ukb-b-5779	11	45438374	0.00310781	462346	0.42	Alcohol intake frequency. || id:ukb-b-5779	Alcohol intake frequency.	Alcohol intake frequency. || ||	TRUE	igd	290	461460	0.00202961	45438374	6.1e-09	11	ukb-b-19953	Body mass index (BMI) || id:ukb-b-19953	TRUE	reported	igd	2	TRUE
14	rs10756714	G	A	G	A	-0.0207862	0.00529144	0.444196	0.4442	FALSE	FALSE	FALSE	ukb-b-5779	9	15885041	0.00305237	462346	0.0830004	Alcohol intake frequency. || id:ukb-b-5779	Alcohol intake frequency.	Alcohol intake frequency. || ||	TRUE	igd	245	461460	0.00199408	15885041	1.9e-25	9	ukb-b-19953	Body mass index (BMI) || id:ukb-b-19953	TRUE	reported	igd	2	TRUE
16	rs10760277	T	C	T	C	0.0138734	0.00440667	0.385049	0.38506	FALSE	FALSE	FALSE	ukb-b-5779	9	126093999	0.00312038	462346	0.16	Alcohol intake frequency. || id:ukb-b-5779	Alcohol intake frequency.	Alcohol intake frequency. || ||	TRUE	igd	262	461460	0.00203825	126093999	1e-11	9	ukb-b-19953	Body mass index (BMI) || id:ukb-b-19953	TRUE	reported	igd	2	TRUE
17	rs10780248	A	G	A	G	-0.0121232	-0.000262903	0.559454	0.55942	FALSE	FALSE	FALSE	ukb-b-5779	9	81370555	0.00305259	462346	0.93	Alcohol intake frequency. || id:ukb-b-5779	Alcohol intake frequency.	Alcohol intake frequency. || ||	TRUE	igd	252	461460	0.00199415	81370555	1.2e-09	9	ukb-b-19953	Body mass index (BMI) || id:ukb-b-19953	TRUE	reported	igd	2	TRUE
19	rs10799778	G	T	G	T	-0.0182237	0.00212397	0.833718	0.833703	FALSE	FALSE	FALSE	ukb-b-5779	1	23313353	0.00406632	462346	0.6	Alcohol intake frequency. || id:ukb-b-5779	Alcohol intake frequency.	Alcohol intake frequency. || ||	TRUE	igd	11	461460	0.00264876	23313353	6e-12	1	ukb-b-19953	Body mass index (BMI) || id:ukb-b-19953	TRUE	reported	igd	2	TRUE
20	rs10809621	G	C	G	C	-0.0125305	0.00176731	0.350143	0.350135	FALSE	TRUE	FALSE	ukb-b-5779	9	11859607	0.00316993	462346	0.58	Alcohol intake frequency. || id:ukb-b-5779	Alcohol intake frequency.	Alcohol intake frequency. || ||	TRUE	igd	244	461460	0.00207043	11859607	1.4e-09	9	ukb-b-19953	Body mass index (BMI) || id:ukb-b-19953	TRUE	reported	igd	2	TRUE
21	rs10824211	T	C	T	C	0.0207688	-0.00310641	0.139491	0.139536	FALSE	FALSE	FALSE	ukb-b-5779	10	76363107	0.00438814	462346	0.48	Alcohol intake frequency. || id:ukb-b-5779	Alcohol intake frequency.	Alcohol intake frequency. || ||	TRUE	igd	267	461460	0.00286631	76363107	4.3e-13	10	ukb-b-19953	Body mass index (BMI) || id:ukb-b-19953	TRUE	reported	igd	2	TRUE
22	rs10832778	G	C	G	C	0.0115628	0.00586936	0.623038	0.623063	FALSE	TRUE	FALSE	ukb-b-5779	11	17394073	0.00312349	462346	0.0599998	Alcohol intake frequency. || id:ukb-b-5779	Alcohol intake frequency.	Alcohol intake frequency. || ||	TRUE	igd	312	461460	0.00203985	17394073	1.4e-08	11	ukb-b-19953	Body mass index (BMI) || id:ukb-b-19953	TRUE	reported	igd	2	TRUE
23	rs10887578	C	G	C	G	0.0133212	0.011566	0.497499	0.497544	FALSE	TRUE	TRUE	ukb-b-5779	10	88096047	0.0030461	462346	0.00015	Alcohol intake frequency. || id:ukb-b-5779	Alcohol intake frequency.	Alcohol intake frequency. || ||	TRUE	igd	285	461460	0.00198909	88096047	2.1e-11	10	ukb-b-19953	Body mass index (BMI) || id:ukb-b-19953	TRUE	reported	igd	2	FALSE
25	rs10965698	T	C	T	C	-0.0112741	1.39e-05	0.369897	0.369823	FALSE	FALSE	FALSE	ukb-b-5779	9	23203619	0.00314157	462346	1	Alcohol intake frequency. || id:ukb-b-5779	Alcohol intake frequency.	Alcohol intake frequency. || ||	TRUE	igd	242	461460	0.002052	23203619	3.9e-08	9	ukb-b-19953	Body mass index (BMI) || id:ukb-b-19953	TRUE	reported	igd	2	TRUE
26	rs10989067	A	G	A	G	0.0169514	0.00668731	0.31593	0.315862	FALSE	FALSE	FALSE	ukb-b-5779	9	103119634	0.00325077	462346	0.04	Alcohol intake frequency. || id:ukb-b-5779	Alcohol intake frequency.	Alcohol intake frequency. || ||	TRUE	igd	261	461460	0.00212349	103119634	1.4e-15	9	ukb-b-19953	Body mass index (BMI) || id:ukb-b-19953	TRUE	reported	igd	2	TRUE
27	rs11001963	T	C	T	C	0.0116794	0.00145147	0.581338	0.581368	FALSE	FALSE	FALSE	ukb-b-5779	10	78760959	0.00309158	462346	0.64	Alcohol intake frequency. || id:ukb-b-5779	Alcohol intake frequency.	Alcohol intake frequency. || ||	TRUE	igd	268	461460	0.00201921	78760959	7.3e-09	10	ukb-b-19953	Body mass index (BMI) || id:ukb-b-19953	TRUE	reported	igd	2	TRUE
28	rs11009685	T	C	T	C	-0.0130834	0.00388965	0.244096	0.244137	FALSE	FALSE	FALSE	ukb-b-5779	10	34511990	0.00353331	462346	0.27	Alcohol intake frequency. || id:ukb-b-5779	Alcohol intake frequency.	Alcohol intake frequency. || ||	TRUE	igd	273	461460	0.00230766	34511990	1.4e-08	10	ukb-b-19953	Body mass index (BMI) || id:ukb-b-19953	TRUE	reported	igd	2	TRUE
29	rs11012732	G	A	G	A	0.0216425	0.00620961	0.331683	0.331644	FALSE	FALSE	FALSE	ukb-b-5779	10	21830104	0.00321743	462346	0.0539995	Alcohol intake frequency. || id:ukb-b-5779	Alcohol intake frequency.	Alcohol intake frequency. || ||	TRUE	igd	278	461460	0.00210126	21830104	7.1e-25	10	ukb-b-19953	Body mass index (BMI) || id:ukb-b-19953	TRUE	reported	igd	2	TRUE
31	rs11099020	T	C	T	C	-0.0142038	-0.00316379	0.640609	0.64051	FALSE	FALSE	FALSE	ukb-b-5779	4	130724902	0.00315996	462346	0.32	Alcohol intake frequency. || id:ukb-b-5779	Alcohol intake frequency.	Alcohol intake frequency. || ||	TRUE	igd	128	461460	0.00206202	130724902	5.6e-12	4	ukb-b-19953	Body mass index (BMI) || id:ukb-b-19953	TRUE	reported	igd	2	TRUE
32	rs11115160	A	G	A	G	-0.0130768	-0.00153382	0.237797	0.237783	FALSE	FALSE	FALSE	ukb-b-5779	12	82424100	0.00357722	462346	0.67	Alcohol intake frequency. || id:ukb-b-5779	Alcohol intake frequency.	Alcohol intake frequency. || ||	TRUE	igd	323	461460	0.00233641	82424100	2.2e-08	12	ukb-b-19953	Body mass index (BMI) || id:ukb-b-19953	TRUE	reported	igd	2	TRUE
33	rs11122450	G	T	G	T	-0.0116316	-0.000143044	0.611739	0.611718	FALSE	FALSE	FALSE	ukb-b-5779	1	230301811	0.00310773	462346	0.96	Alcohol intake frequency. || id:ukb-b-5779	Alcohol intake frequency.	Alcohol intake frequency. || ||	TRUE	igd	15	461460	0.00202425	230301811	9.1e-09	1	ukb-b-19953	Body mass index (BMI) || id:ukb-b-19953	TRUE	reported	igd	2	TRUE
34	rs11134679	G	A	G	A	0.0182459	0.00217095	0.684753	0.684709	FALSE	FALSE	FALSE	ukb-b-5779	5	170623391	0.00326835	462346	0.51	Alcohol intake frequency. || id:ukb-b-5779	Alcohol intake frequency.	Alcohol intake frequency. || ||	TRUE	igd	161	461460	0.00213286	170623391	1.2e-17	5	ukb-b-19953	Body mass index (BMI) || id:ukb-b-19953	TRUE	reported	igd	2	TRUE
35	rs11150745	G	A	G	A	-0.0211611	-0.00303589	0.317711	0.317704	FALSE	FALSE	FALSE	ukb-b-5779	17	78757626	0.00325685	462346	0.35	Alcohol intake frequency. || id:ukb-b-5779	Alcohol intake frequency.	Alcohol intake frequency. || ||	TRUE	igd	406	461460	0.00212961	78757626	2.9e-23	17	ukb-b-19953	Body mass index (BMI) || id:ukb-b-19953	TRUE	reported	igd	2	TRUE
36	rs111598585	T	C	T	C	-0.0142245	-0.00502346	0.208671	0.208653	FALSE	FALSE	FALSE	ukb-b-5779	4	171635471	0.00373589	462346	0.18	Alcohol intake frequency. || id:ukb-b-5779	Alcohol intake frequency.	Alcohol intake frequency. || ||	TRUE	igd	129	461460	0.00243798	171635471	5.4e-09	4	ukb-b-19953	Body mass index (BMI) || id:ukb-b-19953	TRUE	reported	igd	2	TRUE
37	rs11165643	T	C	T	C	0.0193319	-0.00605309	0.590103	0.59006	FALSE	FALSE	FALSE	ukb-b-5779	1	96924097	0.00307579	462346	0.0490004	Alcohol intake frequency. || id:ukb-b-5779	Alcohol intake frequency.	Alcohol intake frequency. || ||	TRUE	igd	13	461460	0.00200337	96924097	4.9e-22	1	ukb-b-19953	Body mass index (BMI) || id:ukb-b-19953	TRUE	reported	igd	2	TRUE
38	rs111689389	C	G	C	G	-0.0136706	-0.00654528	0.282614	0.282652	FALSE	TRUE	FALSE	ukb-b-5779	5	27175962	0.00336352	462346	0.0519996	Alcohol intake frequency. || id:ukb-b-5779	Alcohol intake frequency.	Alcohol intake frequency. || ||	TRUE	igd	167	461460	0.00219522	27175962	4.7e-10	5	ukb-b-19953	Body mass index (BMI) || id:ukb-b-19953	TRUE	reported	igd	2	TRUE
39	rs11218510	A	G	A	G	-0.0144616	0.00326026	0.40047	0.40049	FALSE	FALSE	FALSE	ukb-b-5779	11	121922587	0.00309501	462346	0.29	Alcohol intake frequency. || id:ukb-b-5779	Alcohol intake frequency.	Alcohol intake frequency. || ||	TRUE	igd	295	461460	0.00202121	121922587	8.4e-13	11	ukb-b-19953	Body mass index (BMI) || id:ukb-b-19953	TRUE	reported	igd	2	TRUE
40	rs11250094	C	G	C	G	-0.0202907	-0.00148569	0.548052	0.548021	FALSE	TRUE	TRUE	ukb-b-5779	8	10802001	0.0030495	462346	0.630001	Alcohol intake frequency. || id:ukb-b-5779	Alcohol intake frequency.	Alcohol intake frequency. || ||	TRUE	igd	227	461460	0.00199209	10802001	2.3e-24	8	ukb-b-19953	Body mass index (BMI) || id:ukb-b-19953	TRUE	reported	igd	2	FALSE
42	rs113079574	T	C	T	C	-0.0155896	0.00181518	0.19279	0.192784	FALSE	FALSE	FALSE	ukb-b-5779	4	147354089	0.0038555	462346	0.64	Alcohol intake frequency. || id:ukb-b-5779	Alcohol intake frequency.	Alcohol intake frequency. || ||	TRUE	igd	139	461460	0.00251598	147354089	5.8e-10	4	ukb-b-19953	Body mass index (BMI) || id:ukb-b-19953	TRUE	reported	igd	2	TRUE
44	rs113624107	A	G	A	G	0.0150461	0.00534176	0.22586	0.225886	FALSE	FALSE	FALSE	ukb-b-5779	14	88326386	0.00362404	462346	0.14	Alcohol intake frequency. || id:ukb-b-5779	Alcohol intake frequency.	Alcohol intake frequency. || ||	TRUE	igd	352	461460	0.00236876	88326386	2.1e-10	14	ukb-b-19953	Body mass index (BMI) || id:ukb-b-19953	TRUE	reported	igd	2	TRUE
45	rs115056380	A	G	A	G	-0.0256435	-0.00894645	0.048344	0.04834	FALSE	FALSE	FALSE	ukb-b-5779	1	111338672	0.00706367	462346	0.21	Alcohol intake frequency. || id:ukb-b-5779	Alcohol intake frequency.	Alcohol intake frequency. || ||	TRUE	igd	5	461460	0.0046006	111338672	2.5e-08	1	ukb-b-19953	Body mass index (BMI) || id:ukb-b-19953	TRUE	reported	igd	2	TRUE
46	rs11525873	C	T	C	T	-0.0239781	-0.00153087	0.097701	0.097702	FALSE	FALSE	FALSE	ukb-b-5779	7	138817193	0.00510748	462346	0.760001	Alcohol intake frequency. || id:ukb-b-5779	Alcohol intake frequency.	Alcohol intake frequency. || ||	TRUE	igd	204	461460	0.00333603	138817193	6.6e-13	7	ukb-b-19953	Body mass index (BMI) || id:ukb-b-19953	TRUE	reported	igd	2	TRUE
47	rs11607476	C	A	C	A	0.015712	0.00346282	0.486574	0.486609	FALSE	FALSE	FALSE	ukb-b-5779	11	115037061	0.0030498	462346	0.26	Alcohol intake frequency. || id:ukb-b-5779	Alcohol intake frequency.	Alcohol intake frequency. || ||	TRUE	igd	307	461460	0.00199179	115037061	3.1e-15	11	ukb-b-19953	Body mass index (BMI) || id:ukb-b-19953	TRUE	reported	igd	2	TRUE
48	rs11610621	A	T	A	T	0.0164869	0.00104753	0.148174	0.148142	FALSE	TRUE	FALSE	ukb-b-5779	12	121671133	0.00426185	462346	0.81	Alcohol intake frequency. || id:ukb-b-5779	Alcohol intake frequency.	Alcohol intake frequency. || ||	TRUE	igd	335	461460	0.00278318	121671133	3.1e-09	12	ukb-b-19953	Body mass index (BMI) || id:ukb-b-19953	TRUE	reported	igd	2	TRUE
49	rs11630647	A	G	A	G	-0.012674	0.00363193	0.251739	0.25176	FALSE	FALSE	FALSE	ukb-b-5779	15	99240947	0.00348804	462346	0.3	Alcohol intake frequency. || id:ukb-b-5779	Alcohol intake frequency.	Alcohol intake frequency. || ||	TRUE	igd	370	461460	0.00228082	99240947	2.7e-08	15	ukb-b-19953	Body mass index (BMI) || id:ukb-b-19953	TRUE	reported	igd	2	TRUE
50	rs11634851	G	C	G	C	0.0118671	0.00886225	0.465442	0.465417	FALSE	TRUE	TRUE	ukb-b-5779	15	81028965	0.00303463	462346	0.00350002	Alcohol intake frequency. || id:ukb-b-5779	Alcohol intake frequency.	Alcohol intake frequency. || ||	TRUE	igd	381	461460	0.00198456	81028965	2.2e-09	15	ukb-b-19953	Body mass index (BMI) || id:ukb-b-19953	TRUE	reported	igd	2	FALSE
52	rs11641179	G	A	G	A	-0.0125461	0.0055413	0.257141	0.257176	FALSE	FALSE	FALSE	ukb-b-5779	16	6716711	0.00348131	462346	0.11	Alcohol intake frequency. || id:ukb-b-5779	Alcohol intake frequency.	Alcohol intake frequency. || ||	TRUE	igd	394	461460	0.00227364	6716711	3.4e-08	16	ukb-b-19953	Body mass index (BMI) || id:ukb-b-19953	TRUE	reported	igd	2	TRUE
53	rs11642090	C	T	C	T	0.0114184	0.00406147	0.373536	0.373498	FALSE	FALSE	FALSE	ukb-b-5779	16	81730582	0.00315332	462346	0.2	Alcohol intake frequency. || id:ukb-b-5779	Alcohol intake frequency.	Alcohol intake frequency. || ||	TRUE	igd	398	461460	0.00205925	81730582	2.9e-08	16	ukb-b-19953	Body mass index (BMI) || id:ukb-b-19953	TRUE	reported	igd	2	TRUE
54	rs11656076	A	G	A	G	-0.0154285	-0.00427493	0.224774	0.224719	FALSE	FALSE	FALSE	ukb-b-5779	17	31464270	0.00362603	462346	0.24	Alcohol intake frequency. || id:ukb-b-5779	Alcohol intake frequency.	Alcohol intake frequency. || ||	TRUE	igd	405	461460	0.00237054	31464270	7.6e-11	17	ukb-b-19953	Body mass index (BMI) || id:ukb-b-19953	TRUE	reported	igd	2	TRUE
55	rs1167311	A	G	A	G	-0.0192649	-0.00239621	0.681309	0.681345	FALSE	FALSE	FALSE	ukb-b-5779	1	49996959	0.00327183	462346	0.46	Alcohol intake frequency. || id:ukb-b-5779	Alcohol intake frequency.	Alcohol intake frequency. || ||	TRUE	igd	27	461460	0.00213109	49996959	1.6e-19	1	ukb-b-19953	Body mass index (BMI) || id:ukb-b-19953	TRUE	reported	igd	2	TRUE
58	rs11699828	A	G	A	G	-0.0335418	-0.0159293	0.035832	0.035851	FALSE	FALSE	FALSE	ukb-b-5779	20	62157198	0.00890421	462346	0.0739997	Alcohol intake frequency. || id:ukb-b-5779	Alcohol intake frequency.	Alcohol intake frequency. || ||	TRUE	igd	448	461460	0.00582677	62157198	8.6e-09	20	ukb-b-19953	Body mass index (BMI) || id:ukb-b-19953	TRUE	reported	igd	2	TRUE
60	rs117118217	C	G	C	G	0.0448186	0.00657124	0.017711	0.017708	FALSE	TRUE	FALSE	ukb-b-5779	10	131783328	0.012066	462346	0.59	Alcohol intake frequency. || id:ukb-b-5779	Alcohol intake frequency.	Alcohol intake frequency. || ||	TRUE	igd	272	461460	0.00788004	131783328	1.3e-08	10	ukb-b-19953	Body mass index (BMI) || id:ukb-b-19953	TRUE	reported	igd	2	TRUE
61	rs117342986	T	C	T	C	0.0365794	0.0177673	0.026415	0.026412	FALSE	FALSE	FALSE	ukb-b-5779	16	54267868	0.00990399	462346	0.0729995	Alcohol intake frequency. || id:ukb-b-5779	Alcohol intake frequency.	Alcohol intake frequency. || ||	TRUE	igd	391	461460	0.00646781	54267868	1.6e-08	16	ukb-b-19953	Body mass index (BMI) || id:ukb-b-19953	TRUE	reported	igd	2	TRUE
62	rs11757278	C	T	C	T	-0.0146269	-0.00311969	0.303879	0.303845	FALSE	FALSE	FALSE	ukb-b-5779	6	13180454	0.00329316	462346	0.34	Alcohol intake frequency. || id:ukb-b-5779	Alcohol intake frequency.	Alcohol intake frequency. || ||	TRUE	igd	173	461460	0.00214834	13180454	9.9e-12	6	ukb-b-19953	Body mass index (BMI) || id:ukb-b-19953	TRUE	reported	igd	2	TRUE
64	rs118136827	T	G	T	G	-0.0132582	-3.2e-05	0.281086	0.281085	FALSE	FALSE	FALSE	ukb-b-5779	17	2168104	0.00336752	462346	0.99	Alcohol intake frequency. || id:ukb-b-5779	Alcohol intake frequency.	Alcohol intake frequency. || ||	TRUE	igd	408	461460	0.0022019	2168104	1.7e-09	17	ukb-b-19953	Body mass index (BMI) || id:ukb-b-19953	TRUE	reported	igd	2	TRUE
65	rs11842871	T	G	T	G	-0.0150426	0.00212759	0.259959	0.25995	FALSE	FALSE	FALSE	ukb-b-5779	13	31042452	0.0034581	462346	0.54	Alcohol intake frequency. || id:ukb-b-5779	Alcohol intake frequency.	Alcohol intake frequency. || ||	TRUE	igd	349	461460	0.0022601	31042452	2.8e-11	13	ukb-b-19953	Body mass index (BMI) || id:ukb-b-19953	TRUE	reported	igd	2	TRUE
66	rs11919665	T	A	T	A	-0.0127854	-0.000161797	0.679775	0.679771	FALSE	TRUE	FALSE	ukb-b-5779	3	48085349	0.00324078	462346	0.96	Alcohol intake frequency. || id:ukb-b-5779	Alcohol intake frequency.	Alcohol intake frequency. || ||	TRUE	igd	83	461460	0.00211292	48085349	1.4e-09	3	ukb-b-19953	Body mass index (BMI) || id:ukb-b-19953	TRUE	reported	igd	2	TRUE
67	rs12001437	C	T	C	T	0.0121836	0.0023338	0.367678	0.367714	FALSE	FALSE	FALSE	ukb-b-5779	9	34074476	0.00313925	462346	0.46	Alcohol intake frequency. || id:ukb-b-5779	Alcohol intake frequency.	Alcohol intake frequency. || ||	TRUE	igd	256	461460	0.00205069	34074476	2.8e-09	9	ukb-b-19953	Body mass index (BMI) || id:ukb-b-19953	TRUE	reported	igd	2	TRUE
69	rs12088284	T	C	T	C	0.0139317	-0.00344335	0.300838	0.300824	FALSE	FALSE	FALSE	ukb-b-5779	1	80798635	0.0032986	462346	0.3	Alcohol intake frequency. || id:ukb-b-5779	Alcohol intake frequency.	Alcohol intake frequency. || ||	TRUE	igd	33	461460	0.00214854	80798635	8.9e-11	1	ukb-b-19953	Body mass index (BMI) || id:ukb-b-19953	TRUE	reported	igd	2	TRUE
70	rs12089815	A	G	A	G	-0.0123121	-0.00348196	0.54861	0.548629	FALSE	FALSE	FALSE	ukb-b-5779	1	91189933	0.00304907	462346	0.25	Alcohol intake frequency. || id:ukb-b-5779	Alcohol intake frequency.	Alcohol intake frequency. || ||	TRUE	igd	22	461460	0.00198606	91189933	5.7e-10	1	ukb-b-19953	Body mass index (BMI) || id:ukb-b-19953	TRUE	reported	igd	2	TRUE
72	rs12149660	A	G	A	G	-0.0227338	-0.0036504	0.114956	0.114944	FALSE	FALSE	FALSE	ukb-b-5779	16	70309237	0.00477178	462346	0.44	Alcohol intake frequency. || id:ukb-b-5779	Alcohol intake frequency.	Alcohol intake frequency. || ||	TRUE	igd	387	461460	0.00311586	70309237	3e-13	16	ukb-b-19953	Body mass index (BMI) || id:ukb-b-19953	TRUE	reported	igd	2	TRUE
76	rs12364470	G	T	G	T	0.0192705	-0.00168157	0.164556	0.164562	FALSE	FALSE	FALSE	ukb-b-5779	11	134601012	0.00408187	462346	0.68	Alcohol intake frequency. || id:ukb-b-5779	Alcohol intake frequency.	Alcohol intake frequency. || ||	TRUE	igd	297	461460	0.0026658	134601012	4.9e-13	11	ukb-b-19953	Body mass index (BMI) || id:ukb-b-19953	TRUE	reported	igd	2	TRUE
77	rs12440603	T	C	T	C	0.0139285	0.00131515	0.433693	0.433642	FALSE	FALSE	FALSE	ukb-b-5779	15	46585722	0.00306018	462346	0.67	Alcohol intake frequency. || id:ukb-b-5779	Alcohol intake frequency.	Alcohol intake frequency. || ||	TRUE	igd	383	461460	0.0020011	46585722	3.4e-12	15	ukb-b-19953	Body mass index (BMI) || id:ukb-b-19953	TRUE	reported	igd	2	TRUE
80	rs12507026	T	A	T	A	0.0289896	0.0127785	0.43475	0.43475	FALSE	TRUE	TRUE	ukb-b-5779	4	45181334	0.00305688	462346	2.9e-05	Alcohol intake frequency. || id:ukb-b-5779	Alcohol intake frequency.	Alcohol intake frequency. || ||	TRUE	igd	133	461460	0.0019931	45181334	6.3e-48	4	ukb-b-19953	Body mass index (BMI) || id:ukb-b-19953	TRUE	reported	igd	2	FALSE
82	rs1266874	G	A	G	A	0.0140966	-0.00404144	0.349619	0.34963	FALSE	FALSE	FALSE	ukb-b-5779	6	51779638	0.00317471	462346	0.2	Alcohol intake frequency. || id:ukb-b-5779	Alcohol intake frequency.	Alcohol intake frequency. || ||	TRUE	igd	186	461460	0.0020712	51779638	1e-11	6	ukb-b-19953	Body mass index (BMI) || id:ukb-b-19953	TRUE	reported	igd	2	TRUE
83	rs12681792	A	C	A	C	0.0148693	0.000940798	0.1926	0.192637	FALSE	FALSE	FALSE	ukb-b-5779	8	62054463	0.00385261	462346	0.81	Alcohol intake frequency. || id:ukb-b-5779	Alcohol intake frequency.	Alcohol intake frequency. || ||	TRUE	igd	228	461460	0.00251693	62054463	3.5e-09	8	ukb-b-19953	Body mass index (BMI) || id:ukb-b-19953	TRUE	reported	igd	2	TRUE
85	rs12696039	G	A	G	A	-0.0152802	-0.0019026	0.149405	0.149412	FALSE	FALSE	FALSE	ukb-b-5779	3	156304750	0.00424919	462346	0.649999	Alcohol intake frequency. || id:ukb-b-5779	Alcohol intake frequency.	Alcohol intake frequency. || ||	TRUE	igd	97	461460	0.0027705	156304750	3.5e-08	3	ukb-b-19953	Body mass index (BMI) || id:ukb-b-19953	TRUE	reported	igd	2	TRUE
88	rs12889639	A	G	A	G	0.0155336	-0.00542943	0.651265	0.651274	FALSE	FALSE	FALSE	ukb-b-5779	14	103860206	0.00317867	462346	0.0879995	Alcohol intake frequency. || id:ukb-b-5779	Alcohol intake frequency.	Alcohol intake frequency. || ||	TRUE	igd	362	461460	0.00207775	103860206	7.7e-14	14	ukb-b-19953	Body mass index (BMI) || id:ukb-b-19953	TRUE	reported	igd	2	TRUE
90	rs12937411	T	C	T	C	-0.017187	-0.00151716	0.408167	0.40822	FALSE	FALSE	FALSE	ukb-b-5779	17	34950239	0.00308	462346	0.62	Alcohol intake frequency. || id:ukb-b-5779	Alcohol intake frequency.	Alcohol intake frequency. || ||	TRUE	igd	413	461460	0.00201383	34950239	1.4e-17	17	ukb-b-19953	Body mass index (BMI) || id:ukb-b-19953	TRUE	reported	igd	2	TRUE
91	rs1296328	C	A	C	A	-0.018862	0.00334883	0.559032	0.559068	FALSE	FALSE	FALSE	ukb-b-5779	4	137083193	0.00306328	462346	0.27	Alcohol intake frequency. || id:ukb-b-5779	Alcohol intake frequency.	Alcohol intake frequency. || ||	TRUE	igd	124	461460	0.001999	137083193	3.9e-21	4	ukb-b-19953	Body mass index (BMI) || id:ukb-b-19953	TRUE	reported	igd	2	TRUE
92	rs12974458	T	C	T	C	0.0152466	0.000333335	0.543175	0.54317	FALSE	FALSE	FALSE	ukb-b-5779	19	1866115	0.00305341	462346	0.91	Alcohol intake frequency. || id:ukb-b-5779	Alcohol intake frequency.	Alcohol intake frequency. || ||	TRUE	igd	440	461460	0.00199717	1866115	2.3e-14	19	ukb-b-19953	Body mass index (BMI) || id:ukb-b-19953	TRUE	reported	igd	2	TRUE
93	rs13012070	A	G	A	G	-0.0136501	-0.003568	0.228388	0.228396	FALSE	FALSE	FALSE	ukb-b-5779	2	35447243	0.00360546	462346	0.32	Alcohol intake frequency. || id:ukb-b-5779	Alcohol intake frequency.	Alcohol intake frequency. || ||	TRUE	igd	75	461460	0.00234795	35447243	6.1e-09	2	ukb-b-19953	Body mass index (BMI) || id:ukb-b-19953	TRUE	reported	igd	2	TRUE
95	rs13097918	A	T	A	T	0.0145561	0.00366322	0.212315	0.212334	FALSE	TRUE	FALSE	ukb-b-5779	3	35676330	0.00370541	462346	0.32	Alcohol intake frequency. || id:ukb-b-5779	Alcohol intake frequency.	Alcohol intake frequency. || ||	TRUE	igd	114	461460	0.0024161	35676330	1.7e-09	3	ukb-b-19953	Body mass index (BMI) || id:ukb-b-19953	TRUE	reported	igd	2	TRUE
97	rs13176429	C	T	C	T	0.0141555	-0.00147656	0.687609	0.687613	FALSE	FALSE	FALSE	ukb-b-5779	5	43152216	0.00326606	462346	0.649999	Alcohol intake frequency. || id:ukb-b-5779	Alcohol intake frequency.	Alcohol intake frequency. || ||	TRUE	igd	150	461460	0.00213122	43152216	3.1e-11	5	ukb-b-19953	Body mass index (BMI) || id:ukb-b-19953	TRUE	reported	igd	2	TRUE
98	rs1320251	T	C	T	C	-0.0180321	-0.00174176	0.454791	0.454772	FALSE	FALSE	FALSE	ukb-b-5779	17	21264396	0.00305008	462346	0.57	Alcohol intake frequency. || id:ukb-b-5779	Alcohol intake frequency.	Alcohol intake frequency. || ||	TRUE	igd	416	461460	0.00199407	21264396	1.5e-19	17	ukb-b-19953	Body mass index (BMI) || id:ukb-b-19953	TRUE	reported	igd	2	TRUE
99	rs13218383	G	C	G	C	-0.0144025	0.00455231	0.335132	0.335101	FALSE	TRUE	FALSE	ukb-b-5779	6	120173501	0.00320737	462346	0.16	Alcohol intake frequency. || id:ukb-b-5779	Alcohol intake frequency.	Alcohol intake frequency. || ||	TRUE	igd	191	461460	0.00209236	120173501	5.8e-12	6	ukb-b-19953	Body mass index (BMI) || id:ukb-b-19953	TRUE	reported	igd	2	TRUE
100	rs1322842	G	A	G	A	-0.0131292	0.000331468	0.609274	0.609254	FALSE	FALSE	FALSE	ukb-b-5779	6	20488897	0.00311977	462346	0.92	Alcohol intake frequency. || id:ukb-b-5779	Alcohol intake frequency.	Alcohol intake frequency. || ||	TRUE	igd	174	461460	0.00203539	20488897	1.1e-10	6	ukb-b-19953	Body mass index (BMI) || id:ukb-b-19953	TRUE	reported	igd	2	TRUE
101	rs13248187	C	T	C	T	0.015764	0.00692078	0.268557	0.268522	FALSE	FALSE	FALSE	ukb-b-5779	8	14336834	0.00343135	462346	0.0439997	Alcohol intake frequency. || id:ukb-b-5779	Alcohol intake frequency.	Alcohol intake frequency. || ||	TRUE	igd	224	461460	0.00224155	14336834	2e-12	8	ukb-b-19953	Body mass index (BMI) || id:ukb-b-19953	TRUE	reported	igd	2	TRUE
102	rs1327259	G	A	G	A	-0.0148532	0.00434543	0.387722	0.387709	FALSE	FALSE	FALSE	ukb-b-5779	6	51177811	0.00311693	462346	0.16	Alcohol intake frequency. || id:ukb-b-5779	Alcohol intake frequency.	Alcohol intake frequency. || ||	TRUE	igd	185	461460	0.00203363	51177811	2.8e-13	6	ukb-b-19953	Body mass index (BMI) || id:ukb-b-19953	TRUE	reported	igd	2	TRUE
105	rs13420048	A	C	A	C	-0.0154817	-0.00182356	0.365037	0.364964	FALSE	FALSE	FALSE	ukb-b-5779	2	50751414	0.00315227	462346	0.56	Alcohol intake frequency. || id:ukb-b-5779	Alcohol intake frequency.	Alcohol intake frequency. || ||	TRUE	igd	40	461460	0.00205272	50751414	4.6e-14	2	ukb-b-19953	Body mass index (BMI) || id:ukb-b-19953	TRUE	reported	igd	2	TRUE
106	rs13427822	G	A	G	A	-0.0181515	0.00350043	0.271198	0.271173	FALSE	FALSE	FALSE	ukb-b-5779	2	213414265	0.0034416	462346	0.31	Alcohol intake frequency. || id:ukb-b-5779	Alcohol intake frequency.	Alcohol intake frequency. || ||	TRUE	igd	51	461460	0.00224142	213414265	5.6e-16	2	ukb-b-19953	Body mass index (BMI) || id:ukb-b-19953	TRUE	reported	igd	2	TRUE
109	rs13642	T	A	T	A	-0.0161363	-0.000541949	0.360654	0.36065	FALSE	TRUE	FALSE	ukb-b-5779	11	30432220	0.00314953	462346	0.86	Alcohol intake frequency. || id:ukb-b-5779	Alcohol intake frequency.	Alcohol intake frequency. || ||	TRUE	igd	301	461460	0.00205695	30432220	4.3e-15	11	ukb-b-19953	Body mass index (BMI) || id:ukb-b-19953	TRUE	reported	igd	2	TRUE
110	rs140159717	T	C	T	C	-0.0246882	-0.00182544	0.082292	0.08226	FALSE	FALSE	FALSE	ukb-b-5779	15	73765586	0.00567432	462346	0.75	Alcohol intake frequency. || id:ukb-b-5779	Alcohol intake frequency.	Alcohol intake frequency. || ||	TRUE	igd	372	461460	0.00370967	73765586	2.8e-11	15	ukb-b-19953	Body mass index (BMI) || id:ukb-b-19953	TRUE	reported	igd	2	TRUE
111	rs1438945	A	T	A	T	-0.0133824	-0.00352744	0.715119	0.715145	FALSE	TRUE	FALSE	ukb-b-5779	5	152510937	0.00336833	462346	0.29	Alcohol intake frequency. || id:ukb-b-5779	Alcohol intake frequency.	Alcohol intake frequency. || ||	TRUE	igd	149	461460	0.00219791	152510937	1.1e-09	5	ukb-b-19953	Body mass index (BMI) || id:ukb-b-19953	TRUE	reported	igd	2	TRUE
113	rs1451963	T	G	T	G	0.022201	0.00864537	0.082266	0.082315	FALSE	FALSE	FALSE	ukb-b-5779	14	41350367	0.00551499	462346	0.12	Alcohol intake frequency. || id:ukb-b-5779	Alcohol intake frequency.	Alcohol intake frequency. || ||	TRUE	igd	363	461460	0.00360585	41350367	7.4e-10	14	ukb-b-19953	Body mass index (BMI) || id:ukb-b-19953	TRUE	reported	igd	2	TRUE
114	rs1454687	G	C	G	C	-0.0207916	0.0022828	0.515371	0.515403	FALSE	TRUE	TRUE	ukb-b-5779	3	94038085	0.00302772	462346	0.450001	Alcohol intake frequency. || id:ukb-b-5779	Alcohol intake frequency.	Alcohol intake frequency. || ||	TRUE	igd	110	461460	0.00197396	94038085	6.1e-26	3	ukb-b-19953	Body mass index (BMI) || id:ukb-b-19953	TRUE	reported	igd	2	FALSE
115	rs1458156	T	C	T	C	0.014075	-0.00449653	0.488431	0.488401	FALSE	FALSE	FALSE	ukb-b-5779	12	41887940	0.0030307	462346	0.14	Alcohol intake frequency. || id:ukb-b-5779	Alcohol intake frequency.	Alcohol intake frequency. || ||	TRUE	igd	318	461460	0.00197951	41887940	1.2e-12	12	ukb-b-19953	Body mass index (BMI) || id:ukb-b-19953	TRUE	reported	igd	2	TRUE
117	rs146569428	A	G	A	G	0.0139533	-0.00593706	0.200749	0.200755	FALSE	FALSE	FALSE	ukb-b-5779	11	2199686	0.00380559	462346	0.12	Alcohol intake frequency. || id:ukb-b-5779	Alcohol intake frequency.	Alcohol intake frequency. || ||	TRUE	igd	287	461460	0.00248571	2199686	2e-08	11	ukb-b-19953	Body mass index (BMI) || id:ukb-b-19953	TRUE	reported	igd	2	TRUE
118	rs1471093	A	G	A	G	0.0134619	0.00335219	0.616663	0.616732	FALSE	FALSE	FALSE	ukb-b-5779	3	108031094	0.00312863	462346	0.28	Alcohol intake frequency. || id:ukb-b-5779	Alcohol intake frequency.	Alcohol intake frequency. || ||	TRUE	igd	86	461460	0.00203996	108031094	4.1e-11	3	ukb-b-19953	Body mass index (BMI) || id:ukb-b-19953	TRUE	reported	igd	2	TRUE
119	rs1471740	C	T	C	T	0.0193576	-0.00123397	0.7405	0.740492	FALSE	FALSE	FALSE	ukb-b-5779	3	136328270	0.0034571	462346	0.719999	Alcohol intake frequency. || id:ukb-b-5779	Alcohol intake frequency.	Alcohol intake frequency. || ||	TRUE	igd	95	461460	0.00225404	136328270	8.9e-18	3	ukb-b-19953	Body mass index (BMI) || id:ukb-b-19953	TRUE	reported	igd	2	TRUE
120	rs147568678	C	T	C	T	-0.0133327	0.00335657	0.23807	0.2381	FALSE	FALSE	FALSE	ukb-b-5779	10	93061851	0.003568	462346	0.35	Alcohol intake frequency. || id:ukb-b-5779	Alcohol intake frequency.	Alcohol intake frequency. || ||	TRUE	igd	279	461460	0.00233034	93061851	1.1e-08	10	ukb-b-19953	Body mass index (BMI) || id:ukb-b-19953	TRUE	reported	igd	2	TRUE
124	rs156201	C	G	C	G	0.0131899	0.00601582	0.753455	0.753418	FALSE	TRUE	FALSE	ukb-b-5779	6	104847441	0.00350836	462346	0.0860003	Alcohol intake frequency. || id:ukb-b-5779	Alcohol intake frequency.	Alcohol intake frequency. || ||	TRUE	igd	179	461460	0.00228932	104847441	8.3e-09	6	ukb-b-19953	Body mass index (BMI) || id:ukb-b-19953	TRUE	reported	igd	2	TRUE
126	rs1582931	A	G	A	G	-0.0133419	0.0014579	0.473242	0.473205	FALSE	FALSE	FALSE	ukb-b-5779	5	122657199	0.00305783	462346	0.630001	Alcohol intake frequency. || id:ukb-b-5779	Alcohol intake frequency.	Alcohol intake frequency. || ||	TRUE	igd	164	461460	0.0019956	122657199	2.3e-11	5	ukb-b-19953	Body mass index (BMI) || id:ukb-b-19953	TRUE	reported	igd	2	TRUE
127	rs159037	C	T	C	T	0.0123714	0.00566015	0.253903	0.253886	FALSE	FALSE	FALSE	ukb-b-5779	5	94197477	0.00347534	462346	0.1	Alcohol intake frequency. || id:ukb-b-5779	Alcohol intake frequency.	Alcohol intake frequency. || ||	TRUE	igd	170	461460	0.00226776	94197477	4.9e-08	5	ukb-b-19953	Body mass index (BMI) || id:ukb-b-19953	TRUE	reported	igd	2	TRUE
129	rs1609010	G	A	G	A	0.0209773	0.00259058	0.565728	0.565706	FALSE	FALSE	FALSE	ukb-b-5779	8	77227464	0.00305573	462346	0.4	Alcohol intake frequency. || id:ukb-b-5779	Alcohol intake frequency.	Alcohol intake frequency. || ||	TRUE	igd	240	461460	0.0019963	77227464	7.9e-26	8	ukb-b-19953	Body mass index (BMI) || id:ukb-b-19953	TRUE	reported	igd	2	TRUE
130	rs1657930	A	G	A	G	-0.0146839	-0.00656946	0.802936	0.80294	FALSE	FALSE	FALSE	ukb-b-5779	15	57120989	0.0038018	462346	0.0840001	Alcohol intake frequency. || id:ukb-b-5779	Alcohol intake frequency.	Alcohol intake frequency. || ||	TRUE	igd	371	461460	0.00248602	57120989	3.5e-09	15	ukb-b-19953	Body mass index (BMI) || id:ukb-b-19953	TRUE	reported	igd	2	TRUE
131	rs16916303	G	A	G	A	-0.0192369	0.00450836	0.119736	0.119768	FALSE	FALSE	FALSE	ukb-b-5779	9	30823761	0.00471344	462346	0.34	Alcohol intake frequency. || id:ukb-b-5779	Alcohol intake frequency.	Alcohol intake frequency. || ||	TRUE	igd	251	461460	0.00307931	30823761	4.2e-10	9	ukb-b-19953	Body mass index (BMI) || id:ukb-b-19953	TRUE	reported	igd	2	TRUE
132	rs17056301	C	T	C	T	0.0135831	0.00644209	0.256425	0.256498	FALSE	FALSE	FALSE	ukb-b-5779	5	158271680	0.00347774	462346	0.064	Alcohol intake frequency. || id:ukb-b-5779	Alcohol intake frequency.	Alcohol intake frequency. || ||	TRUE	igd	160	461460	0.0022697	158271680	2.2e-09	5	ukb-b-19953	Body mass index (BMI) || id:ukb-b-19953	TRUE	reported	igd	2	TRUE
134	rs17149254	C	T	C	T	-0.0213507	-0.00361089	0.804854	0.804844	FALSE	FALSE	FALSE	ukb-b-5779	7	76634463	0.00391645	462346	0.36	Alcohol intake frequency. || id:ukb-b-5779	Alcohol intake frequency.	Alcohol intake frequency. || ||	TRUE	igd	221	461460	0.00255804	76634463	7e-17	7	ukb-b-19953	Body mass index (BMI) || id:ukb-b-19953	TRUE	reported	igd	2	TRUE
135	rs17218879	G	C	G	C	0.0126549	0.00424824	0.33868	0.338648	FALSE	TRUE	FALSE	ukb-b-5779	9	14768540	0.00321244	462346	0.19	Alcohol intake frequency. || id:ukb-b-5779	Alcohol intake frequency.	Alcohol intake frequency. || ||	TRUE	igd	250	461460	0.00209842	14768540	1.6e-09	9	ukb-b-19953	Body mass index (BMI) || id:ukb-b-19953	TRUE	reported	igd	2	TRUE
137	rs17399739	G	A	G	A	0.0270713	-0.00861155	0.068893	0.068889	FALSE	FALSE	FALSE	ukb-b-5779	10	87490850	0.00598723	462346	0.15	Alcohol intake frequency. || id:ukb-b-5779	Alcohol intake frequency.	Alcohol intake frequency. || ||	TRUE	igd	275	461460	0.00391006	87490850	4.4e-12	10	ukb-b-19953	Body mass index (BMI) || id:ukb-b-19953	TRUE	reported	igd	2	TRUE
138	rs17446299	G	C	G	C	0.0153235	6.67e-05	0.165544	0.165556	FALSE	TRUE	FALSE	ukb-b-5779	13	40762556	0.00407758	462346	0.99	Alcohol intake frequency. || id:ukb-b-5779	Alcohol intake frequency.	Alcohol intake frequency. || ||	TRUE	igd	339	461460	0.00266515	40762556	8.9e-09	13	ukb-b-19953	Body mass index (BMI) || id:ukb-b-19953	TRUE	reported	igd	2	TRUE
139	rs17544384	C	T	C	T	0.0140931	-0.00269625	0.210864	0.210877	FALSE	FALSE	FALSE	ukb-b-5779	1	115295160	0.00370669	462346	0.47	Alcohol intake frequency. || id:ukb-b-5779	Alcohol intake frequency.	Alcohol intake frequency. || ||	TRUE	igd	34	461460	0.00241434	115295160	5.3e-09	1	ukb-b-19953	Body mass index (BMI) || id:ukb-b-19953	TRUE	reported	igd	2	TRUE
140	rs17668356	G	C	G	C	-0.0230543	-0.00559637	0.146029	0.14601	FALSE	TRUE	FALSE	ukb-b-5779	3	61208619	0.00428418	462346	0.19	Alcohol intake frequency. || id:ukb-b-5779	Alcohol intake frequency.	Alcohol intake frequency. || ||	TRUE	igd	100	461460	0.00279318	61208619	1.5e-16	3	ukb-b-19953	Body mass index (BMI) || id:ukb-b-19953	TRUE	reported	igd	2	TRUE
142	rs1778830	A	G	A	G	0.0140775	0.00327401	0.362165	0.362171	FALSE	FALSE	FALSE	ukb-b-5779	1	156489974	0.00315635	462346	0.3	Alcohol intake frequency. || id:ukb-b-5779	Alcohol intake frequency.	Alcohol intake frequency. || ||	TRUE	igd	7	461460	0.00205596	156489974	7.5e-12	1	ukb-b-19953	Body mass index (BMI) || id:ukb-b-19953	TRUE	reported	igd	2	TRUE
144	rs1793636	C	G	C	G	-0.0133343	-0.00143017	0.309144	0.30918	FALSE	TRUE	FALSE	ukb-b-5779	11	131934926	0.00327782	462346	0.66	Alcohol intake frequency. || id:ukb-b-5779	Alcohol intake frequency.	Alcohol intake frequency. || ||	TRUE	igd	303	461460	0.0021408	131934926	4.7e-10	11	ukb-b-19953	Body mass index (BMI) || id:ukb-b-19953	TRUE	reported	igd	2	TRUE
147	rs1860750	A	T	A	T	0.0117038	0.00185976	0.510958	0.510894	FALSE	TRUE	TRUE	ukb-b-5779	14	73309738	0.00303228	462346	0.54	Alcohol intake frequency. || id:ukb-b-5779	Alcohol intake frequency.	Alcohol intake frequency. || ||	TRUE	igd	358	461460	0.00198192	73309738	3.5e-09	14	ukb-b-19953	Body mass index (BMI) || id:ukb-b-19953	TRUE	reported	igd	2	FALSE
149	rs1884897	G	A	G	A	0.020001	-0.00569533	0.627378	0.627366	FALSE	FALSE	FALSE	ukb-b-5779	20	6612832	0.00314349	462346	0.0700003	Alcohol intake frequency. || id:ukb-b-5779	Alcohol intake frequency.	Alcohol intake frequency. || ||	TRUE	igd	450	461460	0.00205634	6612832	2.3e-22	20	ukb-b-19953	Body mass index (BMI) || id:ukb-b-19953	TRUE	reported	igd	2	TRUE
150	rs1919243	C	T	C	T	0.0116759	0.0048517	0.487406	0.487434	FALSE	FALSE	FALSE	ukb-b-5779	5	88778861	0.00306766	462346	0.11	Alcohol intake frequency. || id:ukb-b-5779	Alcohol intake frequency.	Alcohol intake frequency. || ||	TRUE	igd	162	461460	0.00200175	88778861	5.5e-09	5	ukb-b-19953	Body mass index (BMI) || id:ukb-b-19953	TRUE	reported	igd	2	TRUE
151	rs1967772	A	G	A	G	-0.0170434	-0.00268429	0.285117	0.285145	FALSE	FALSE	FALSE	ukb-b-5779	13	28036062	0.00337189	462346	0.43	Alcohol intake frequency. || id:ukb-b-5779	Alcohol intake frequency.	Alcohol intake frequency. || ||	TRUE	igd	342	461460	0.00220377	28036062	1e-14	13	ukb-b-19953	Body mass index (BMI) || id:ukb-b-19953	TRUE	reported	igd	2	TRUE
154	rs2075466	C	G	C	G	0.0132903	0.00356896	0.267182	0.267185	FALSE	TRUE	FALSE	ukb-b-5779	16	4872970	0.00342442	462346	0.3	Alcohol intake frequency. || id:ukb-b-5779	Alcohol intake frequency.	Alcohol intake frequency. || ||	TRUE	igd	389	461460	0.00223627	4872970	2.8e-09	16	ukb-b-19953	Body mass index (BMI) || id:ukb-b-19953	TRUE	reported	igd	2	TRUE
156	rs2133561	T	A	T	A	-0.014097	-0.00476055	0.611084	0.611087	FALSE	TRUE	FALSE	ukb-b-5779	5	139086651	0.00313756	462346	0.13	Alcohol intake frequency. || id:ukb-b-5779	Alcohol intake frequency.	Alcohol intake frequency. || ||	TRUE	igd	165	461460	0.00204744	139086651	5.8e-12	5	ukb-b-19953	Body mass index (BMI) || id:ukb-b-19953	TRUE	reported	igd	2	TRUE
159	rs215634	G	A	G	A	-0.0155223	-0.00567996	0.611879	0.61188	FALSE	FALSE	FALSE	ukb-b-5779	7	32369148	0.00311547	462346	0.0680002	Alcohol intake frequency. || id:ukb-b-5779	Alcohol intake frequency.	Alcohol intake frequency. || ||	TRUE	igd	220	461460	0.00203492	32369148	2.4e-14	7	ukb-b-19953	Body mass index (BMI) || id:ukb-b-19953	TRUE	reported	igd	2	TRUE
170	rs2342892	G	T	G	T	-0.0126972	-0.0024269	0.516212	0.516233	FALSE	FALSE	FALSE	ukb-b-5779	16	24540806	0.00302753	462346	0.42	Alcohol intake frequency. || id:ukb-b-5779	Alcohol intake frequency.	Alcohol intake frequency. || ||	TRUE	igd	401	461460	0.00197715	24540806	1.3e-10	16	ukb-b-19953	Body mass index (BMI) || id:ukb-b-19953	TRUE	reported	igd	2	TRUE
171	rs2381404	C	T	C	T	0.0139664	-0.00311289	0.243837	0.243791	FALSE	FALSE	FALSE	ukb-b-5779	2	144035442	0.00353165	462346	0.38	Alcohol intake frequency. || id:ukb-b-5779	Alcohol intake frequency.	Alcohol intake frequency. || ||	TRUE	igd	43	461460	0.00229974	144035442	1.3e-09	2	ukb-b-19953	Body mass index (BMI) || id:ukb-b-19953	TRUE	reported	igd	2	TRUE
173	rs2396625	A	T	A	T	-0.018919	-0.00853198	0.421331	0.421295	FALSE	TRUE	TRUE	ukb-b-5779	7	113028634	0.00308295	462346	0.00560003	Alcohol intake frequency. || id:ukb-b-5779	Alcohol intake frequency.	Alcohol intake frequency. || ||	TRUE	igd	211	461460	0.00201335	113028634	5.6e-21	7	ukb-b-19953	Body mass index (BMI) || id:ukb-b-19953	TRUE	reported	igd	2	FALSE
175	rs2425816	A	G	A	G	0.0122284	0.00376928	0.415111	0.415097	FALSE	FALSE	FALSE	ukb-b-5779	20	44895075	0.00307406	462346	0.22	Alcohol intake frequency. || id:ukb-b-5779	Alcohol intake frequency.	Alcohol intake frequency. || ||	TRUE	igd	446	461460	0.00201106	44895075	1.2e-09	20	ukb-b-19953	Body mass index (BMI) || id:ukb-b-19953	TRUE	reported	igd	2	TRUE
176	rs2433733	A	G	A	G	-0.0171805	-0.00140961	0.677659	0.677582	FALSE	FALSE	FALSE	ukb-b-5779	2	230816703	0.00323866	462346	0.66	Alcohol intake frequency. || id:ukb-b-5779	Alcohol intake frequency.	Alcohol intake frequency. || ||	TRUE	igd	54	461460	0.00210907	230816703	3.8e-16	2	ukb-b-19953	Body mass index (BMI) || id:ukb-b-19953	TRUE	reported	igd	2	TRUE
179	rs2512892	C	T	C	T	0.0129468	0.00565268	0.566085	0.566123	FALSE	FALSE	FALSE	ukb-b-5779	11	131451862	0.00305967	462346	0.0649995	Alcohol intake frequency. || id:ukb-b-5779	Alcohol intake frequency.	Alcohol intake frequency. || ||	TRUE	igd	302	461460	0.00199819	131451862	9.2e-11	11	ukb-b-19953	Body mass index (BMI) || id:ukb-b-19953	TRUE	reported	igd	2	TRUE
180	rs252761	T	G	T	G	-0.0115046	-0.00446853	0.587966	0.587911	FALSE	FALSE	FALSE	ukb-b-5779	5	77380723	0.00309184	462346	0.15	Alcohol intake frequency. || id:ukb-b-5779	Alcohol intake frequency.	Alcohol intake frequency. || ||	TRUE	igd	157	461460	0.00201769	77380723	1.2e-08	5	ukb-b-19953	Body mass index (BMI) || id:ukb-b-19953	TRUE	reported	igd	2	TRUE
182	rs2569993	C	T	C	T	0.01267	0.00526202	0.320327	0.320377	FALSE	FALSE	FALSE	ukb-b-5779	3	12926096	0.00325427	462346	0.11	Alcohol intake frequency. || id:ukb-b-5779	Alcohol intake frequency.	Alcohol intake frequency. || ||	TRUE	igd	113	461460	0.00212202	12926096	2.4e-09	3	ukb-b-19953	Body mass index (BMI) || id:ukb-b-19953	TRUE	reported	igd	2	TRUE
184	rs2616143	A	G	A	G	-0.0138738	-0.0053334	0.319862	0.319849	FALSE	FALSE	FALSE	ukb-b-5779	8	20632022	0.00325368	462346	0.1	Alcohol intake frequency. || id:ukb-b-5779	Alcohol intake frequency.	Alcohol intake frequency. || ||	TRUE	igd	236	461460	0.00212547	20632022	6.7e-11	8	ukb-b-19953	Body mass index (BMI) || id:ukb-b-19953	TRUE	reported	igd	2	TRUE
189	rs2814942	A	G	A	G	0.0284856	-6.94e-05	0.329525	0.329589	FALSE	FALSE	FALSE	ukb-b-5779	6	34644261	0.00321505	462346	0.98	Alcohol intake frequency. || id:ukb-b-5779	Alcohol intake frequency.	Alcohol intake frequency. || ||	TRUE	igd	184	461460	0.00209768	34644261	5.3e-42	6	ukb-b-19953	Body mass index (BMI) || id:ukb-b-19953	TRUE	reported	igd	2	TRUE
190	rs28350	G	A	G	A	-0.0180335	-0.00644814	0.820684	0.820617	FALSE	FALSE	FALSE	ukb-b-5779	3	42418446	0.00395958	462346	0.1	Alcohol intake frequency. || id:ukb-b-5779	Alcohol intake frequency.	Alcohol intake frequency. || ||	TRUE	igd	107	461460	0.00258234	42418446	2.9e-12	3	ukb-b-19953	Body mass index (BMI) || id:ukb-b-19953	TRUE	reported	igd	2	TRUE
191	rs28366156	C	T	C	T	-0.0264826	-0.00393294	0.130595	0.130563	FALSE	FALSE	FALSE	ukb-b-5779	6	31671498	0.00449131	462346	0.38	Alcohol intake frequency. || id:ukb-b-5779	Alcohol intake frequency.	Alcohol intake frequency. || ||	TRUE	igd	193	461460	0.00292978	31671498	1.6e-19	6	ukb-b-19953	Body mass index (BMI) || id:ukb-b-19953	TRUE	reported	igd	2	TRUE
193	rs28404639	T	C	T	C	-0.0117129	0.00181394	0.366041	0.366051	FALSE	FALSE	FALSE	ukb-b-5779	5	80874229	0.00314932	462346	0.56	Alcohol intake frequency. || id:ukb-b-5779	Alcohol intake frequency.	Alcohol intake frequency. || ||	TRUE	igd	152	461460	0.00205533	80874229	1.2e-08	5	ukb-b-19953	Body mass index (BMI) || id:ukb-b-19953	TRUE	reported	igd	2	TRUE
196	rs2861685	C	T	C	T	-0.0171274	-0.00314311	0.411984	0.411992	FALSE	FALSE	FALSE	ukb-b-5779	2	67837553	0.00306761	462346	0.31	Alcohol intake frequency. || id:ukb-b-5779	Alcohol intake frequency.	Alcohol intake frequency. || ||	TRUE	igd	65	461460	0.00199763	67837553	1e-17	2	ukb-b-19953	Body mass index (BMI) || id:ukb-b-19953	TRUE	reported	igd	2	TRUE
197	rs28670671	C	T	C	T	-0.0124638	-0.00212543	0.286024	0.286014	FALSE	FALSE	FALSE	ukb-b-5779	9	140363045	0.00346603	462346	0.54	Alcohol intake frequency. || id:ukb-b-5779	Alcohol intake frequency.	Alcohol intake frequency. || ||	TRUE	igd	249	461460	0.00226426	140363045	3.7e-08	9	ukb-b-19953	Body mass index (BMI) || id:ukb-b-19953	TRUE	reported	igd	2	TRUE
198	rs2870111	T	C	T	C	-0.0157151	-0.0045732	0.412066	0.412028	FALSE	FALSE	FALSE	ukb-b-5779	15	79403585	0.00308812	462346	0.14	Alcohol intake frequency. || id:ukb-b-5779	Alcohol intake frequency.	Alcohol intake frequency. || ||	TRUE	igd	369	461460	0.00201912	79403585	7.1e-15	15	ukb-b-19953	Body mass index (BMI) || id:ukb-b-19953	TRUE	reported	igd	2	TRUE
200	rs2899644	T	C	T	C	0.0149659	0.000665866	0.229995	0.229996	FALSE	FALSE	FALSE	ukb-b-5779	15	59470366	0.00361041	462346	0.85	Alcohol intake frequency. || id:ukb-b-5779	Alcohol intake frequency.	Alcohol intake frequency. || ||	TRUE	igd	384	461460	0.0023609	59470366	2.3e-10	15	ukb-b-19953	Body mass index (BMI) || id:ukb-b-19953	TRUE	reported	igd	2	TRUE
202	rs2922757	T	A	T	A	0.0122465	-0.00279379	0.597368	0.597449	FALSE	TRUE	FALSE	ukb-b-5779	8	76544012	0.00309123	462346	0.37	Alcohol intake frequency. || id:ukb-b-5779	Alcohol intake frequency.	Alcohol intake frequency. || ||	TRUE	igd	235	461460	0.00201926	76544012	1.3e-09	8	ukb-b-19953	Body mass index (BMI) || id:ukb-b-19953	TRUE	reported	igd	2	TRUE
203	rs2962334	T	G	T	G	0.0432552	0.00162958	0.020065	0.020085	FALSE	FALSE	FALSE	ukb-b-5779	5	86879056	0.0107757	462346	0.88	Alcohol intake frequency. || id:ukb-b-5779	Alcohol intake frequency.	Alcohol intake frequency. || ||	TRUE	igd	158	461460	0.00703547	86879056	7.8e-10	5	ukb-b-19953	Body mass index (BMI) || id:ukb-b-19953	TRUE	reported	igd	2	TRUE
204	rs317656	A	T	A	T	-0.0144763	0.00162187	0.724452	0.72447	FALSE	TRUE	FALSE	ukb-b-5779	12	69681101	0.00338864	462346	0.630001	Alcohol intake frequency. || id:ukb-b-5779	Alcohol intake frequency.	Alcohol intake frequency. || ||	TRUE	igd	321	461460	0.00221303	69681101	6.1e-11	12	ukb-b-19953	Body mass index (BMI) || id:ukb-b-19953	TRUE	reported	igd	2	TRUE
205	rs3213943	A	C	A	C	-0.0179406	-0.00793684	0.131525	0.131496	FALSE	FALSE	FALSE	ukb-b-5779	2	136389840	0.00442527	462346	0.0729995	Alcohol intake frequency. || id:ukb-b-5779	Alcohol intake frequency.	Alcohol intake frequency. || ||	TRUE	igd	49	461460	0.00288163	136389840	4.8e-10	2	ukb-b-19953	Body mass index (BMI) || id:ukb-b-19953	TRUE	reported	igd	2	TRUE
206	rs32421	T	A	T	A	0.0132315	0.00282738	0.224315	0.224329	FALSE	TRUE	FALSE	ukb-b-5779	5	167362416	0.00364305	462346	0.44	Alcohol intake frequency. || id:ukb-b-5779	Alcohol intake frequency.	Alcohol intake frequency. || ||	TRUE	igd	172	461460	0.00237757	167362416	2.6e-08	5	ukb-b-19953	Body mass index (BMI) || id:ukb-b-19953	TRUE	reported	igd	2	TRUE
209	rs34045288	T	C	T	C	0.0234784	0.00149898	0.334435	0.334434	FALSE	FALSE	FALSE	ukb-b-5779	6	40369081	0.00320948	462346	0.64	Alcohol intake frequency. || id:ukb-b-5779	Alcohol intake frequency.	Alcohol intake frequency. || ||	TRUE	igd	175	461460	0.00209371	40369081	3.5e-29	6	ukb-b-19953	Body mass index (BMI) || id:ukb-b-19953	TRUE	reported	igd	2	TRUE
210	rs34153025	C	T	C	T	-0.0389151	0.00104581	0.022158	0.022191	FALSE	FALSE	FALSE	ukb-b-5779	15	41339697	0.010364	462346	0.92	Alcohol intake frequency. || id:ukb-b-5779	Alcohol intake frequency.	Alcohol intake frequency. || ||	TRUE	igd	367	461460	0.00678155	41339697	9.6e-09	15	ukb-b-19953	Body mass index (BMI) || id:ukb-b-19953	TRUE	reported	igd	2	TRUE
212	rs34481751	A	C	A	C	-0.0185029	0.00358916	0.165329	0.165337	FALSE	FALSE	FALSE	ukb-b-5779	20	47501038	0.00413346	462346	0.39	Alcohol intake frequency. || id:ukb-b-5779	Alcohol intake frequency.	Alcohol intake frequency. || ||	TRUE	igd	449	461460	0.00270404	47501038	7.8e-12	20	ukb-b-19953	Body mass index (BMI) || id:ukb-b-19953	TRUE	reported	igd	2	TRUE
214	rs34696181	C	T	C	T	0.0114345	0.000332844	0.476084	0.476047	FALSE	FALSE	FALSE	ukb-b-5779	7	93096635	0.00303582	462346	0.91	Alcohol intake frequency. || id:ukb-b-5779	Alcohol intake frequency.	Alcohol intake frequency. || ||	TRUE	igd	207	461460	0.00198283	93096635	8.1e-09	7	ukb-b-19953	Body mass index (BMI) || id:ukb-b-19953	TRUE	reported	igd	2	TRUE
215	rs347551	G	C	G	C	0.013865	0.00875211	0.472268	0.472302	FALSE	TRUE	TRUE	ukb-b-5779	5	119389031	0.00308158	462346	0.00449997	Alcohol intake frequency. || id:ukb-b-5779	Alcohol intake frequency.	Alcohol intake frequency. || ||	TRUE	igd	171	461460	0.00201085	119389031	5.4e-12	5	ukb-b-19953	Body mass index (BMI) || id:ukb-b-19953	TRUE	reported	igd	2	FALSE
217	rs349071	A	G	A	G	-0.0133062	0.00015379	0.500388	0.500421	FALSE	FALSE	FALSE	ukb-b-5779	11	84776849	0.0030354	462346	0.96	Alcohol intake frequency. || id:ukb-b-5779	Alcohol intake frequency.	Alcohol intake frequency. || ||	TRUE	igd	313	461460	0.00198231	84776849	1.9e-11	11	ukb-b-19953	Body mass index (BMI) || id:ukb-b-19953	TRUE	reported	igd	2	TRUE
219	rs35364449	T	C	T	C	0.0217069	-0.000823066	0.109739	0.109716	FALSE	FALSE	FALSE	ukb-b-5779	15	74278126	0.00486862	462346	0.87	Alcohol intake frequency. || id:ukb-b-5779	Alcohol intake frequency.	Alcohol intake frequency. || ||	TRUE	igd	380	461460	0.00318335	74278126	9.2e-12	15	ukb-b-19953	Body mass index (BMI) || id:ukb-b-19953	TRUE	reported	igd	2	TRUE
220	rs355777	C	G	C	G	0.0152715	0.00175878	0.407537	0.407535	FALSE	TRUE	FALSE	ukb-b-5779	3	154034950	0.00308761	462346	0.57	Alcohol intake frequency. || id:ukb-b-5779	Alcohol intake frequency.	Alcohol intake frequency. || ||	TRUE	igd	96	461460	0.00201314	154034950	3.3e-14	3	ukb-b-19953	Body mass index (BMI) || id:ukb-b-19953	TRUE	reported	igd	2	TRUE
221	rs35697587	A	G	A	G	-0.0164677	-0.00148938	0.508121	0.5081	FALSE	FALSE	FALSE	ukb-b-5779	14	47298505	0.00303028	462346	0.62	Alcohol intake frequency. || id:ukb-b-5779	Alcohol intake frequency.	Alcohol intake frequency. || ||	TRUE	igd	357	461460	0.00198067	47298505	9.2e-17	14	ukb-b-19953	Body mass index (BMI) || id:ukb-b-19953	TRUE	reported	igd	2	TRUE
222	rs35697691	G	C	G	C	0.0230305	0.000830816	0.089346	0.089307	FALSE	TRUE	FALSE	ukb-b-5779	15	52353498	0.00538718	462346	0.88	Alcohol intake frequency. || id:ukb-b-5779	Alcohol intake frequency.	Alcohol intake frequency. || ||	TRUE	igd	377	461460	0.00352223	52353498	6.2e-11	15	ukb-b-19953	Body mass index (BMI) || id:ukb-b-19953	TRUE	reported	igd	2	TRUE
223	rs35809007	A	G	A	G	-0.0171009	-0.00552728	0.363205	0.363182	FALSE	FALSE	FALSE	ukb-b-5779	2	47019521	0.00315769	462346	0.08	Alcohol intake frequency. || id:ukb-b-5779	Alcohol intake frequency.	Alcohol intake frequency. || ||	TRUE	igd	59	461460	0.00205627	47019521	9.1e-17	2	ukb-b-19953	Body mass index (BMI) || id:ukb-b-19953	TRUE	reported	igd	2	TRUE
224	rs35957544	T	G	T	G	-0.0196429	-0.00235512	0.574316	0.574362	FALSE	FALSE	FALSE	ukb-b-5779	8	73440371	0.00306824	462346	0.44	Alcohol intake frequency. || id:ukb-b-5779	Alcohol intake frequency.	Alcohol intake frequency. || ||	TRUE	igd	238	461460	0.00200438	73440371	1.1e-22	8	ukb-b-19953	Body mass index (BMI) || id:ukb-b-19953	TRUE	reported	igd	2	TRUE
227	rs3764625	G	T	G	T	-0.0117714	-0.00075564	0.587594	0.58758	FALSE	FALSE	FALSE	ukb-b-5779	19	49649051	0.00308098	462346	0.81	Alcohol intake frequency. || id:ukb-b-5779	Alcohol intake frequency.	Alcohol intake frequency. || ||	TRUE	igd	431	461460	0.00201523	49649051	5.2e-09	19	ukb-b-19953	Body mass index (BMI) || id:ukb-b-19953	TRUE	reported	igd	2	TRUE
228	rs3784710	C	T	C	T	-0.0297067	-0.00482607	0.226602	0.226593	FALSE	FALSE	FALSE	ukb-b-5779	15	68072458	0.00361022	462346	0.18	Alcohol intake frequency. || id:ukb-b-5779	Alcohol intake frequency.	Alcohol intake frequency. || ||	TRUE	igd	368	461460	0.00236042	68072458	2.5e-36	15	ukb-b-19953	Body mass index (BMI) || id:ukb-b-19953	TRUE	reported	igd	2	TRUE
229	rs3803286	G	A	G	A	-0.0186417	0.000551763	0.666815	0.666749	FALSE	FALSE	FALSE	ukb-b-5779	14	103246470	0.00320987	462346	0.86	Alcohol intake frequency. || id:ukb-b-5779	Alcohol intake frequency.	Alcohol intake frequency. || ||	TRUE	igd	361	461460	0.00209828	103246470	6.4e-19	14	ukb-b-19953	Body mass index (BMI) || id:ukb-b-19953	TRUE	reported	igd	2	TRUE
230	rs3807566	T	G	T	G	-0.0120727	0.00370031	0.43832	0.438305	FALSE	FALSE	FALSE	ukb-b-5779	7	50564204	0.00305576	462346	0.23	Alcohol intake frequency. || id:ukb-b-5779	Alcohol intake frequency.	Alcohol intake frequency. || ||	TRUE	igd	210	461460	0.00199583	50564204	1.5e-09	7	ukb-b-19953	Body mass index (BMI) || id:ukb-b-19953	TRUE	reported	igd	2	TRUE
232	rs3845344	T	C	T	C	0.0163609	-0.00436496	0.391115	0.391125	FALSE	FALSE	FALSE	ukb-b-5779	1	75001480	0.00310008	462346	0.16	Alcohol intake frequency. || id:ukb-b-5779	Alcohol intake frequency.	Alcohol intake frequency. || ||	TRUE	igd	21	461460	0.00201927	75001480	5.4e-16	1	ukb-b-19953	Body mass index (BMI) || id:ukb-b-19953	TRUE	reported	igd	2	TRUE
233	rs3851998	G	C	G	C	-0.0136071	-0.00624359	0.743064	0.743103	FALSE	TRUE	FALSE	ukb-b-5779	3	131876605	0.00347994	462346	0.0729995	Alcohol intake frequency. || id:ukb-b-5779	Alcohol intake frequency.	Alcohol intake frequency. || ||	TRUE	igd	103	461460	0.00226874	131876605	2e-09	3	ukb-b-19953	Body mass index (BMI) || id:ukb-b-19953	TRUE	reported	igd	2	TRUE
236	rs3901286	A	C	A	C	-0.0225553	0.00539725	0.15244	0.152434	FALSE	FALSE	FALSE	ukb-b-5779	7	99107727	0.0042198	462346	0.2	Alcohol intake frequency. || id:ukb-b-5779	Alcohol intake frequency.	Alcohol intake frequency. || ||	TRUE	igd	218	461460	0.00275602	99107727	2.7e-16	7	ukb-b-19953	Body mass index (BMI) || id:ukb-b-19953	TRUE	reported	igd	2	TRUE
238	rs3935190	A	G	A	G	-0.0144864	0.00228639	0.536784	0.536794	FALSE	FALSE	FALSE	ukb-b-5779	17	79084367	0.00305443	462346	0.450001	Alcohol intake frequency. || id:ukb-b-5779	Alcohol intake frequency.	Alcohol intake frequency. || ||	TRUE	igd	412	461460	0.00199701	79084367	4e-13	17	ukb-b-19953	Body mass index (BMI) || id:ukb-b-19953	TRUE	reported	igd	2	TRUE
240	rs396755	G	C	G	C	-0.0123639	-0.0060544	0.571164	0.571196	FALSE	TRUE	TRUE	ukb-b-5779	5	104022239	0.00306396	462346	0.0479999	Alcohol intake frequency. || id:ukb-b-5779	Alcohol intake frequency.	Alcohol intake frequency. || ||	TRUE	igd	145	461460	0.00199937	104022239	6.3e-10	5	ukb-b-19953	Body mass index (BMI) || id:ukb-b-19953	TRUE	reported	igd	2	FALSE
241	rs40071	C	T	C	T	-0.0261666	-0.000182947	0.179536	0.179508	FALSE	FALSE	FALSE	ukb-b-5779	5	107496102	0.0039562	462346	0.96	Alcohol intake frequency. || id:ukb-b-5779	Alcohol intake frequency.	Alcohol intake frequency. || ||	TRUE	igd	163	461460	0.00258163	107496102	3.8e-24	5	ukb-b-19953	Body mass index (BMI) || id:ukb-b-19953	TRUE	reported	igd	2	TRUE
242	rs4017425	T	C	T	C	-0.0125817	-0.00118337	0.470208	0.470213	FALSE	FALSE	FALSE	ukb-b-5779	3	44028764	0.00303728	462346	0.7	Alcohol intake frequency. || id:ukb-b-5779	Alcohol intake frequency.	Alcohol intake frequency. || ||	TRUE	igd	116	461460	0.00198035	44028764	2.1e-10	3	ukb-b-19953	Body mass index (BMI) || id:ukb-b-19953	TRUE	reported	igd	2	TRUE
243	rs4055791	T	C	T	C	-0.0178082	-0.00444471	0.416804	0.4168	FALSE	FALSE	FALSE	ukb-b-5779	13	59266053	0.00307218	462346	0.15	Alcohol intake frequency. || id:ukb-b-5779	Alcohol intake frequency.	Alcohol intake frequency. || ||	TRUE	igd	337	461460	0.00200801	59266053	7.4e-19	13	ukb-b-19953	Body mass index (BMI) || id:ukb-b-19953	TRUE	reported	igd	2	TRUE
245	rs41279738	G	T	G	T	0.0684263	0.0121681	0.025988	0.026005	FALSE	FALSE	FALSE	ukb-b-5779	1	110082551	0.00954995	462346	0.2	Alcohol intake frequency. || id:ukb-b-5779	Alcohol intake frequency.	Alcohol intake frequency. || ||	TRUE	igd	4	461460	0.0062225	110082551	4e-28	1	ukb-b-19953	Body mass index (BMI) || id:ukb-b-19953	TRUE	reported	igd	2	TRUE
246	rs4148155	G	A	G	A	-0.0229681	0.00584539	0.113268	0.113234	FALSE	FALSE	FALSE	ukb-b-5779	4	89054667	0.00476519	462346	0.22	Alcohol intake frequency. || id:ukb-b-5779	Alcohol intake frequency.	Alcohol intake frequency. || ||	TRUE	igd	141	461460	0.00310659	89054667	1.4e-13	4	ukb-b-19953	Body mass index (BMI) || id:ukb-b-19953	TRUE	reported	igd	2	TRUE
248	rs4267103	C	T	C	T	0.0153916	0.00206009	0.186347	0.186385	FALSE	FALSE	FALSE	ukb-b-5779	12	60966740	0.00389325	462346	0.6	Alcohol intake frequency. || id:ukb-b-5779	Alcohol intake frequency.	Alcohol intake frequency. || ||	TRUE	igd	322	461460	0.00254312	60966740	1.4e-09	12	ukb-b-19953	Body mass index (BMI) || id:ukb-b-19953	TRUE	reported	igd	2	TRUE
249	rs4284600	C	T	C	T	0.0119673	0.00174472	0.467122	0.467076	FALSE	FALSE	FALSE	ukb-b-5779	15	31843528	0.00305126	462346	0.57	Alcohol intake frequency. || id:ukb-b-5779	Alcohol intake frequency.	Alcohol intake frequency. || ||	TRUE	igd	379	461460	0.00199506	31843528	2e-09	15	ukb-b-19953	Body mass index (BMI) || id:ukb-b-19953	TRUE	reported	igd	2	TRUE
250	rs429343	G	A	G	A	-0.0173795	-0.00486027	0.576573	0.576561	FALSE	FALSE	FALSE	ukb-b-5779	2	147903382	0.00306705	462346	0.11	Alcohol intake frequency. || id:ukb-b-5779	Alcohol intake frequency.	Alcohol intake frequency. || ||	TRUE	igd	61	461460	0.00199729	147903382	3.3e-18	2	ukb-b-19953	Body mass index (BMI) || id:ukb-b-19953	TRUE	reported	igd	2	TRUE
251	rs429358	C	T	C	T	-0.0266723	0.00143501	0.154166	0.154176	FALSE	FALSE	FALSE	ukb-b-5779	19	45411941	0.00419481	462346	0.73	Alcohol intake frequency. || id:ukb-b-5779	Alcohol intake frequency.	Alcohol intake frequency. || ||	TRUE	igd	442	461460	0.00274373	45411941	2.4e-22	19	ukb-b-19953	Body mass index (BMI) || id:ukb-b-19953	TRUE	reported	igd	2	TRUE
253	rs4419475	T	A	T	A	0.011487	0.00454546	0.407327	0.407347	FALSE	TRUE	FALSE	ukb-b-5779	4	96150044	0.00308092	462346	0.14	Alcohol intake frequency. || id:ukb-b-5779	Alcohol intake frequency.	Alcohol intake frequency. || ||	TRUE	igd	122	461460	0.0020106	96150044	1.1e-08	4	ukb-b-19953	Body mass index (BMI) || id:ukb-b-19953	TRUE	reported	igd	2	TRUE
255	rs4456769	T	C	T	C	0.0146111	-0.00428323	0.333444	0.333425	FALSE	FALSE	FALSE	ukb-b-5779	20	25190777	0.00321226	462346	0.18	Alcohol intake frequency. || id:ukb-b-5779	Alcohol intake frequency.	Alcohol intake frequency. || ||	TRUE	igd	451	461460	0.00210138	25190777	3.6e-12	20	ukb-b-19953	Body mass index (BMI) || id:ukb-b-19953	TRUE	reported	igd	2	TRUE
256	rs4477562	T	C	T	C	0.0296118	0.0034633	0.128644	0.128665	FALSE	FALSE	FALSE	ukb-b-5779	13	54104968	0.00455936	462346	0.450001	Alcohol intake frequency. || id:ukb-b-5779	Alcohol intake frequency.	Alcohol intake frequency. || ||	TRUE	igd	336	461460	0.00298011	54104968	2.9e-23	13	ukb-b-19953	Body mass index (BMI) || id:ukb-b-19953	TRUE	reported	igd	2	TRUE
257	rs4482463	A	C	A	C	-0.0313175	-0.00138892	0.923002	0.923025	FALSE	FALSE	FALSE	ukb-b-5779	2	205375909	0.00569323	462346	0.81	Alcohol intake frequency. || id:ukb-b-5779	Alcohol intake frequency.	Alcohol intake frequency. || ||	TRUE	igd	81	461460	0.00370692	205375909	3e-17	2	ukb-b-19953	Body mass index (BMI) || id:ukb-b-19953	TRUE	reported	igd	2	TRUE
258	rs45486197	A	G	A	G	0.025766	-0.00228251	0.065685	0.065672	FALSE	FALSE	FALSE	ukb-b-5779	19	2244849	0.0061723	462346	0.709999	Alcohol intake frequency. || id:ukb-b-5779	Alcohol intake frequency.	Alcohol intake frequency. || ||	TRUE	igd	432	461460	0.00403737	2244849	1.7e-10	19	ukb-b-19953	Body mass index (BMI) || id:ukb-b-19953	TRUE	reported	igd	2	TRUE
260	rs4648450	A	C	A	C	-0.014837	-0.00370204	0.466824	0.466777	FALSE	FALSE	FALSE	ukb-b-5779	1	2723214	0.00305184	462346	0.23	Alcohol intake frequency. || id:ukb-b-5779	Alcohol intake frequency.	Alcohol intake frequency. || ||	TRUE	igd	25	461460	0.00198775	2723214	8.4e-14	1	ukb-b-19953	Body mass index (BMI) || id:ukb-b-19953	TRUE	reported	igd	2	TRUE
261	rs4658403	T	C	T	C	-0.0188877	-0.00659436	0.833659	0.833702	FALSE	FALSE	FALSE	ukb-b-5779	1	243832560	0.00406887	462346	0.11	Alcohol intake frequency. || id:ukb-b-5779	Alcohol intake frequency.	Alcohol intake frequency. || ||	TRUE	igd	30	461460	0.00264997	243832560	1e-12	1	ukb-b-19953	Body mass index (BMI) || id:ukb-b-19953	TRUE	reported	igd	2	TRUE
263	rs4722398	T	C	T	C	0.0186993	0.00508808	0.136137	0.136127	FALSE	FALSE	FALSE	ukb-b-5779	7	3125220	0.00440297	462346	0.25	Alcohol intake frequency. || id:ukb-b-5779	Alcohol intake frequency.	Alcohol intake frequency. || ||	TRUE	igd	203	461460	0.00287545	3125220	7.9e-11	7	ukb-b-19953	Body mass index (BMI) || id:ukb-b-19953	TRUE	reported	igd	2	TRUE
264	rs4737188	T	A	T	A	-0.0124447	-0.00986428	0.473864	0.473878	FALSE	TRUE	TRUE	ukb-b-5779	8	64756657	0.00303507	462346	0.0012	Alcohol intake frequency. || id:ukb-b-5779	Alcohol intake frequency.	Alcohol intake frequency. || ||	TRUE	igd	231	461460	0.00198274	64756657	3.5e-10	8	ukb-b-19953	Body mass index (BMI) || id:ukb-b-19953	TRUE	reported	igd	2	FALSE
265	rs4764949	G	A	G	A	-0.0183924	0.00470883	0.325892	0.325927	FALSE	FALSE	FALSE	ukb-b-5779	12	103658096	0.00323365	462346	0.15	Alcohol intake frequency. || id:ukb-b-5779	Alcohol intake frequency.	Alcohol intake frequency. || ||	TRUE	igd	330	461460	0.00211197	103658096	3.1e-18	12	ukb-b-19953	Body mass index (BMI) || id:ukb-b-19953	TRUE	reported	igd	2	TRUE
267	rs4820410	G	A	G	A	-0.0177457	0.000298977	0.345317	0.34536	FALSE	FALSE	FALSE	ukb-b-5779	22	40690385	0.00318486	462346	0.93	Alcohol intake frequency. || id:ukb-b-5779	Alcohol intake frequency.	Alcohol intake frequency. || ||	TRUE	igd	457	461460	0.00208527	40690385	1.7e-17	22	ukb-b-19953	Body mass index (BMI) || id:ukb-b-19953	TRUE	reported	igd	2	TRUE
269	rs4858940	C	T	C	T	0.0229281	0.00866331	0.885569	0.885528	FALSE	FALSE	FALSE	ukb-b-5779	3	88254820	0.00475326	462346	0.0680002	Alcohol intake frequency. || id:ukb-b-5779	Alcohol intake frequency.	Alcohol intake frequency. || ||	TRUE	igd	109	461460	0.00309976	88254820	1.4e-13	3	ukb-b-19953	Body mass index (BMI) || id:ukb-b-19953	TRUE	reported	igd	2	TRUE
270	rs4876611	G	A	G	A	0.0197549	0.00321844	0.720243	0.720197	FALSE	FALSE	FALSE	ukb-b-5779	8	116671848	0.00337525	462346	0.34	Alcohol intake frequency. || id:ukb-b-5779	Alcohol intake frequency.	Alcohol intake frequency. || ||	TRUE	igd	233	461460	0.00220502	116671848	3.3e-19	8	ukb-b-19953	Body mass index (BMI) || id:ukb-b-19953	TRUE	reported	igd	2	TRUE
276	rs55707359	G	T	G	T	0.0531292	0.0149398	0.015432	0.01544	FALSE	FALSE	FALSE	ukb-b-5779	11	46159333	0.012436	462346	0.23	Alcohol intake frequency. || id:ukb-b-5779	Alcohol intake frequency.	Alcohol intake frequency. || ||	TRUE	igd	291	461460	0.00812381	46159333	6.2e-11	11	ukb-b-19953	Body mass index (BMI) || id:ukb-b-19953	TRUE	reported	igd	2	TRUE
277	rs55714539	C	A	C	A	0.0175719	-0.0039665	0.343587	0.343542	FALSE	FALSE	FALSE	ukb-b-5779	19	18207397	0.00321121	462346	0.22	Alcohol intake frequency. || id:ukb-b-5779	Alcohol intake frequency.	Alcohol intake frequency. || ||	TRUE	igd	429	461460	0.00210043	18207397	6e-17	19	ukb-b-19953	Body mass index (BMI) || id:ukb-b-19953	TRUE	reported	igd	2	TRUE
278	rs55726687	A	G	A	G	0.02483	0.00324092	0.209709	0.209747	FALSE	FALSE	FALSE	ukb-b-5779	12	991306	0.00371467	462346	0.38	Alcohol intake frequency. || id:ukb-b-5779	Alcohol intake frequency.	Alcohol intake frequency. || ||	TRUE	igd	319	461460	0.00242628	991306	1.4e-24	12	ukb-b-19953	Body mass index (BMI) || id:ukb-b-19953	TRUE	reported	igd	2	TRUE
279	rs55769038	A	G	A	G	0.0160961	0.000851915	0.590384	0.590403	FALSE	FALSE	FALSE	ukb-b-5779	11	13331808	0.00307939	462346	0.780001	Alcohol intake frequency. || id:ukb-b-5779	Alcohol intake frequency.	Alcohol intake frequency. || ||	TRUE	igd	300	461460	0.00201096	13331808	1.2e-15	11	ukb-b-19953	Body mass index (BMI) || id:ukb-b-19953	TRUE	reported	igd	2	TRUE
280	rs558887	G	A	G	A	-0.0129976	-0.00120772	0.307507	0.307487	FALSE	FALSE	FALSE	ukb-b-5779	11	28712741	0.0032904	462346	0.709999	Alcohol intake frequency. || id:ukb-b-5779	Alcohol intake frequency.	Alcohol intake frequency. || ||	TRUE	igd	289	461460	0.00214881	28712741	1.5e-09	11	ukb-b-19953	Body mass index (BMI) || id:ukb-b-19953	TRUE	reported	igd	2	TRUE
282	rs55966114	T	C	T	C	0.0145885	-0.00417957	0.192958	0.192942	FALSE	FALSE	FALSE	ukb-b-5779	12	97584357	0.00384822	462346	0.28	Alcohol intake frequency. || id:ukb-b-5779	Alcohol intake frequency.	Alcohol intake frequency. || ||	TRUE	igd	325	461460	0.00251342	97584357	6.5e-09	12	ukb-b-19953	Body mass index (BMI) || id:ukb-b-19953	TRUE	reported	igd	2	TRUE
283	rs56038322	A	G	A	G	0.0139276	-0.00579678	0.31062	0.310649	FALSE	FALSE	FALSE	ukb-b-5779	3	69925128	0.00329484	462346	0.0790005	Alcohol intake frequency. || id:ukb-b-5779	Alcohol intake frequency.	Alcohol intake frequency. || ||	TRUE	igd	91	461460	0.00214833	69925128	9e-11	3	ukb-b-19953	Body mass index (BMI) || id:ukb-b-19953	TRUE	reported	igd	2	TRUE
286	rs56143236	T	C	T	C	0.0126667	-0.00367741	0.256388	0.2564	FALSE	FALSE	FALSE	ukb-b-5779	3	157020444	0.00347418	462346	0.29	Alcohol intake frequency. || id:ukb-b-5779	Alcohol intake frequency.	Alcohol intake frequency. || ||	TRUE	igd	104	461460	0.00226533	157020444	2.3e-08	3	ukb-b-19953	Body mass index (BMI) || id:ukb-b-19953	TRUE	reported	igd	2	TRUE
287	rs56161855	T	A	T	A	0.0224575	0.00564633	0.132847	0.132831	FALSE	TRUE	FALSE	ukb-b-5779	17	46288649	0.00446259	462346	0.21	Alcohol intake frequency. || id:ukb-b-5779	Alcohol intake frequency.	Alcohol intake frequency. || ||	TRUE	igd	410	461460	0.00291784	46288649	1.4e-14	17	ukb-b-19953	Body mass index (BMI) || id:ukb-b-19953	TRUE	reported	igd	2	TRUE
288	rs56203622	C	T	C	T	0.0179769	0.00344666	0.145529	0.145558	FALSE	FALSE	FALSE	ukb-b-5779	9	131040874	0.00428889	462346	0.42	Alcohol intake frequency. || id:ukb-b-5779	Alcohol intake frequency.	Alcohol intake frequency. || ||	TRUE	igd	255	461460	0.00280183	131040874	1.4e-10	9	ukb-b-19953	Body mass index (BMI) || id:ukb-b-19953	TRUE	reported	igd	2	TRUE
289	rs56352336	C	T	C	T	-0.016327	0.0013121	0.154894	0.154887	FALSE	FALSE	FALSE	ukb-b-5779	19	19352155	0.00420492	462346	0.760001	Alcohol intake frequency. || id:ukb-b-5779	Alcohol intake frequency.	Alcohol intake frequency. || ||	TRUE	igd	434	461460	0.00275021	19352155	2.9e-09	19	ukb-b-19953	Body mass index (BMI) || id:ukb-b-19953	TRUE	reported	igd	2	TRUE
290	rs56399737	T	C	T	C	-0.0161325	-0.00242895	0.449124	0.449085	FALSE	FALSE	FALSE	ukb-b-5779	13	33381721	0.00305459	462346	0.43	Alcohol intake frequency. || id:ukb-b-5779	Alcohol intake frequency.	Alcohol intake frequency. || ||	TRUE	igd	338	461460	0.00199646	33381721	6.4e-16	13	ukb-b-19953	Body mass index (BMI) || id:ukb-b-19953	TRUE	reported	igd	2	TRUE
291	rs56858768	A	G	A	G	0.0159188	0.000636912	0.296861	0.296826	FALSE	FALSE	FALSE	ukb-b-5779	13	86511730	0.00332587	462346	0.85	Alcohol intake frequency. || id:ukb-b-5779	Alcohol intake frequency.	Alcohol intake frequency. || ||	TRUE	igd	344	461460	0.00217378	86511730	2.4e-13	13	ukb-b-19953	Body mass index (BMI) || id:ukb-b-19953	TRUE	reported	igd	2	TRUE
292	rs56893062	G	T	G	T	0.0125141	-0.00399722	0.303342	0.303396	FALSE	FALSE	FALSE	ukb-b-5779	8	25662655	0.00329693	462346	0.23	Alcohol intake frequency. || id:ukb-b-5779	Alcohol intake frequency.	Alcohol intake frequency. || ||	TRUE	igd	237	461460	0.00215383	25662655	6.2e-09	8	ukb-b-19953	Body mass index (BMI) || id:ukb-b-19953	TRUE	reported	igd	2	TRUE
294	rs57636386	C	T	C	T	-0.0412553	-0.00842516	0.08383	0.083836	FALSE	FALSE	FALSE	ukb-b-5779	18	58048295	0.00548065	462346	0.12	Alcohol intake frequency. || id:ukb-b-5779	Alcohol intake frequency.	Alcohol intake frequency. || ||	TRUE	igd	423	461460	0.00358326	58048295	1.1e-30	18	ukb-b-19953	Body mass index (BMI) || id:ukb-b-19953	TRUE	reported	igd	2	TRUE
295	rs57989773	C	T	C	T	0.0133488	0.00631148	0.244995	0.245001	FALSE	FALSE	FALSE	ukb-b-5779	6	100629078	0.00362221	462346	0.0810009	Alcohol intake frequency. || id:ukb-b-5779	Alcohol intake frequency.	Alcohol intake frequency. || ||	TRUE	igd	178	461460	0.00236315	100629078	1.6e-08	6	ukb-b-19953	Body mass index (BMI) || id:ukb-b-19953	TRUE	reported	igd	2	TRUE
297	rs59068084	T	G	T	G	0.0110552	0.00508109	0.410232	0.410153	FALSE	FALSE	FALSE	ukb-b-5779	4	113256737	0.0030808	462346	0.0990011	Alcohol intake frequency. || id:ukb-b-5779	Alcohol intake frequency.	Alcohol intake frequency. || ||	TRUE	igd	127	461460	0.00201048	113256737	3.8e-08	4	ukb-b-19953	Body mass index (BMI) || id:ukb-b-19953	TRUE	reported	igd	2	TRUE
298	rs59086897	A	T	A	T	0.033385	0.00404604	0.487541	0.48755	FALSE	TRUE	TRUE	ukb-b-5779	2	25145173	0.00302494	462346	0.18	Alcohol intake frequency. || id:ukb-b-5779	Alcohol intake frequency.	Alcohol intake frequency. || ||	TRUE	igd	74	461460	0.00196986	25145173	2e-64	2	ukb-b-19953	Body mass index (BMI) || id:ukb-b-19953	TRUE	reported	igd	2	FALSE
300	rs594024	C	T	C	T	-0.0146771	-0.00522249	0.554162	0.554145	FALSE	FALSE	FALSE	ukb-b-5779	11	69443822	0.00304829	462346	0.0870001	Alcohol intake frequency. || id:ukb-b-5779	Alcohol intake frequency.	Alcohol intake frequency. || ||	TRUE	igd	305	461460	0.00199081	69443822	1.7e-13	11	ukb-b-19953	Body mass index (BMI) || id:ukb-b-19953	TRUE	reported	igd	2	TRUE
301	rs6023655	G	A	G	A	-0.0147346	0.00212631	0.765741	0.765718	FALSE	FALSE	FALSE	ukb-b-5779	20	53479658	0.00359218	462346	0.55	Alcohol intake frequency. || id:ukb-b-5779	Alcohol intake frequency.	Alcohol intake frequency. || ||	TRUE	igd	447	461460	0.00234997	53479658	3.6e-10	20	ukb-b-19953	Body mass index (BMI) || id:ukb-b-19953	TRUE	reported	igd	2	TRUE
302	rs60764613	T	G	T	G	0.02099	-0.0063876	0.144883	0.14491	FALSE	FALSE	FALSE	ukb-b-5779	18	1839911	0.00432367	462346	0.14	Alcohol intake frequency. || id:ukb-b-5779	Alcohol intake frequency.	Alcohol intake frequency. || ||	TRUE	igd	427	461460	0.00282688	1839911	1.1e-13	18	ukb-b-19953	Body mass index (BMI) || id:ukb-b-19953	TRUE	reported	igd	2	TRUE
304	rs61813324	T	C	T	C	0.0290259	0.00703728	0.135728	0.135683	FALSE	FALSE	FALSE	ukb-b-5779	1	156049877	0.00448404	462346	0.12	Alcohol intake frequency. || id:ukb-b-5779	Alcohol intake frequency.	Alcohol intake frequency. || ||	TRUE	igd	14	461460	0.00292038	156049877	2.8e-23	1	ukb-b-19953	Body mass index (BMI) || id:ukb-b-19953	TRUE	reported	igd	2	TRUE
305	rs61828641	A	G	A	G	0.0224585	-0.00925393	0.10925	0.109242	FALSE	FALSE	FALSE	ukb-b-5779	1	174321997	0.00485032	462346	0.0560003	Alcohol intake frequency. || id:ukb-b-5779	Alcohol intake frequency.	Alcohol intake frequency. || ||	TRUE	igd	8	461460	0.00315913	174321997	1.2e-12	1	ukb-b-19953	Body mass index (BMI) || id:ukb-b-19953	TRUE	reported	igd	2	TRUE
308	rs61992671	G	A	G	A	-0.0161925	-0.00345377	0.49195	0.492028	FALSE	FALSE	FALSE	ukb-b-5779	14	101531854	0.00316558	462346	0.28	Alcohol intake frequency. || id:ukb-b-5779	Alcohol intake frequency.	Alcohol intake frequency. || ||	TRUE	igd	360	461460	0.00206924	101531854	5.1e-15	14	ukb-b-19953	Body mass index (BMI) || id:ukb-b-19953	TRUE	reported	igd	2	TRUE
311	rs62072006	C	A	C	A	0.0156492	-0.000780681	0.144541	0.144501	FALSE	FALSE	FALSE	ukb-b-5779	17	52938468	0.00431894	462346	0.86	Alcohol intake frequency. || id:ukb-b-5779	Alcohol intake frequency.	Alcohol intake frequency. || ||	TRUE	igd	411	461460	0.00282374	52938468	3e-08	17	ukb-b-19953	Body mass index (BMI) || id:ukb-b-19953	TRUE	reported	igd	2	TRUE
316	rs62246311	A	G	A	G	0.0207539	0.00286519	0.102364	0.102331	FALSE	FALSE	FALSE	ukb-b-5779	3	9498143	0.00499236	462346	0.57	Alcohol intake frequency. || id:ukb-b-5779	Alcohol intake frequency.	Alcohol intake frequency. || ||	TRUE	igd	106	461460	0.00325487	9498143	1.8e-10	3	ukb-b-19953	Body mass index (BMI) || id:ukb-b-19953	TRUE	reported	igd	2	TRUE
318	rs62407562	A	T	A	T	0.0144393	-0.00598289	0.268584	0.26858	FALSE	TRUE	FALSE	ukb-b-5779	6	33530346	0.00340974	462346	0.0790005	Alcohol intake frequency. || id:ukb-b-5779	Alcohol intake frequency.	Alcohol intake frequency. || ||	TRUE	igd	183	461460	0.00222463	33530346	8.5e-11	6	ukb-b-19953	Body mass index (BMI) || id:ukb-b-19953	TRUE	reported	igd	2	TRUE
321	rs6444950	A	G	A	G	0.0158525	0.00175669	0.237474	0.237449	FALSE	FALSE	FALSE	ukb-b-5779	3	170602073	0.0035584	462346	0.62	Alcohol intake frequency. || id:ukb-b-5779	Alcohol intake frequency.	Alcohol intake frequency. || ||	TRUE	igd	105	461460	0.00232007	170602073	8.3e-12	3	ukb-b-19953	Body mass index (BMI) || id:ukb-b-19953	TRUE	reported	igd	2	TRUE
322	rs6545714	A	G	A	G	-0.0205219	-0.00493542	0.601448	0.601461	FALSE	FALSE	FALSE	ukb-b-5779	2	59307725	0.00309543	462346	0.11	Alcohol intake frequency. || id:ukb-b-5779	Alcohol intake frequency.	Alcohol intake frequency. || ||	TRUE	igd	64	461460	0.00201573	59307725	2.4e-24	2	ukb-b-19953	Body mass index (BMI) || id:ukb-b-19953	TRUE	reported	igd	2	TRUE
323	rs6560906	C	T	C	T	-0.012198	-0.0011804	0.691874	0.691904	FALSE	FALSE	FALSE	ukb-b-5779	12	133414054	0.0032786	462346	0.719999	Alcohol intake frequency. || id:ukb-b-5779	Alcohol intake frequency.	Alcohol intake frequency. || ||	TRUE	igd	327	461460	0.00214136	133414054	1.2e-08	12	ukb-b-19953	Body mass index (BMI) || id:ukb-b-19953	TRUE	reported	igd	2	TRUE
327	rs6597975	G	C	G	C	0.013681	0.0055603	0.54389	0.543857	FALSE	TRUE	TRUE	ukb-b-5779	11	838842	0.00305532	462346	0.0690001	Alcohol intake frequency. || id:ukb-b-5779	Alcohol intake frequency.	Alcohol intake frequency. || ||	TRUE	igd	298	461460	0.00199532	838842	7.1e-12	11	ukb-b-19953	Body mass index (BMI) || id:ukb-b-19953	TRUE	reported	igd	2	FALSE
328	rs66679256	T	C	T	C	0.0148864	-0.00529391	0.445826	0.445792	FALSE	FALSE	FALSE	ukb-b-5779	4	18351898	0.00304842	462346	0.0819993	Alcohol intake frequency. || id:ukb-b-5779	Alcohol intake frequency.	Alcohol intake frequency. || ||	TRUE	igd	125	461460	0.00198759	18351898	6.9e-14	4	ukb-b-19953	Body mass index (BMI) || id:ukb-b-19953	TRUE	reported	igd	2	TRUE
331	rs6705567	C	T	C	T	-0.0146168	-0.0035474	0.37596	0.376048	FALSE	FALSE	FALSE	ukb-b-5779	2	55320173	0.00314659	462346	0.26	Alcohol intake frequency. || id:ukb-b-5779	Alcohol intake frequency.	Alcohol intake frequency. || ||	TRUE	igd	63	461460	0.00204919	55320173	9.8e-13	2	ukb-b-19953	Body mass index (BMI) || id:ukb-b-19953	TRUE	reported	igd	2	TRUE
333	rs6710091	G	C	G	C	-0.0116835	-0.00573146	0.348174	0.348191	FALSE	TRUE	FALSE	ukb-b-5779	2	239597	0.00317394	462346	0.0710003	Alcohol intake frequency. || id:ukb-b-5779	Alcohol intake frequency.	Alcohol intake frequency. || ||	TRUE	igd	72	461460	0.00206707	239597	1.6e-08	2	ukb-b-19953	Body mass index (BMI) || id:ukb-b-19953	TRUE	reported	igd	2	TRUE
334	rs6713781	C	G	C	G	-0.0135736	-0.00485409	0.401882	0.401772	FALSE	TRUE	FALSE	ukb-b-5779	2	40291940	0.00311443	462346	0.12	Alcohol intake frequency. || id:ukb-b-5779	Alcohol intake frequency.	Alcohol intake frequency. || ||	TRUE	igd	76	461460	0.00202799	40291940	2.2e-11	2	ukb-b-19953	Body mass index (BMI) || id:ukb-b-19953	TRUE	reported	igd	2	TRUE
337	rs6752979	A	G	A	G	0.0125235	0.00160451	0.31688	0.316851	FALSE	FALSE	FALSE	ukb-b-5779	2	81741750	0.00325119	462346	0.62	Alcohol intake frequency. || id:ukb-b-5779	Alcohol intake frequency.	Alcohol intake frequency. || ||	TRUE	igd	42	461460	0.00211721	81741750	3.3e-09	2	ukb-b-19953	Body mass index (BMI) || id:ukb-b-19953	TRUE	reported	igd	2	TRUE
338	rs67609008	C	T	C	T	0.0170863	0.00121941	0.283614	0.283606	FALSE	FALSE	FALSE	ukb-b-5779	10	126640936	0.00337168	462346	0.719999	Alcohol intake frequency. || id:ukb-b-5779	Alcohol intake frequency.	Alcohol intake frequency. || ||	TRUE	igd	271	461460	0.0022021	126640936	8.6e-15	10	ukb-b-19953	Body mass index (BMI) || id:ukb-b-19953	TRUE	reported	igd	2	TRUE
340	rs6774894	A	T	A	T	0.0133088	0.00273905	0.358148	0.358089	FALSE	TRUE	FALSE	ukb-b-5779	3	196116393	0.0031547	462346	0.39	Alcohol intake frequency. || id:ukb-b-5779	Alcohol intake frequency.	Alcohol intake frequency. || ||	TRUE	igd	118	461460	0.00205674	196116393	9.7e-11	3	ukb-b-19953	Body mass index (BMI) || id:ukb-b-19953	TRUE	reported	igd	2	TRUE
341	rs6777784	T	G	T	G	0.0116125	-0.000524006	0.61678	0.616796	FALSE	FALSE	FALSE	ukb-b-5779	3	62376645	0.00310949	462346	0.87	Alcohol intake frequency. || id:ukb-b-5779	Alcohol intake frequency.	Alcohol intake frequency. || ||	TRUE	igd	90	461460	0.00202753	62376645	1e-08	3	ukb-b-19953	Body mass index (BMI) || id:ukb-b-19953	TRUE	reported	igd	2	TRUE
342	rs6831088	A	G	A	G	-0.0115222	0.0033349	0.640139	0.640154	FALSE	FALSE	FALSE	ukb-b-5779	4	20257769	0.00315811	462346	0.29	Alcohol intake frequency. || id:ukb-b-5779	Alcohol intake frequency.	Alcohol intake frequency. || ||	TRUE	igd	131	461460	0.0020591	20257769	2.2e-08	4	ukb-b-19953	Body mass index (BMI) || id:ukb-b-19953	TRUE	reported	igd	2	TRUE
343	rs6843852	T	C	T	C	0.0130897	0.00514094	0.507861	0.507873	FALSE	FALSE	FALSE	ukb-b-5779	4	162132758	0.00302815	462346	0.0899995	Alcohol intake frequency. || id:ukb-b-5779	Alcohol intake frequency.	Alcohol intake frequency. || ||	TRUE	igd	135	461460	0.00197607	162132758	3.5e-11	4	ukb-b-19953	Body mass index (BMI) || id:ukb-b-19953	TRUE	reported	igd	2	TRUE
344	rs6909685	T	C	T	C	-0.014612	-0.00507388	0.326809	0.32684	FALSE	FALSE	FALSE	ukb-b-5779	6	97753952	0.00323984	462346	0.12	Alcohol intake frequency. || id:ukb-b-5779	Alcohol intake frequency.	Alcohol intake frequency. || ||	TRUE	igd	188	461460	0.00211352	97753952	4.7e-12	6	ukb-b-19953	Body mass index (BMI) || id:ukb-b-19953	TRUE	reported	igd	2	TRUE
345	rs6922607	G	A	G	A	0.0148848	0.00671306	0.189847	0.189817	FALSE	FALSE	FALSE	ukb-b-5779	6	142703483	0.00385501	462346	0.0819993	Alcohol intake frequency. || id:ukb-b-5779	Alcohol intake frequency.	Alcohol intake frequency. || ||	TRUE	igd	181	461460	0.00251479	142703483	3.2e-09	6	ukb-b-19953	Body mass index (BMI) || id:ukb-b-19953	TRUE	reported	igd	2	TRUE
349	rs698147	G	A	G	A	-0.0128512	-0.00373094	0.543596	0.543623	FALSE	FALSE	FALSE	ukb-b-5779	5	3513485	0.00304213	462346	0.22	Alcohol intake frequency. || id:ukb-b-5779	Alcohol intake frequency.	Alcohol intake frequency. || ||	TRUE	igd	166	461460	0.00198514	3513485	9.6e-11	5	ukb-b-19953	Body mass index (BMI) || id:ukb-b-19953	TRUE	reported	igd	2	TRUE
350	rs7024334	G	T	G	T	-0.0138177	-0.0011326	0.77914	0.779103	FALSE	FALSE	FALSE	ukb-b-5779	9	109072075	0.0036482	462346	0.760001	Alcohol intake frequency. || id:ukb-b-5779	Alcohol intake frequency.	Alcohol intake frequency. || ||	TRUE	igd	247	461460	0.00238338	109072075	6.7e-09	9	ukb-b-19953	Body mass index (BMI) || id:ukb-b-19953	TRUE	reported	igd	2	TRUE
352	rs7034554	G	A	G	A	-0.0129826	-0.00335628	0.373825	0.373835	FALSE	FALSE	FALSE	ukb-b-5779	9	37081301	0.00312663	462346	0.28	Alcohol intake frequency. || id:ukb-b-5779	Alcohol intake frequency.	Alcohol intake frequency. || ||	TRUE	igd	257	461460	0.00204252	37081301	2.1e-10	9	ukb-b-19953	Body mass index (BMI) || id:ukb-b-19953	TRUE	reported	igd	2	TRUE
353	rs7038943	C	T	C	T	-0.0140202	-0.00335942	0.33879	0.338788	FALSE	FALSE	FALSE	ukb-b-5779	9	120377178	0.00319381	462346	0.29	Alcohol intake frequency. || id:ukb-b-5779	Alcohol intake frequency.	Alcohol intake frequency. || ||	TRUE	igd	254	461460	0.00208641	120377178	1.8e-11	9	ukb-b-19953	Body mass index (BMI) || id:ukb-b-19953	TRUE	reported	igd	2	TRUE
354	rs704061	C	T	C	T	0.0146374	0.00283255	0.45505	0.455017	FALSE	FALSE	FALSE	ukb-b-5779	12	89771903	0.00304014	462346	0.35	Alcohol intake frequency. || id:ukb-b-5779	Alcohol intake frequency.	Alcohol intake frequency. || ||	TRUE	igd	324	461460	0.00198552	89771903	1.7e-13	12	ukb-b-19953	Body mass index (BMI) || id:ukb-b-19953	TRUE	reported	igd	2	TRUE
355	rs705158	A	T	A	T	0.0155952	0.00459277	0.244747	0.244775	FALSE	TRUE	FALSE	ukb-b-5779	10	125232995	0.00352817	462346	0.19	Alcohol intake frequency. || id:ukb-b-5779	Alcohol intake frequency.	Alcohol intake frequency. || ||	TRUE	igd	281	461460	0.00230446	125232995	1.3e-11	10	ukb-b-19953	Body mass index (BMI) || id:ukb-b-19953	TRUE	reported	igd	2	TRUE
356	rs7070670	T	C	T	C	-0.0123274	0.00103777	0.327923	0.327918	FALSE	FALSE	FALSE	ukb-b-5779	10	61842645	0.00324479	462346	0.75	Alcohol intake frequency. || id:ukb-b-5779	Alcohol intake frequency.	Alcohol intake frequency. || ||	TRUE	igd	274	461460	0.00211928	61842645	6e-09	10	ukb-b-19953	Body mass index (BMI) || id:ukb-b-19953	TRUE	reported	igd	2	TRUE
357	rs7081254	C	T	C	T	-0.0142516	-0.00626024	0.205739	0.20577	FALSE	FALSE	FALSE	ukb-b-5779	10	132955696	0.00375468	462346	0.0949992	Alcohol intake frequency. || id:ukb-b-5779	Alcohol intake frequency.	Alcohol intake frequency. || ||	TRUE	igd	277	461460	0.00245216	132955696	6.2e-09	10	ukb-b-19953	Body mass index (BMI) || id:ukb-b-19953	TRUE	reported	igd	2	TRUE
361	rs7201895	A	G	A	G	-0.0149781	0.0038687	0.354291	0.354313	FALSE	FALSE	FALSE	ukb-b-5779	16	407723	0.00318502	462346	0.22	Alcohol intake frequency. || id:ukb-b-5779	Alcohol intake frequency.	Alcohol intake frequency. || ||	TRUE	igd	399	461460	0.00207999	407723	6e-13	16	ukb-b-19953	Body mass index (BMI) || id:ukb-b-19953	TRUE	reported	igd	2	TRUE
362	rs7206608	G	C	G	C	0.0135122	0.00395721	0.32162	0.321631	FALSE	TRUE	FALSE	ukb-b-5779	16	82872628	0.00324327	462346	0.22	Alcohol intake frequency. || id:ukb-b-5779	Alcohol intake frequency.	Alcohol intake frequency. || ||	TRUE	igd	388	461460	0.00211797	82872628	1.8e-10	16	ukb-b-19953	Body mass index (BMI) || id:ukb-b-19953	TRUE	reported	igd	2	TRUE
364	rs7232171	T	G	T	G	0.0123404	0.00424912	0.58263	0.58267	FALSE	FALSE	FALSE	ukb-b-5779	18	31251221	0.00307139	462346	0.17	Alcohol intake frequency. || id:ukb-b-5779	Alcohol intake frequency.	Alcohol intake frequency. || ||	TRUE	igd	424	461460	0.00200821	31251221	8e-10	18	ukb-b-19953	Body mass index (BMI) || id:ukb-b-19953	TRUE	reported	igd	2	TRUE
366	rs7250833	T	C	T	C	0.0135041	0.00552601	0.288866	0.288857	FALSE	FALSE	FALSE	ukb-b-5779	19	33937277	0.00334512	462346	0.0990011	Alcohol intake frequency. || id:ukb-b-5779	Alcohol intake frequency.	Alcohol intake frequency. || ||	TRUE	igd	435	461460	0.002188	33937277	6.7e-10	19	ukb-b-19953	Body mass index (BMI) || id:ukb-b-19953	TRUE	reported	igd	2	TRUE
368	rs72634826	A	G	A	G	-0.021277	0.00445374	0.259858	0.259907	FALSE	FALSE	FALSE	ukb-b-5779	1	1601052	0.00350028	462346	0.2	Alcohol intake frequency. || id:ukb-b-5779	Alcohol intake frequency.	Alcohol intake frequency. || ||	TRUE	igd	31	461460	0.00228001	1601052	1e-20	1	ukb-b-19953	Body mass index (BMI) || id:ukb-b-19953	TRUE	reported	igd	2	TRUE
369	rs72649373	C	T	C	T	0.0178062	0.00349359	0.143188	0.143195	FALSE	FALSE	FALSE	ukb-b-5779	4	80609966	0.00441403	462346	0.43	Alcohol intake frequency. || id:ukb-b-5779	Alcohol intake frequency.	Alcohol intake frequency. || ||	TRUE	igd	121	461460	0.00287805	80609966	6.1e-10	4	ukb-b-19953	Body mass index (BMI) || id:ukb-b-19953	TRUE	reported	igd	2	TRUE
370	rs72673947	G	A	G	A	0.0218864	0.00367317	0.107031	0.107045	FALSE	FALSE	FALSE	ukb-b-5779	8	118884379	0.00492103	462346	0.46	Alcohol intake frequency. || id:ukb-b-5779	Alcohol intake frequency.	Alcohol intake frequency. || ||	TRUE	igd	234	461460	0.00321496	118884379	9.9e-12	8	ukb-b-19953	Body mass index (BMI) || id:ukb-b-19953	TRUE	reported	igd	2	TRUE
373	rs73026725	A	C	A	C	-0.022318	0.000992992	0.153534	0.153552	FALSE	FALSE	FALSE	ukb-b-5779	19	31017686	0.0042049	462346	0.81	Alcohol intake frequency. || id:ukb-b-5779	Alcohol intake frequency.	Alcohol intake frequency. || ||	TRUE	igd	439	461460	0.00275052	31017686	4.9e-16	19	ukb-b-19953	Body mass index (BMI) || id:ukb-b-19953	TRUE	reported	igd	2	TRUE
374	rs73052033	C	T	C	T	-0.0303929	-0.00447887	0.18493	0.184892	FALSE	FALSE	FALSE	ukb-b-5779	3	185828465	0.00390592	462346	0.25	Alcohol intake frequency. || id:ukb-b-5779	Alcohol intake frequency.	Alcohol intake frequency. || ||	TRUE	igd	99	461460	0.00254634	185828465	7.7e-33	3	ukb-b-19953	Body mass index (BMI) || id:ukb-b-19953	TRUE	reported	igd	2	TRUE
375	rs7306534	A	G	A	G	-0.0112754	-0.00213033	0.621712	0.621752	FALSE	FALSE	FALSE	ukb-b-5779	12	68107914	0.00314561	462346	0.5	Alcohol intake frequency. || id:ukb-b-5779	Alcohol intake frequency.	Alcohol intake frequency. || ||	TRUE	igd	333	461460	0.00205437	68107914	4.1e-08	12	ukb-b-19953	Body mass index (BMI) || id:ukb-b-19953	TRUE	reported	igd	2	TRUE
376	rs73124396	C	T	C	T	-0.0154472	0.000852061	0.205144	0.205114	FALSE	FALSE	FALSE	ukb-b-5779	7	71579606	0.00375869	462346	0.82	Alcohol intake frequency. || id:ukb-b-5779	Alcohol intake frequency.	Alcohol intake frequency. || ||	TRUE	igd	217	461460	0.0024548	71579606	3.1e-10	7	ukb-b-19953	Body mass index (BMI) || id:ukb-b-19953	TRUE	reported	igd	2	TRUE
377	rs73142879	T	C	T	C	-0.0266936	-0.00344048	0.192297	0.192291	FALSE	FALSE	FALSE	ukb-b-5779	20	51195932	0.00385608	462346	0.37	Alcohol intake frequency. || id:ukb-b-5779	Alcohol intake frequency.	Alcohol intake frequency. || ||	TRUE	igd	444	461460	0.00252257	51195932	3.6e-26	20	ukb-b-19953	Body mass index (BMI) || id:ukb-b-19953	TRUE	reported	igd	2	TRUE
378	rs73193736	G	A	G	A	-0.0177165	-0.00410513	0.243934	0.243996	FALSE	FALSE	FALSE	ukb-b-5779	12	108294381	0.00355174	462346	0.25	Alcohol intake frequency. || id:ukb-b-5779	Alcohol intake frequency.	Alcohol intake frequency. || ||	TRUE	igd	331	461460	0.00232002	108294381	2.2e-14	12	ukb-b-19953	Body mass index (BMI) || id:ukb-b-19953	TRUE	reported	igd	2	TRUE
379	rs73213484	T	A	T	A	-0.0225766	-0.00114561	0.141236	0.141168	FALSE	TRUE	FALSE	ukb-b-5779	4	28489339	0.00435087	462346	0.79	Alcohol intake frequency. || id:ukb-b-5779	Alcohol intake frequency.	Alcohol intake frequency. || ||	TRUE	igd	126	461460	0.0028364	28489339	1.7e-15	4	ukb-b-19953	Body mass index (BMI) || id:ukb-b-19953	TRUE	reported	igd	2	TRUE
382	rs73601548	T	C	T	C	0.0177354	0.00691926	0.114527	0.114539	FALSE	FALSE	FALSE	ukb-b-5779	10	18549889	0.0047711	462346	0.15	Alcohol intake frequency. || id:ukb-b-5779	Alcohol intake frequency.	Alcohol intake frequency. || ||	TRUE	igd	280	461460	0.00311639	18549889	1.3e-08	10	ukb-b-19953	Body mass index (BMI) || id:ukb-b-19953	TRUE	reported	igd	2	TRUE
385	rs745249	T	C	T	C	0.0176118	0.00336254	0.281945	0.281942	FALSE	FALSE	FALSE	ukb-b-5779	2	105460333	0.00337401	462346	0.32	Alcohol intake frequency. || id:ukb-b-5779	Alcohol intake frequency.	Alcohol intake frequency. || ||	TRUE	igd	48	461460	0.00219724	105460333	1.1e-15	2	ukb-b-19953	Body mass index (BMI) || id:ukb-b-19953	TRUE	reported	igd	2	TRUE
386	rs74750282	C	T	C	T	-0.0196382	-0.00337056	0.086623	0.086647	FALSE	FALSE	FALSE	ukb-b-5779	7	114744463	0.0053972	462346	0.53	Alcohol intake frequency. || id:ukb-b-5779	Alcohol intake frequency.	Alcohol intake frequency. || ||	TRUE	igd	212	461460	0.00352561	114744463	2.5e-08	7	ukb-b-19953	Body mass index (BMI) || id:ukb-b-19953	TRUE	reported	igd	2	TRUE
390	rs7539903	A	T	A	T	-0.0131691	-0.00356922	0.615562	0.615556	FALSE	TRUE	FALSE	ukb-b-5779	1	209208033	0.00311229	462346	0.25	Alcohol intake frequency. || id:ukb-b-5779	Alcohol intake frequency.	Alcohol intake frequency. || ||	TRUE	igd	23	461460	0.0020273	209208033	8.3e-11	1	ukb-b-19953	Body mass index (BMI) || id:ukb-b-19953	TRUE	reported	igd	2	TRUE
391	rs754635	G	C	G	C	0.0219925	0.00803809	0.886582	0.886623	FALSE	TRUE	FALSE	ukb-b-5779	3	42305131	0.00476965	462346	0.0920005	Alcohol intake frequency. || id:ukb-b-5779	Alcohol intake frequency.	Alcohol intake frequency. || ||	TRUE	igd	115	461460	0.0031093	42305131	1.5e-12	3	ukb-b-19953	Body mass index (BMI) || id:ukb-b-19953	TRUE	reported	igd	2	TRUE
393	rs7568228	C	G	C	G	-0.0119625	-0.004743	0.52717	0.527123	FALSE	TRUE	TRUE	ukb-b-5779	2	236848488	0.00302937	462346	0.12	Alcohol intake frequency. || id:ukb-b-5779	Alcohol intake frequency.	Alcohol intake frequency. || ||	TRUE	igd	55	461460	0.00197288	236848488	1.3e-09	2	ukb-b-19953	Body mass index (BMI) || id:ukb-b-19953	TRUE	reported	igd	2	FALSE
394	rs7571496	G	A	G	A	-0.0158916	-0.00356397	0.260545	0.260568	FALSE	FALSE	FALSE	ukb-b-5779	2	6169351	0.00346181	462346	0.3	Alcohol intake frequency. || id:ukb-b-5779	Alcohol intake frequency.	Alcohol intake frequency. || ||	TRUE	igd	57	461460	0.00225454	6169351	1.8e-12	2	ukb-b-19953	Body mass index (BMI) || id:ukb-b-19953	TRUE	reported	igd	2	TRUE
395	rs76183894	C	T	C	T	-0.0219584	-0.00431102	0.080747	0.080776	FALSE	FALSE	FALSE	ukb-b-5779	3	114371939	0.00558838	462346	0.44	Alcohol intake frequency. || id:ukb-b-5779	Alcohol intake frequency.	Alcohol intake frequency. || ||	TRUE	igd	101	461460	0.00364437	114371939	1.7e-09	3	ukb-b-19953	Body mass index (BMI) || id:ukb-b-19953	TRUE	reported	igd	2	TRUE
396	rs7619139	A	T	A	T	0.0134537	-0.00534488	0.588616	0.588647	FALSE	TRUE	FALSE	ukb-b-5779	3	25110415	0.00308384	462346	0.0830004	Alcohol intake frequency. || id:ukb-b-5779	Alcohol intake frequency.	Alcohol intake frequency. || ||	TRUE	igd	82	461460	0.00201061	25110415	2.2e-11	3	ukb-b-19953	Body mass index (BMI) || id:ukb-b-19953	TRUE	reported	igd	2	TRUE
397	rs765874	A	T	A	T	-0.0120592	0.00103664	0.489362	0.489376	FALSE	TRUE	TRUE	ukb-b-5779	6	143185557	0.00302816	462346	0.73	Alcohol intake frequency. || id:ukb-b-5779	Alcohol intake frequency.	Alcohol intake frequency. || ||	TRUE	igd	196	461460	0.00197569	143185557	1e-09	6	ukb-b-19953	Body mass index (BMI) || id:ukb-b-19953	TRUE	reported	igd	2	FALSE
398	rs76702514	G	C	G	C	-0.0164862	-0.000615177	0.210623	0.21061	FALSE	TRUE	FALSE	ukb-b-5779	1	195148296	0.00373506	462346	0.87	Alcohol intake frequency. || id:ukb-b-5779	Alcohol intake frequency.	Alcohol intake frequency. || ||	TRUE	igd	29	461460	0.00243278	195148296	1.2e-11	1	ukb-b-19953	Body mass index (BMI) || id:ukb-b-19953	TRUE	reported	igd	2	TRUE
399	rs7683836	A	G	A	G	-0.0122469	0.00281559	0.557215	0.557223	FALSE	FALSE	FALSE	ukb-b-5779	4	180167906	0.00305601	462346	0.36	Alcohol intake frequency. || id:ukb-b-5779	Alcohol intake frequency.	Alcohol intake frequency. || ||	TRUE	igd	130	461460	0.00199427	180167906	8.2e-10	4	ukb-b-19953	Body mass index (BMI) || id:ukb-b-19953	TRUE	reported	igd	2	TRUE
400	rs7704382	G	C	G	C	0.0120126	0.0038144	0.433528	0.433494	FALSE	TRUE	TRUE	ukb-b-5779	5	112448114	0.00305914	462346	0.21	Alcohol intake frequency. || id:ukb-b-5779	Alcohol intake frequency.	Alcohol intake frequency. || ||	TRUE	igd	147	461460	0.00199631	112448114	1.8e-09	5	ukb-b-19953	Body mass index (BMI) || id:ukb-b-19953	TRUE	reported	igd	2	FALSE
401	rs7707394	A	G	A	G	-0.0192522	-0.00342364	0.35732	0.357307	FALSE	FALSE	FALSE	ukb-b-5779	5	74472939	0.00315435	462346	0.28	Alcohol intake frequency. || id:ukb-b-5779	Alcohol intake frequency.	Alcohol intake frequency. || ||	TRUE	igd	156	461460	0.00205858	74472939	8.6e-21	5	ukb-b-19953	Body mass index (BMI) || id:ukb-b-19953	TRUE	reported	igd	2	TRUE
402	rs7708584	G	A	G	A	-0.0159321	-0.00161684	0.572344	0.572393	FALSE	FALSE	FALSE	ukb-b-5779	5	153543466	0.00305688	462346	0.6	Alcohol intake frequency. || id:ukb-b-5779	Alcohol intake frequency.	Alcohol intake frequency. || ||	TRUE	igd	159	461460	0.0019949	153543466	1.4e-15	5	ukb-b-19953	Body mass index (BMI) || id:ukb-b-19953	TRUE	reported	igd	2	TRUE
403	rs7761673	A	T	A	T	-0.0135915	-0.00500003	0.21988	0.219896	FALSE	TRUE	FALSE	ukb-b-5779	6	70357368	0.00366318	462346	0.17	Alcohol intake frequency. || id:ukb-b-5779	Alcohol intake frequency.	Alcohol intake frequency. || ||	TRUE	igd	195	461460	0.0023901	70357368	1.3e-08	6	ukb-b-19953	Body mass index (BMI) || id:ukb-b-19953	TRUE	reported	igd	2	TRUE
404	rs7762794	G	A	G	A	0.0149077	0.00548425	0.285408	0.285405	FALSE	FALSE	FALSE	ukb-b-5779	6	153380228	0.00335084	462346	0.1	Alcohol intake frequency. || id:ukb-b-5779	Alcohol intake frequency.	Alcohol intake frequency. || ||	TRUE	igd	189	461460	0.00218606	153380228	9.1e-12	6	ukb-b-19953	Body mass index (BMI) || id:ukb-b-19953	TRUE	reported	igd	2	TRUE
405	rs7774	A	C	A	C	0.014988	-0.000894566	0.310467	0.310446	FALSE	FALSE	FALSE	ukb-b-5779	17	4801163	0.00329065	462346	0.79	Alcohol intake frequency. || id:ukb-b-5779	Alcohol intake frequency.	Alcohol intake frequency. || ||	TRUE	igd	403	461460	0.00215169	4801163	3.3e-12	17	ukb-b-19953	Body mass index (BMI) || id:ukb-b-19953	TRUE	reported	igd	2	TRUE
406	rs7776021	A	G	A	G	0.0123701	0.00645896	0.287599	0.287547	FALSE	FALSE	FALSE	ukb-b-5779	6	73742152	0.00334562	462346	0.0539995	Alcohol intake frequency. || id:ukb-b-5779	Alcohol intake frequency.	Alcohol intake frequency. || ||	TRUE	igd	187	461460	0.00218251	73742152	1.4e-08	6	ukb-b-19953	Body mass index (BMI) || id:ukb-b-19953	TRUE	reported	igd	2	TRUE
408	rs7805441	T	C	T	C	0.0133747	0.00400114	0.502261	0.502219	FALSE	FALSE	FALSE	ukb-b-5779	7	78121458	0.0030451	462346	0.19	Alcohol intake frequency. || id:ukb-b-5779	Alcohol intake frequency.	Alcohol intake frequency. || ||	TRUE	igd	222	461460	0.00198884	78121458	1.8e-11	7	ukb-b-19953	Body mass index (BMI) || id:ukb-b-19953	TRUE	reported	igd	2	TRUE
409	rs78086698	C	T	C	T	0.0318357	-0.00768225	0.039838	0.039823	FALSE	FALSE	FALSE	ukb-b-5779	12	24024639	0.00777298	462346	0.32	Alcohol intake frequency. || id:ukb-b-5779	Alcohol intake frequency.	Alcohol intake frequency. || ||	TRUE	igd	317	461460	0.0050761	24024639	3.6e-10	12	ukb-b-19953	Body mass index (BMI) || id:ukb-b-19953	TRUE	reported	igd	2	TRUE
412	rs7893571	T	G	T	G	0.0140553	-0.00251432	0.665897	0.6659	FALSE	FALSE	FALSE	ukb-b-5779	10	16750129	0.00321769	462346	0.43	Alcohol intake frequency. || id:ukb-b-5779	Alcohol intake frequency.	Alcohol intake frequency. || ||	TRUE	igd	265	461460	0.00210152	16750129	2.3e-11	10	ukb-b-19953	Body mass index (BMI) || id:ukb-b-19953	TRUE	reported	igd	2	TRUE
414	rs7925100	A	G	A	G	0.014725	0.00535629	0.396117	0.396103	FALSE	FALSE	FALSE	ukb-b-5779	11	118941596	0.00309614	462346	0.0840001	Alcohol intake frequency. || id:ukb-b-5779	Alcohol intake frequency.	Alcohol intake frequency. || ||	TRUE	igd	294	461460	0.0020221	118941596	3.3e-13	11	ukb-b-19953	Body mass index (BMI) || id:ukb-b-19953	TRUE	reported	igd	2	TRUE
417	rs7944782	G	T	G	T	0.0157606	-0.00069168	0.509784	0.509795	FALSE	FALSE	FALSE	ukb-b-5779	11	130795698	0.00304309	462346	0.82	Alcohol intake frequency. || id:ukb-b-5779	Alcohol intake frequency.	Alcohol intake frequency. || ||	TRUE	igd	296	461460	0.00198748	130795698	2.2e-15	11	ukb-b-19953	Body mass index (BMI) || id:ukb-b-19953	TRUE	reported	igd	2	TRUE
418	rs7947143	A	G	A	G	-0.0182782	-0.00224896	0.163483	0.163486	FALSE	FALSE	FALSE	ukb-b-5779	11	64090422	0.00409629	462346	0.58	Alcohol intake frequency. || id:ukb-b-5779	Alcohol intake frequency.	Alcohol intake frequency. || ||	TRUE	igd	311	461460	0.00267522	64090422	8.3e-12	11	ukb-b-19953	Body mass index (BMI) || id:ukb-b-19953	TRUE	reported	igd	2	TRUE
419	rs79780963	T	C	T	C	0.0236803	-0.00276262	0.077428	0.077394	FALSE	FALSE	FALSE	ukb-b-5779	10	104952499	0.00566005	462346	0.630001	Alcohol intake frequency. || id:ukb-b-5779	Alcohol intake frequency.	Alcohol intake frequency. || ||	TRUE	igd	270	461460	0.00369591	104952499	1.5e-10	10	ukb-b-19953	Body mass index (BMI) || id:ukb-b-19953	TRUE	reported	igd	2	TRUE
420	rs7996639	A	G	A	G	0.0145559	0.000501216	0.449354	0.449397	FALSE	FALSE	FALSE	ukb-b-5779	13	97019090	0.00306382	462346	0.87	Alcohol intake frequency. || id:ukb-b-5779	Alcohol intake frequency.	Alcohol intake frequency. || ||	TRUE	igd	345	461460	0.00200245	97019090	3.6e-13	13	ukb-b-19953	Body mass index (BMI) || id:ukb-b-19953	TRUE	reported	igd	2	TRUE
421	rs80135274	T	A	T	A	0.021339	0.00478297	0.070324	0.070304	FALSE	TRUE	FALSE	ukb-b-5779	17	5286277	0.00593668	462346	0.42	Alcohol intake frequency. || id:ukb-b-5779	Alcohol intake frequency.	Alcohol intake frequency. || ||	TRUE	igd	409	461460	0.00388113	5286277	3.8e-08	17	ukb-b-19953	Body mass index (BMI) || id:ukb-b-19953	TRUE	reported	igd	2	TRUE
422	rs8015400	A	C	A	C	0.0213422	0.000213352	0.677097	0.677104	FALSE	FALSE	FALSE	ukb-b-5779	14	25930988	0.00323903	462346	0.95	Alcohol intake frequency. || id:ukb-b-5779	Alcohol intake frequency.	Alcohol intake frequency. || ||	TRUE	igd	355	461460	0.00211709	25930988	6.7e-24	14	ukb-b-19953	Body mass index (BMI) || id:ukb-b-19953	TRUE	reported	igd	2	TRUE
424	rs8024137	T	A	T	A	0.0156329	0.00528263	0.848207	0.848213	FALSE	TRUE	FALSE	ukb-b-5779	15	35837297	0.00423291	462346	0.21	Alcohol intake frequency. || id:ukb-b-5779	Alcohol intake frequency.	Alcohol intake frequency. || ||	TRUE	igd	376	461460	0.00276778	35837297	1.6e-08	15	ukb-b-19953	Body mass index (BMI) || id:ukb-b-19953	TRUE	reported	igd	2	TRUE
425	rs8025516	G	T	G	T	-0.0146558	0.00293531	0.645928	0.645938	FALSE	FALSE	FALSE	ukb-b-5779	15	95271872	0.00317457	462346	0.36	Alcohol intake frequency. || id:ukb-b-5779	Alcohol intake frequency.	Alcohol intake frequency. || ||	TRUE	igd	375	461460	0.00207578	95271872	1.7e-12	15	ukb-b-19953	Body mass index (BMI) || id:ukb-b-19953	TRUE	reported	igd	2	TRUE
428	rs8112818	G	A	G	A	-0.020696	-0.00449727	0.400329	0.400318	FALSE	FALSE	FALSE	ukb-b-5779	19	18812785	0.00309935	462346	0.15	Alcohol intake frequency. || id:ukb-b-5779	Alcohol intake frequency.	Alcohol intake frequency. || ||	TRUE	igd	441	461460	0.00202712	18812785	1.8e-24	19	ukb-b-19953	Body mass index (BMI) || id:ukb-b-19953	TRUE	reported	igd	2	TRUE
430	rs815163	C	T	C	T	-0.016485	0.00442177	0.563148	0.563178	FALSE	FALSE	FALSE	ukb-b-5779	1	190294726	0.00304888	462346	0.15	Alcohol intake frequency. || id:ukb-b-5779	Alcohol intake frequency.	Alcohol intake frequency. || ||	TRUE	igd	36	461460	0.00198582	190294726	1e-16	1	ukb-b-19953	Body mass index (BMI) || id:ukb-b-19953	TRUE	reported	igd	2	TRUE
431	rs852042	G	A	G	A	-0.0131207	-0.00433421	0.758575	0.758541	FALSE	FALSE	FALSE	ukb-b-5779	20	17091233	0.0035352	462346	0.22	Alcohol intake frequency. || id:ukb-b-5779	Alcohol intake frequency.	Alcohol intake frequency. || ||	TRUE	igd	443	461460	0.00231309	17091233	1.4e-08	20	ukb-b-19953	Body mass index (BMI) || id:ukb-b-19953	TRUE	reported	igd	2	TRUE
433	rs879620	T	C	T	C	0.0241136	0.00354193	0.613237	0.613194	FALSE	FALSE	FALSE	ukb-b-5779	16	4015729	0.0031181	462346	0.26	Alcohol intake frequency. || id:ukb-b-5779	Alcohol intake frequency.	Alcohol intake frequency. || ||	TRUE	igd	385	461460	0.00203595	4015729	2.3e-32	16	ukb-b-19953	Body mass index (BMI) || id:ukb-b-19953	TRUE	reported	igd	2	TRUE
434	rs909001	G	C	G	C	0.0160597	0.00696496	0.17211	0.172154	FALSE	TRUE	FALSE	ukb-b-5779	1	32196647	0.00401202	462346	0.0830004	Alcohol intake frequency. || id:ukb-b-5779	Alcohol intake frequency.	Alcohol intake frequency. || ||	TRUE	igd	1	461460	0.00261353	32196647	8e-10	1	ukb-b-19953	Body mass index (BMI) || id:ukb-b-19953	TRUE	reported	igd	2	TRUE
436	rs923994	G	A	G	A	-0.0145761	-0.00566945	0.783195	0.783162	FALSE	FALSE	FALSE	ukb-b-5779	4	67802992	0.00368391	462346	0.12	Alcohol intake frequency. || id:ukb-b-5779	Alcohol intake frequency.	Alcohol intake frequency. || ||	TRUE	igd	134	461460	0.00240219	67802992	1.3e-09	4	ukb-b-19953	Body mass index (BMI) || id:ukb-b-19953	TRUE	reported	igd	2	TRUE
438	rs9291822	T	C	T	C	-0.014263	-0.00329307	0.514868	0.514876	FALSE	FALSE	FALSE	ukb-b-5779	5	64076515	0.00305645	462346	0.28	Alcohol intake frequency. || id:ukb-b-5779	Alcohol intake frequency.	Alcohol intake frequency. || ||	TRUE	igd	155	461460	0.00199464	64076515	8.6e-13	5	ukb-b-19953	Body mass index (BMI) || id:ukb-b-19953	TRUE	reported	igd	2	TRUE
439	rs9294260	A	G	A	G	0.014782	0.00472756	0.476559	0.476581	FALSE	FALSE	FALSE	ukb-b-5779	6	83433228	0.0030476	462346	0.12	Alcohol intake frequency. || id:ukb-b-5779	Alcohol intake frequency.	Alcohol intake frequency. || ||	TRUE	igd	199	461460	0.00198818	83433228	1e-13	6	ukb-b-19953	Body mass index (BMI) || id:ukb-b-19953	TRUE	reported	igd	2	TRUE
440	rs9349235	T	C	T	C	0.0111809	0.00047339	0.410635	0.410713	FALSE	FALSE	FALSE	ukb-b-5779	6	42516718	0.00307974	462346	0.88	Alcohol intake frequency. || id:ukb-b-5779	Alcohol intake frequency.	Alcohol intake frequency. || ||	TRUE	igd	176	461460	0.00200924	42516718	2.6e-08	6	ukb-b-19953	Body mass index (BMI) || id:ukb-b-19953	TRUE	reported	igd	2	TRUE
441	rs935166	A	G	A	G	-0.0161066	-0.000308688	0.506805	0.506801	FALSE	FALSE	FALSE	ukb-b-5779	2	26949366	0.00302942	462346	0.92	Alcohol intake frequency. || id:ukb-b-5779	Alcohol intake frequency.	Alcohol intake frequency. || ||	TRUE	igd	39	461460	0.00197292	26949366	3.2e-16	2	ukb-b-19953	Body mass index (BMI) || id:ukb-b-19953	TRUE	reported	igd	2	TRUE
442	rs9388446	A	T	A	T	0.0111013	0.00937462	0.515653	0.515642	FALSE	TRUE	TRUE	ukb-b-5779	6	126064920	0.00303348	462346	0.002	Alcohol intake frequency. || id:ukb-b-5779	Alcohol intake frequency.	Alcohol intake frequency. || ||	TRUE	igd	201	461460	0.00197919	126064920	2e-08	6	ukb-b-19953	Body mass index (BMI) || id:ukb-b-19953	TRUE	reported	igd	2	FALSE
443	rs9463175	T	C	T	C	-0.0115	0.00514481	0.338958	0.338969	FALSE	FALSE	FALSE	ukb-b-5779	6	9510030	0.00322069	462346	0.11	Alcohol intake frequency. || id:ukb-b-5779	Alcohol intake frequency.	Alcohol intake frequency. || ||	TRUE	igd	198	461460	0.00210115	9510030	4.4e-08	6	ukb-b-19953	Body mass index (BMI) || id:ukb-b-19953	TRUE	reported	igd	2	TRUE
445	rs9515446	G	A	G	A	0.0151051	0.00459409	0.447709	0.447734	FALSE	FALSE	FALSE	ukb-b-5779	13	112217108	0.00304535	462346	0.13	Alcohol intake frequency. || id:ukb-b-5779	Alcohol intake frequency.	Alcohol intake frequency. || ||	TRUE	igd	341	461460	0.00199052	112217108	3.2e-14	13	ukb-b-19953	Body mass index (BMI) || id:ukb-b-19953	TRUE	reported	igd	2	TRUE
446	rs9522180	T	C	T	C	-0.0141095	-0.00230302	0.553392	0.553381	FALSE	FALSE	FALSE	ukb-b-5779	13	111970212	0.0030498	462346	0.450001	Alcohol intake frequency. || id:ukb-b-5779	Alcohol intake frequency.	Alcohol intake frequency. || ||	TRUE	igd	348	461460	0.00199325	111970212	1.5e-12	13	ukb-b-19953	Body mass index (BMI) || id:ukb-b-19953	TRUE	reported	igd	2	TRUE
447	rs9571687	A	C	A	C	-0.0135388	-0.000641733	0.329363	0.329393	FALSE	FALSE	FALSE	ukb-b-5779	13	67472713	0.00322744	462346	0.84	Alcohol intake frequency. || id:ukb-b-5779	Alcohol intake frequency.	Alcohol intake frequency. || ||	TRUE	igd	343	461460	0.0021094	67472713	1.4e-10	13	ukb-b-19953	Body mass index (BMI) || id:ukb-b-19953	TRUE	reported	igd	2	TRUE
448	rs961498	C	G	C	G	0.011981	0.000824091	0.503131	0.503099	FALSE	TRUE	TRUE	ukb-b-5779	12	107713511	0.00305206	462346	0.79	Alcohol intake frequency. || id:ukb-b-5779	Alcohol intake frequency.	Alcohol intake frequency. || ||	TRUE	igd	334	461460	0.00199336	107713511	1.8e-09	12	ukb-b-19953	Body mass index (BMI) || id:ukb-b-19953	TRUE	reported	igd	2	FALSE
450	rs9673839	G	A	G	A	0.0130337	0.0020549	0.490967	0.490989	FALSE	FALSE	FALSE	ukb-b-5779	16	76895693	0.00304419	462346	0.5	Alcohol intake frequency. || id:ukb-b-5779	Alcohol intake frequency.	Alcohol intake frequency. || ||	TRUE	igd	393	461460	0.00198783	76895693	5.5e-11	16	ukb-b-19953	Body mass index (BMI) || id:ukb-b-19953	TRUE	reported	igd	2	TRUE
452	rs9674487	G	C	T	C	0.158445	0.00700525	0.001338	0.168626	TRUE	TRUE	FALSE	ukb-b-5779	17	80191995	0.00432774	462346	0.11	Alcohol intake frequency. || id:ukb-b-5779	Alcohol intake frequency.	Alcohol intake frequency. || ||	TRUE	igd	414	461460	0.0286171	80191995	3.1e-08	17	ukb-b-19953	Body mass index (BMI) || id:ukb-b-19953	TRUE	reported	igd	2	FALSE
453	rs9830592	A	C	A	C	0.0154849	0.00668997	0.582421	0.582441	FALSE	FALSE	FALSE	ukb-b-5779	3	104631603	0.00306996	462346	0.0290001	Alcohol intake frequency. || id:ukb-b-5779	Alcohol intake frequency.	Alcohol intake frequency. || ||	TRUE	igd	94	461460	0.00200164	104631603	1e-14	3	ukb-b-19953	Body mass index (BMI) || id:ukb-b-19953	TRUE	reported	igd	2	TRUE
455	rs9839081	A	G	A	G	-0.011701	-0.00240127	0.325232	0.32522	FALSE	FALSE	FALSE	ukb-b-5779	3	123051230	0.00328286	462346	0.46	Alcohol intake frequency. || id:ukb-b-5779	Alcohol intake frequency.	Alcohol intake frequency. || ||	TRUE	igd	102	461460	0.00214045	123051230	4.6e-08	3	ukb-b-19953	Body mass index (BMI) || id:ukb-b-19953	TRUE	reported	igd	2	TRUE
457	rs9876664	T	G	T	G	-0.0180478	0.00171253	0.375389	0.375377	FALSE	FALSE	FALSE	ukb-b-5779	3	85806313	0.00313151	462346	0.58	Alcohol intake frequency. || id:ukb-b-5779	Alcohol intake frequency.	Alcohol intake frequency. || ||	TRUE	igd	85	461460	0.00204174	85806313	9.6e-19	3	ukb-b-19953	Body mass index (BMI) || id:ukb-b-19953	TRUE	reported	igd	2	TRUE
460	rs9951619	G	T	G	T	0.0144231	-0.00512397	0.767369	0.767389	FALSE	FALSE	FALSE	ukb-b-5779	18	56882326	0.00360615	462346	0.16	Alcohol intake frequency. || id:ukb-b-5779	Alcohol intake frequency.	Alcohol intake frequency. || ||	TRUE	igd	419	461460	0.00235777	56882326	9.5e-10	18	ukb-b-19953	Body mass index (BMI) || id:ukb-b-19953	TRUE	reported	igd	2	TRUE

## Sheet: BMI-AIF-Rplot
														outcome	exposure	method	nsnp	b	se	pval	lo_ci	up_ci	or	or_lci95	or_uci95
													1	Alcohol intake frequency.	Body mass index (BMI)	MR Egger	270	0.0470684	0.0516094	0.362583	-0.0540861	0.148223	1.04819	0.947351	1.15977
													2	Alcohol intake frequency.	Body mass index (BMI)	Weighted median	270	0.11958	0.0195889	1.0313e-09	0.0811861	0.157975	1.12702	1.08457	1.17114
													3	Alcohol intake frequency.	Body mass index (BMI)	Inverse variance weighted	270	0.0848462	0.0136504	5.1105e-10	0.0580915	0.111601	1.08855	1.05981	1.11807
													4	Alcohol intake frequency.	Body mass index (BMI)	Simple mode	270	0.15879	0.0698668	0.0238304	0.0218508	0.295729	1.17209	1.02209	1.34411
													5	Alcohol intake frequency.	Body mass index (BMI)	Weighted mode	270	0.150605	0.0580271	0.00996612	0.0368719	0.264338	1.16254	1.03756	1.30257
														outcome	exposure	method	Q	Q_df	Q_pval
													1	Alcohol intake frequency.	Body mass index (BMI)	MR Egger	301.993	268	0.0750856
													2	Alcohol intake frequency.	Body mass index (BMI)	Inverse variance weighted	302.642	269	0.0774442
														outcome	exposure	egger_intercept	se	pval
													1	Alcohol intake frequency.	Body mass index (BMI)	0.000644211	0.000848684	0.448477
														Main.MR.results.Exposure	Main.MR.results.MR.Analysis	Main.MR.results.Causal.Estimate	Main.MR.results.Sd	Main.MR.results.T.stat	Main.MR.results.P.value	MR.PRESSO.results.Global.Test.RSSobs	MR.PRESSO.results.Global.Test.Pvalue
													1	beta.exposure	Raw	0.0848462	0.0136504	6.21567	1.93917e-09	304.875	0.0811
													2	beta.exposure	Outlier-corrected	NA	NA	NA	NA	304.875	0.0811

## Sheet: BMI-Educational
	SNP	effect_allele.exposure	other_allele.exposure	effect_allele.outcome	other_allele.outcome	beta.exposure	beta.outcome	eaf.exposure	eaf.outcome	remove	palindromic	ambiguous	id.outcome	chr	pos	se.outcome	samplesize.outcome	pval.outcome	outcome	originalname.outcome	outcome.deprecated	mr_keep.outcome	data_source.outcome	...1	samplesize.exposure	se.exposure	pos.exposure	pval.exposure	chr.exposure	id.exposure	exposure	mr_keep.exposure	pval_origin.exposure	data_source.exposure	action	mr_keep
4	rs10144067	T	C	T	C	0.0185736	-0.00166122	0.591294	0.591248	FALSE	FALSE	FALSE	ukb-b-16489	14	93885198	0.000975338	458079	0.089	Qualifications: College or University degree || id:ukb-b-16489	Qualifications: College or University degree	Qualifications: College or University degree || ||	TRUE	igd	366	461460	0.00202937	93885198	5.6e-20	14	ukb-b-19953	Body mass index (BMI) || id:ukb-b-19953	TRUE	reported	igd	2	TRUE
9	rs10423928	A	T	A	T	-0.0340136	0.000540295	0.194358	0.194359	FALSE	TRUE	FALSE	ukb-b-16489	19	46182304	0.00120053	458079	0.649999	Qualifications: College or University degree || id:ukb-b-16489	Qualifications: College or University degree	Qualifications: College or University degree || ||	TRUE	igd	436	461460	0.00249869	46182304	3.4e-42	19	ukb-b-19953	Body mass index (BMI) || id:ukb-b-19953	TRUE	reported	igd	2	TRUE
10	rs10505836	C	A	C	A	0.0184851	0.000576817	0.860012	0.860076	FALSE	FALSE	FALSE	ukb-b-16489	12	19288508	0.00138059	458079	0.68	Qualifications: College or University degree || id:ukb-b-16489	Qualifications: College or University degree	Qualifications: College or University degree || ||	TRUE	igd	316	461460	0.00287086	19288508	1.2e-10	12	ukb-b-19953	Body mass index (BMI) || id:ukb-b-19953	TRUE	reported	igd	2	TRUE
12	rs1064213	A	G	A	G	0.0149301	-0.000705912	0.478377	0.478367	FALSE	FALSE	FALSE	ukb-b-16489	2	198950240	0.000949285	458079	0.46	Qualifications: College or University degree || id:ukb-b-16489	Qualifications: College or University degree	Qualifications: College or University degree || ||	TRUE	igd	45	461460	0.00197196	198950240	3.7e-14	2	ukb-b-19953	Body mass index (BMI) || id:ukb-b-19953	TRUE	reported	igd	2	TRUE
16	rs10760277	T	C	T	C	0.0138734	-0.00101265	0.385049	0.385122	FALSE	FALSE	FALSE	ukb-b-16489	9	126093999	0.000979812	458079	0.3	Qualifications: College or University degree || id:ukb-b-16489	Qualifications: College or University degree	Qualifications: College or University degree || ||	TRUE	igd	262	461460	0.00203825	126093999	1e-11	9	ukb-b-19953	Body mass index (BMI) || id:ukb-b-19953	TRUE	reported	igd	2	TRUE
19	rs10799778	G	T	G	T	-0.0182237	0.00165556	0.833718	0.83371	FALSE	FALSE	FALSE	ukb-b-16489	1	23313353	0.00127498	458079	0.19	Qualifications: College or University degree || id:ukb-b-16489	Qualifications: College or University degree	Qualifications: College or University degree || ||	TRUE	igd	11	461460	0.00264876	23313353	6e-12	1	ukb-b-19953	Body mass index (BMI) || id:ukb-b-19953	TRUE	reported	igd	2	TRUE
20	rs10809621	G	C	G	C	-0.0125305	0.00205372	0.350143	0.35016	FALSE	TRUE	FALSE	ukb-b-16489	9	11859607	0.000995296	458079	0.0389996	Qualifications: College or University degree || id:ukb-b-16489	Qualifications: College or University degree	Qualifications: College or University degree || ||	TRUE	igd	244	461460	0.00207043	11859607	1.4e-09	9	ukb-b-19953	Body mass index (BMI) || id:ukb-b-19953	TRUE	reported	igd	2	TRUE
21	rs10824211	T	C	T	C	0.0207688	0.000982795	0.139491	0.139482	FALSE	FALSE	FALSE	ukb-b-16489	10	76363107	0.0013781	458079	0.48	Qualifications: College or University degree || id:ukb-b-16489	Qualifications: College or University degree	Qualifications: College or University degree || ||	TRUE	igd	267	461460	0.00286631	76363107	4.3e-13	10	ukb-b-19953	Body mass index (BMI) || id:ukb-b-19953	TRUE	reported	igd	2	TRUE
22	rs10832778	G	C	G	C	0.0115628	-0.00126828	0.623038	0.623061	FALSE	TRUE	FALSE	ukb-b-16489	11	17394073	0.000980941	458079	0.2	Qualifications: College or University degree || id:ukb-b-16489	Qualifications: College or University degree	Qualifications: College or University degree || ||	TRUE	igd	312	461460	0.00203985	17394073	1.4e-08	11	ukb-b-19953	Body mass index (BMI) || id:ukb-b-19953	TRUE	reported	igd	2	TRUE
23	rs10887578	C	G	C	G	0.0133212	-0.00231529	0.497499	0.497527	FALSE	TRUE	TRUE	ukb-b-16489	10	88096047	0.000956493	458079	0.015	Qualifications: College or University degree || id:ukb-b-16489	Qualifications: College or University degree	Qualifications: College or University degree || ||	TRUE	igd	285	461460	0.00198909	88096047	2.1e-11	10	ukb-b-19953	Body mass index (BMI) || id:ukb-b-19953	TRUE	reported	igd	2	FALSE
26	rs10989067	A	G	A	G	0.0169514	-0.00271913	0.31593	0.315834	FALSE	FALSE	FALSE	ukb-b-16489	9	103119634	0.00102099	458079	0.00769999	Qualifications: College or University degree || id:ukb-b-16489	Qualifications: College or University degree	Qualifications: College or University degree || ||	TRUE	igd	261	461460	0.00212349	103119634	1.4e-15	9	ukb-b-19953	Body mass index (BMI) || id:ukb-b-19953	TRUE	reported	igd	2	TRUE
28	rs11009685	T	C	T	C	-0.0130834	0.00179999	0.244096	0.244189	FALSE	FALSE	FALSE	ukb-b-16489	10	34511990	0.00110945	458079	0.1	Qualifications: College or University degree || id:ukb-b-16489	Qualifications: College or University degree	Qualifications: College or University degree || ||	TRUE	igd	273	461460	0.00230766	34511990	1.4e-08	10	ukb-b-19953	Body mass index (BMI) || id:ukb-b-19953	TRUE	reported	igd	2	TRUE
31	rs11099020	T	C	T	C	-0.0142038	0.0013267	0.640609	0.640585	FALSE	FALSE	FALSE	ukb-b-16489	4	130724902	0.000991708	458079	0.18	Qualifications: College or University degree || id:ukb-b-16489	Qualifications: College or University degree	Qualifications: College or University degree || ||	TRUE	igd	128	461460	0.00206202	130724902	5.6e-12	4	ukb-b-19953	Body mass index (BMI) || id:ukb-b-19953	TRUE	reported	igd	2	TRUE
33	rs11122450	G	T	G	T	-0.0116316	0.00165492	0.611739	0.61178	FALSE	FALSE	FALSE	ukb-b-16489	1	230301811	0.000974567	458079	0.089	Qualifications: College or University degree || id:ukb-b-16489	Qualifications: College or University degree	Qualifications: College or University degree || ||	TRUE	igd	15	461460	0.00202425	230301811	9.1e-09	1	ukb-b-19953	Body mass index (BMI) || id:ukb-b-19953	TRUE	reported	igd	2	TRUE
34	rs11134679	G	A	G	A	0.0182459	-0.00183324	0.684753	0.68474	FALSE	FALSE	FALSE	ukb-b-16489	5	170623391	0.00102556	458079	0.0739997	Qualifications: College or University degree || id:ukb-b-16489	Qualifications: College or University degree	Qualifications: College or University degree || ||	TRUE	igd	161	461460	0.00213286	170623391	1.2e-17	5	ukb-b-19953	Body mass index (BMI) || id:ukb-b-19953	TRUE	reported	igd	2	TRUE
35	rs11150745	G	A	G	A	-0.0211611	-9.21e-05	0.317711	0.317688	FALSE	FALSE	FALSE	ukb-b-16489	17	78757626	0.00102329	458079	0.93	Qualifications: College or University degree || id:ukb-b-16489	Qualifications: College or University degree	Qualifications: College or University degree || ||	TRUE	igd	406	461460	0.00212961	78757626	2.9e-23	17	ukb-b-19953	Body mass index (BMI) || id:ukb-b-19953	TRUE	reported	igd	2	TRUE
37	rs11165643	T	C	T	C	0.0193319	-0.00202467	0.590103	0.59009	FALSE	FALSE	FALSE	ukb-b-16489	1	96924097	0.000964409	458079	0.0359998	Qualifications: College or University degree || id:ukb-b-16489	Qualifications: College or University degree	Qualifications: College or University degree || ||	TRUE	igd	13	461460	0.00200337	96924097	4.9e-22	1	ukb-b-19953	Body mass index (BMI) || id:ukb-b-19953	TRUE	reported	igd	2	TRUE
39	rs11218510	A	G	A	G	-0.0144616	0.00114837	0.40047	0.400426	FALSE	FALSE	FALSE	ukb-b-16489	11	121922587	0.000972174	458079	0.24	Qualifications: College or University degree || id:ukb-b-16489	Qualifications: College or University degree	Qualifications: College or University degree || ||	TRUE	igd	295	461460	0.00202121	121922587	8.4e-13	11	ukb-b-19953	Body mass index (BMI) || id:ukb-b-19953	TRUE	reported	igd	2	TRUE
40	rs11250094	C	G	C	G	-0.0202907	0.000718758	0.548052	0.54794	FALSE	TRUE	TRUE	ukb-b-16489	8	10802001	0.000957696	458079	0.450001	Qualifications: College or University degree || id:ukb-b-16489	Qualifications: College or University degree	Qualifications: College or University degree || ||	TRUE	igd	227	461460	0.00199209	10802001	2.3e-24	8	ukb-b-19953	Body mass index (BMI) || id:ukb-b-19953	TRUE	reported	igd	2	FALSE
41	rs1126930	C	G	C	G	0.0322695	-0.000611524	0.035271	0.03528	FALSE	TRUE	FALSE	ukb-b-16489	12	49399132	0.00257625	458079	0.81	Qualifications: College or University degree || id:ukb-b-16489	Qualifications: College or University degree	Qualifications: College or University degree || ||	TRUE	igd	320	461460	0.00535892	49399132	1.7e-09	12	ukb-b-19953	Body mass index (BMI) || id:ukb-b-19953	TRUE	reported	igd	2	TRUE
42	rs113079574	T	C	T	C	-0.0155896	-0.00038407	0.19279	0.192823	FALSE	FALSE	FALSE	ukb-b-16489	4	147354089	0.00120975	458079	0.75	Qualifications: College or University degree || id:ukb-b-16489	Qualifications: College or University degree	Qualifications: College or University degree || ||	TRUE	igd	139	461460	0.00251598	147354089	5.8e-10	4	ukb-b-19953	Body mass index (BMI) || id:ukb-b-19953	TRUE	reported	igd	2	TRUE
43	rs113603865	T	C	T	C	0.0186013	-0.00149273	0.21205	0.212031	FALSE	FALSE	FALSE	ukb-b-16489	1	39564930	0.00116815	458079	0.2	Qualifications: College or University degree || id:ukb-b-16489	Qualifications: College or University degree	Qualifications: College or University degree || ||	TRUE	igd	12	461460	0.00242689	39564930	1.8e-14	1	ukb-b-19953	Body mass index (BMI) || id:ukb-b-19953	TRUE	reported	igd	2	TRUE
45	rs115056380	A	G	A	G	-0.0256435	0.000656476	0.048344	0.048346	FALSE	FALSE	FALSE	ukb-b-16489	1	111338672	0.00221463	458079	0.77	Qualifications: College or University degree || id:ukb-b-16489	Qualifications: College or University degree	Qualifications: College or University degree || ||	TRUE	igd	5	461460	0.0046006	111338672	2.5e-08	1	ukb-b-19953	Body mass index (BMI) || id:ukb-b-19953	TRUE	reported	igd	2	TRUE
46	rs11525873	C	T	C	T	-0.0239781	-0.00104606	0.097701	0.097708	FALSE	FALSE	FALSE	ukb-b-16489	7	138817193	0.00160331	458079	0.51	Qualifications: College or University degree || id:ukb-b-16489	Qualifications: College or University degree	Qualifications: College or University degree || ||	TRUE	igd	204	461460	0.00333603	138817193	6.6e-13	7	ukb-b-19953	Body mass index (BMI) || id:ukb-b-19953	TRUE	reported	igd	2	TRUE
48	rs11610621	A	T	A	T	0.0164869	-0.000117506	0.148174	0.148145	FALSE	TRUE	FALSE	ukb-b-16489	12	121671133	0.0013381	458079	0.93	Qualifications: College or University degree || id:ukb-b-16489	Qualifications: College or University degree	Qualifications: College or University degree || ||	TRUE	igd	335	461460	0.00278318	121671133	3.1e-09	12	ukb-b-19953	Body mass index (BMI) || id:ukb-b-19953	TRUE	reported	igd	2	TRUE
49	rs11630647	A	G	A	G	-0.012674	0.000494694	0.251739	0.251757	FALSE	FALSE	FALSE	ukb-b-16489	15	99240947	0.00109591	458079	0.649999	Qualifications: College or University degree || id:ukb-b-16489	Qualifications: College or University degree	Qualifications: College or University degree || ||	TRUE	igd	370	461460	0.00228082	99240947	2.7e-08	15	ukb-b-19953	Body mass index (BMI) || id:ukb-b-19953	TRUE	reported	igd	2	TRUE
50	rs11634851	G	C	G	C	0.0118671	-0.00197669	0.465442	0.465397	FALSE	TRUE	TRUE	ukb-b-16489	15	81028965	0.000953397	458079	0.0379997	Qualifications: College or University degree || id:ukb-b-16489	Qualifications: College or University degree	Qualifications: College or University degree || ||	TRUE	igd	381	461460	0.00198456	81028965	2.2e-09	15	ukb-b-19953	Body mass index (BMI) || id:ukb-b-19953	TRUE	reported	igd	2	FALSE
51	rs116374395	A	G	A	G	0.0318817	-0.0045148	0.035444	0.035418	FALSE	FALSE	FALSE	ukb-b-16489	5	50723410	0.00257965	458079	0.08	Qualifications: College or University degree || id:ukb-b-16489	Qualifications: College or University degree	Qualifications: College or University degree || ||	TRUE	igd	151	461460	0.00536236	50723410	2.8e-09	5	ukb-b-19953	Body mass index (BMI) || id:ukb-b-19953	TRUE	reported	igd	2	TRUE
52	rs11641179	G	A	G	A	-0.0125461	-0.000261233	0.257141	0.257138	FALSE	FALSE	FALSE	ukb-b-16489	16	6716711	0.00109385	458079	0.81	Qualifications: College or University degree || id:ukb-b-16489	Qualifications: College or University degree	Qualifications: College or University degree || ||	TRUE	igd	394	461460	0.00227364	6716711	3.4e-08	16	ukb-b-19953	Body mass index (BMI) || id:ukb-b-19953	TRUE	reported	igd	2	TRUE
53	rs11642090	C	T	C	T	0.0114184	-0.00083162	0.373536	0.373556	FALSE	FALSE	FALSE	ukb-b-16489	16	81730582	0.00099063	458079	0.4	Qualifications: College or University degree || id:ukb-b-16489	Qualifications: College or University degree	Qualifications: College or University degree || ||	TRUE	igd	398	461460	0.00205925	81730582	2.9e-08	16	ukb-b-19953	Body mass index (BMI) || id:ukb-b-19953	TRUE	reported	igd	2	TRUE
54	rs11656076	A	G	A	G	-0.0154285	0.000932993	0.224774	0.224763	FALSE	FALSE	FALSE	ukb-b-16489	17	31464270	0.00113908	458079	0.41	Qualifications: College or University degree || id:ukb-b-16489	Qualifications: College or University degree	Qualifications: College or University degree || ||	TRUE	igd	405	461460	0.00237054	31464270	7.6e-11	17	ukb-b-19953	Body mass index (BMI) || id:ukb-b-19953	TRUE	reported	igd	2	TRUE
55	rs1167311	A	G	A	G	-0.0192649	0.000673117	0.681309	0.681408	FALSE	FALSE	FALSE	ukb-b-16489	1	49996959	0.00102593	458079	0.51	Qualifications: College or University degree || id:ukb-b-16489	Qualifications: College or University degree	Qualifications: College or University degree || ||	TRUE	igd	27	461460	0.00213109	49996959	1.6e-19	1	ukb-b-19953	Body mass index (BMI) || id:ukb-b-19953	TRUE	reported	igd	2	TRUE
56	rs11675464	G	A	G	A	0.0119751	0.000335469	0.562988	0.562987	FALSE	FALSE	FALSE	ukb-b-16489	2	204053742	0.000955915	458079	0.73	Qualifications: College or University degree || id:ukb-b-16489	Qualifications: College or University degree	Qualifications: College or University degree || ||	TRUE	igd	70	461460	0.00198558	204053742	1.6e-09	2	ukb-b-19953	Body mass index (BMI) || id:ukb-b-19953	TRUE	reported	igd	2	TRUE
59	rs11709402	G	A	G	A	0.0228192	-0.0020281	0.278732	0.27878	FALSE	FALSE	FALSE	ukb-b-16489	3	131551027	0.00106257	458079	0.0560003	Qualifications: College or University degree || id:ukb-b-16489	Qualifications: College or University degree	Qualifications: College or University degree || ||	TRUE	igd	111	461460	0.00220796	131551027	4.9e-25	3	ukb-b-19953	Body mass index (BMI) || id:ukb-b-19953	TRUE	reported	igd	2	TRUE
60	rs117118217	C	G	C	G	0.0448186	-0.00177867	0.017711	0.017717	FALSE	TRUE	FALSE	ukb-b-16489	10	131783328	0.00378752	458079	0.64	Qualifications: College or University degree || id:ukb-b-16489	Qualifications: College or University degree	Qualifications: College or University degree || ||	TRUE	igd	272	461460	0.00788004	131783328	1.3e-08	10	ukb-b-19953	Body mass index (BMI) || id:ukb-b-19953	TRUE	reported	igd	2	TRUE
64	rs118136827	T	G	T	G	-0.0132582	0.000712755	0.281086	0.281059	FALSE	FALSE	FALSE	ukb-b-16489	17	2168104	0.00105815	458079	0.5	Qualifications: College or University degree || id:ukb-b-16489	Qualifications: College or University degree	Qualifications: College or University degree || ||	TRUE	igd	408	461460	0.0022019	2168104	1.7e-09	17	ukb-b-19953	Body mass index (BMI) || id:ukb-b-19953	TRUE	reported	igd	2	TRUE
65	rs11842871	T	G	T	G	-0.0150426	0.00209647	0.259959	0.259932	FALSE	FALSE	FALSE	ukb-b-16489	13	31042452	0.00108641	458079	0.0539995	Qualifications: College or University degree || id:ukb-b-16489	Qualifications: College or University degree	Qualifications: College or University degree || ||	TRUE	igd	349	461460	0.0022601	31042452	2.8e-11	13	ukb-b-19953	Body mass index (BMI) || id:ukb-b-19953	TRUE	reported	igd	2	TRUE
67	rs12001437	C	T	C	T	0.0121836	0.00119569	0.367678	0.367737	FALSE	FALSE	FALSE	ukb-b-16489	9	34074476	0.00098578	458079	0.23	Qualifications: College or University degree || id:ukb-b-16489	Qualifications: College or University degree	Qualifications: College or University degree || ||	TRUE	igd	256	461460	0.00205069	34074476	2.8e-09	9	ukb-b-19953	Body mass index (BMI) || id:ukb-b-19953	TRUE	reported	igd	2	TRUE
71	rs12140153	T	G	T	G	-0.033075	0.00178941	0.094252	0.094305	FALSE	FALSE	FALSE	ukb-b-16489	1	62579891	0.00166458	458079	0.28	Qualifications: College or University degree || id:ukb-b-16489	Qualifications: College or University degree	Qualifications: College or University degree || ||	TRUE	igd	2	461460	0.0034589	62579891	1.2e-21	1	ukb-b-19953	Body mass index (BMI) || id:ukb-b-19953	TRUE	reported	igd	2	TRUE
72	rs12149660	A	G	A	G	-0.0227338	-0.000259601	0.114956	0.114975	FALSE	FALSE	FALSE	ukb-b-16489	16	70309237	0.00149882	458079	0.86	Qualifications: College or University degree || id:ukb-b-16489	Qualifications: College or University degree	Qualifications: College or University degree || ||	TRUE	igd	387	461460	0.00311586	70309237	3e-13	16	ukb-b-19953	Body mass index (BMI) || id:ukb-b-19953	TRUE	reported	igd	2	TRUE
74	rs12273545	T	C	T	C	0.0248393	-0.00234779	0.056505	0.056485	FALSE	FALSE	FALSE	ukb-b-16489	11	116911012	0.00206146	458079	0.25	Qualifications: College or University degree || id:ukb-b-16489	Qualifications: College or University degree	Qualifications: College or University degree || ||	TRUE	igd	308	461460	0.00428551	116911012	6.8e-09	11	ukb-b-19953	Body mass index (BMI) || id:ukb-b-19953	TRUE	reported	igd	2	TRUE
76	rs12364470	G	T	G	T	0.0192705	-0.000902272	0.164556	0.164568	FALSE	FALSE	FALSE	ukb-b-16489	11	134601012	0.00128201	458079	0.48	Qualifications: College or University degree || id:ukb-b-16489	Qualifications: College or University degree	Qualifications: College or University degree || ||	TRUE	igd	297	461460	0.0026658	134601012	4.9e-13	11	ukb-b-19953	Body mass index (BMI) || id:ukb-b-19953	TRUE	reported	igd	2	TRUE
79	rs12462975	A	G	A	G	0.0195822	0.000954288	0.329692	0.32972	FALSE	FALSE	FALSE	ukb-b-16489	19	30272202	0.00101892	458079	0.35	Qualifications: College or University degree || id:ukb-b-16489	Qualifications: College or University degree	Qualifications: College or University degree || ||	TRUE	igd	438	461460	0.00212071	30272202	2.6e-20	19	ukb-b-19953	Body mass index (BMI) || id:ukb-b-19953	TRUE	reported	igd	2	TRUE
80	rs12507026	T	A	T	A	0.0289896	-0.00306416	0.43475	0.434766	FALSE	TRUE	TRUE	ukb-b-16489	4	45181334	0.000958937	458079	0.00140001	Qualifications: College or University degree || id:ukb-b-16489	Qualifications: College or University degree	Qualifications: College or University degree || ||	TRUE	igd	133	461460	0.0019931	45181334	6.3e-48	4	ukb-b-19953	Body mass index (BMI) || id:ukb-b-19953	TRUE	reported	igd	2	FALSE
82	rs1266874	G	A	G	A	0.0140966	-0.000105531	0.349619	0.349559	FALSE	FALSE	FALSE	ukb-b-16489	6	51779638	0.000996228	458079	0.92	Qualifications: College or University degree || id:ukb-b-16489	Qualifications: College or University degree	Qualifications: College or University degree || ||	TRUE	igd	186	461460	0.0020712	51779638	1e-11	6	ukb-b-19953	Body mass index (BMI) || id:ukb-b-19953	TRUE	reported	igd	2	TRUE
85	rs12696039	G	A	G	A	-0.0152802	-0.00118628	0.149405	0.14951	FALSE	FALSE	FALSE	ukb-b-16489	3	156304750	0.00133278	458079	0.37	Qualifications: College or University degree || id:ukb-b-16489	Qualifications: College or University degree	Qualifications: College or University degree || ||	TRUE	igd	97	461460	0.0027705	156304750	3.5e-08	3	ukb-b-19953	Body mass index (BMI) || id:ukb-b-19953	TRUE	reported	igd	2	TRUE
86	rs1286058	A	T	A	T	0.0149126	-0.000255618	0.703747	0.703675	FALSE	TRUE	FALSE	ukb-b-16489	14	91458523	0.00104242	458079	0.81	Qualifications: College or University degree || id:ukb-b-16489	Qualifications: College or University degree	Qualifications: College or University degree || ||	TRUE	igd	353	461460	0.00216922	91458523	6.2e-12	14	ukb-b-19953	Body mass index (BMI) || id:ukb-b-19953	TRUE	reported	igd	2	TRUE
87	rs12881629	G	A	G	A	0.0220748	0.0010116	0.08265	0.082647	FALSE	FALSE	FALSE	ukb-b-16489	14	101146413	0.00172478	458079	0.56	Qualifications: College or University degree || id:ukb-b-16489	Qualifications: College or University degree	Qualifications: College or University degree || ||	TRUE	igd	354	461460	0.00358929	101146413	7.7e-10	14	ukb-b-19953	Body mass index (BMI) || id:ukb-b-19953	TRUE	reported	igd	2	TRUE
89	rs12921986	G	A	G	A	0.0203327	-0.00286016	0.077984	0.077932	FALSE	FALSE	FALSE	ukb-b-16489	16	72312727	0.00178003	458079	0.11	Qualifications: College or University degree || id:ukb-b-16489	Qualifications: College or University degree	Qualifications: College or University degree || ||	TRUE	igd	396	461460	0.0036983	72312727	3.8e-08	16	ukb-b-19953	Body mass index (BMI) || id:ukb-b-19953	TRUE	reported	igd	2	TRUE
91	rs1296328	C	A	C	A	-0.018862	0.0020541	0.559032	0.559045	FALSE	FALSE	FALSE	ukb-b-16489	4	137083193	0.000961168	458079	0.0329997	Qualifications: College or University degree || id:ukb-b-16489	Qualifications: College or University degree	Qualifications: College or University degree || ||	TRUE	igd	124	461460	0.001999	137083193	3.9e-21	4	ukb-b-19953	Body mass index (BMI) || id:ukb-b-19953	TRUE	reported	igd	2	TRUE
94	rs13033310	A	G	A	G	0.012611	-0.000648842	0.25276	0.252789	FALSE	FALSE	FALSE	ukb-b-16489	2	133523605	0.00109896	458079	0.55	Qualifications: College or University degree || id:ukb-b-16489	Qualifications: College or University degree	Qualifications: College or University degree || ||	TRUE	igd	68	461460	0.0022826	133523605	3.3e-08	2	ukb-b-19953	Body mass index (BMI) || id:ukb-b-19953	TRUE	reported	igd	2	TRUE
99	rs13218383	G	C	G	C	-0.0144025	0.000577695	0.335132	0.335132	FALSE	TRUE	FALSE	ukb-b-16489	6	120173501	0.00100648	458079	0.57	Qualifications: College or University degree || id:ukb-b-16489	Qualifications: College or University degree	Qualifications: College or University degree || ||	TRUE	igd	191	461460	0.00209236	120173501	5.8e-12	6	ukb-b-19953	Body mass index (BMI) || id:ukb-b-19953	TRUE	reported	igd	2	TRUE
100	rs1322842	G	A	G	A	-0.0131292	-0.00147326	0.609274	0.609205	FALSE	FALSE	FALSE	ukb-b-16489	6	20488897	0.00097894	458079	0.13	Qualifications: College or University degree || id:ukb-b-16489	Qualifications: College or University degree	Qualifications: College or University degree || ||	TRUE	igd	174	461460	0.00203539	20488897	1.1e-10	6	ukb-b-19953	Body mass index (BMI) || id:ukb-b-19953	TRUE	reported	igd	2	TRUE
103	rs13291723	A	G	A	G	0.0110318	0.000847331	0.570683	0.570744	FALSE	FALSE	FALSE	ukb-b-16489	9	80510077	0.000960784	458079	0.38	Qualifications: College or University degree || id:ukb-b-16489	Qualifications: College or University degree	Qualifications: College or University degree || ||	TRUE	igd	259	461460	0.00199876	80510077	3.4e-08	9	ukb-b-19953	Body mass index (BMI) || id:ukb-b-19953	TRUE	reported	igd	2	TRUE
107	rs1346841	A	G	A	G	-0.013056	0.00168984	0.405041	0.404989	FALSE	FALSE	FALSE	ukb-b-16489	4	65651730	0.000970534	458079	0.0819993	Qualifications: College or University degree || id:ukb-b-16489	Qualifications: College or University degree	Qualifications: College or University degree || ||	TRUE	igd	138	461460	0.0020172	65651730	9.7e-11	4	ukb-b-19953	Body mass index (BMI) || id:ukb-b-19953	TRUE	reported	igd	2	TRUE
109	rs13642	T	A	T	A	-0.0161363	-0.000524194	0.360654	0.360626	FALSE	TRUE	FALSE	ukb-b-16489	11	30432220	0.000989223	458079	0.6	Qualifications: College or University degree || id:ukb-b-16489	Qualifications: College or University degree	Qualifications: College or University degree || ||	TRUE	igd	301	461460	0.00205695	30432220	4.3e-15	11	ukb-b-19953	Body mass index (BMI) || id:ukb-b-19953	TRUE	reported	igd	2	TRUE
111	rs1438945	A	T	A	T	-0.0133824	0.000719352	0.715119	0.715142	FALSE	TRUE	FALSE	ukb-b-16489	5	152510937	0.00105709	458079	0.5	Qualifications: College or University degree || id:ukb-b-16489	Qualifications: College or University degree	Qualifications: College or University degree || ||	TRUE	igd	149	461460	0.00219791	152510937	1.1e-09	5	ukb-b-19953	Body mass index (BMI) || id:ukb-b-19953	TRUE	reported	igd	2	TRUE
112	rs1441264	A	G	A	G	0.0179033	-0.000463446	0.593681	0.59371	FALSE	FALSE	FALSE	ukb-b-16489	13	79580919	0.000989566	458079	0.64	Qualifications: College or University degree || id:ukb-b-16489	Qualifications: College or University degree	Qualifications: College or University degree || ||	TRUE	igd	340	461460	0.00205854	79580919	3.4e-18	13	ukb-b-19953	Body mass index (BMI) || id:ukb-b-19953	TRUE	reported	igd	2	TRUE
114	rs1454687	G	C	G	C	-0.0207916	0.00313701	0.515371	0.51541	FALSE	TRUE	TRUE	ukb-b-16489	3	94038085	0.000949906	458079	0.000959997	Qualifications: College or University degree || id:ukb-b-16489	Qualifications: College or University degree	Qualifications: College or University degree || ||	TRUE	igd	110	461460	0.00197396	94038085	6.1e-26	3	ukb-b-19953	Body mass index (BMI) || id:ukb-b-19953	TRUE	reported	igd	2	FALSE
115	rs1458156	T	C	T	C	0.014075	0.00153769	0.488431	0.488423	FALSE	FALSE	FALSE	ukb-b-16489	12	41887940	0.000951587	458079	0.11	Qualifications: College or University degree || id:ukb-b-16489	Qualifications: College or University degree	Qualifications: College or University degree || ||	TRUE	igd	318	461460	0.00197951	41887940	1.2e-12	12	ukb-b-19953	Body mass index (BMI) || id:ukb-b-19953	TRUE	reported	igd	2	TRUE
119	rs1471740	C	T	C	T	0.0193576	-0.00213273	0.7405	0.740501	FALSE	FALSE	FALSE	ukb-b-16489	3	136328270	0.00108456	458079	0.0490004	Qualifications: College or University degree || id:ukb-b-16489	Qualifications: College or University degree	Qualifications: College or University degree || ||	TRUE	igd	95	461460	0.00225404	136328270	8.9e-18	3	ukb-b-19953	Body mass index (BMI) || id:ukb-b-19953	TRUE	reported	igd	2	TRUE
120	rs147568678	C	T	C	T	-0.0133327	0.00139865	0.23807	0.238065	FALSE	FALSE	FALSE	ukb-b-16489	10	93061851	0.00112045	458079	0.21	Qualifications: College or University degree || id:ukb-b-16489	Qualifications: College or University degree	Qualifications: College or University degree || ||	TRUE	igd	279	461460	0.00233034	93061851	1.1e-08	10	ukb-b-19953	Body mass index (BMI) || id:ukb-b-19953	TRUE	reported	igd	2	TRUE
124	rs156201	C	G	C	G	0.0131899	2.26e-05	0.753455	0.753531	FALSE	TRUE	FALSE	ukb-b-16489	6	104847441	0.00110111	458079	0.98	Qualifications: College or University degree || id:ukb-b-16489	Qualifications: College or University degree	Qualifications: College or University degree || ||	TRUE	igd	179	461460	0.00228932	104847441	8.3e-09	6	ukb-b-19953	Body mass index (BMI) || id:ukb-b-19953	TRUE	reported	igd	2	TRUE
125	rs156914	A	G	A	G	0.0111552	-0.00182476	0.491786	0.491835	FALSE	FALSE	FALSE	ukb-b-16489	1	16848652	0.000949853	458079	0.0549997	Qualifications: College or University degree || id:ukb-b-16489	Qualifications: College or University degree	Qualifications: College or University degree || ||	TRUE	igd	10	461460	0.00197308	16848652	1.6e-08	1	ukb-b-19953	Body mass index (BMI) || id:ukb-b-19953	TRUE	reported	igd	2	TRUE
127	rs159037	C	T	C	T	0.0123714	-0.001005	0.253903	0.253886	FALSE	FALSE	FALSE	ukb-b-16489	5	94197477	0.00109068	458079	0.36	Qualifications: College or University degree || id:ukb-b-16489	Qualifications: College or University degree	Qualifications: College or University degree || ||	TRUE	igd	170	461460	0.00226776	94197477	4.9e-08	5	ukb-b-19953	Body mass index (BMI) || id:ukb-b-19953	TRUE	reported	igd	2	TRUE
128	rs1608113	T	A	T	A	-0.0117766	0.00117035	0.364998	0.364937	FALSE	TRUE	FALSE	ukb-b-16489	3	157815217	0.000986858	458079	0.24	Qualifications: College or University degree || id:ukb-b-16489	Qualifications: College or University degree	Qualifications: College or University degree || ||	TRUE	igd	87	461460	0.00205086	157815217	9.3e-09	3	ukb-b-19953	Body mass index (BMI) || id:ukb-b-19953	TRUE	reported	igd	2	TRUE
129	rs1609010	G	A	G	A	0.0209773	-0.000613569	0.565728	0.565706	FALSE	FALSE	FALSE	ukb-b-16489	8	77227464	0.000959592	458079	0.52	Qualifications: College or University degree || id:ukb-b-16489	Qualifications: College or University degree	Qualifications: College or University degree || ||	TRUE	igd	240	461460	0.0019963	77227464	7.9e-26	8	ukb-b-19953	Body mass index (BMI) || id:ukb-b-19953	TRUE	reported	igd	2	TRUE
131	rs16916303	G	A	G	A	-0.0192369	0.00167952	0.119736	0.119767	FALSE	FALSE	FALSE	ukb-b-16489	9	30823761	0.00148012	458079	0.26	Qualifications: College or University degree || id:ukb-b-16489	Qualifications: College or University degree	Qualifications: College or University degree || ||	TRUE	igd	251	461460	0.00307931	30823761	4.2e-10	9	ukb-b-19953	Body mass index (BMI) || id:ukb-b-19953	TRUE	reported	igd	2	TRUE
132	rs17056301	C	T	C	T	0.0135831	-0.000685149	0.256425	0.256402	FALSE	FALSE	FALSE	ukb-b-16489	5	158271680	0.00109154	458079	0.53	Qualifications: College or University degree || id:ukb-b-16489	Qualifications: College or University degree	Qualifications: College or University degree || ||	TRUE	igd	160	461460	0.0022697	158271680	2.2e-09	5	ukb-b-19953	Body mass index (BMI) || id:ukb-b-19953	TRUE	reported	igd	2	TRUE
134	rs17149254	C	T	C	T	-0.0213507	-0.0013424	0.804854	0.804881	FALSE	FALSE	FALSE	ukb-b-16489	7	76634463	0.00122944	458079	0.27	Qualifications: College or University degree || id:ukb-b-16489	Qualifications: College or University degree	Qualifications: College or University degree || ||	TRUE	igd	221	461460	0.00255804	76634463	7e-17	7	ukb-b-19953	Body mass index (BMI) || id:ukb-b-19953	TRUE	reported	igd	2	TRUE
137	rs17399739	G	A	G	A	0.0270713	-0.000919	0.068893	0.068919	FALSE	FALSE	FALSE	ukb-b-16489	10	87490850	0.00187983	458079	0.62	Qualifications: College or University degree || id:ukb-b-16489	Qualifications: College or University degree	Qualifications: College or University degree || ||	TRUE	igd	275	461460	0.00391006	87490850	4.4e-12	10	ukb-b-19953	Body mass index (BMI) || id:ukb-b-19953	TRUE	reported	igd	2	TRUE
138	rs17446299	G	C	G	C	0.0153235	0.000369833	0.165544	0.165612	FALSE	TRUE	FALSE	ukb-b-16489	13	40762556	0.00128077	458079	0.77	Qualifications: College or University degree || id:ukb-b-16489	Qualifications: College or University degree	Qualifications: College or University degree || ||	TRUE	igd	339	461460	0.00266515	40762556	8.9e-09	13	ukb-b-19953	Body mass index (BMI) || id:ukb-b-19953	TRUE	reported	igd	2	TRUE
139	rs17544384	C	T	C	T	0.0140931	-0.00225061	0.210864	0.210896	FALSE	FALSE	FALSE	ukb-b-16489	1	115295160	0.00116214	458079	0.0530005	Qualifications: College or University degree || id:ukb-b-16489	Qualifications: College or University degree	Qualifications: College or University degree || ||	TRUE	igd	34	461460	0.00241434	115295160	5.3e-09	1	ukb-b-19953	Body mass index (BMI) || id:ukb-b-19953	TRUE	reported	igd	2	TRUE
140	rs17668356	G	C	G	C	-0.0230543	0.00171109	0.146029	0.146035	FALSE	TRUE	FALSE	ukb-b-16489	3	61208619	0.00134407	458079	0.2	Qualifications: College or University degree || id:ukb-b-16489	Qualifications: College or University degree	Qualifications: College or University degree || ||	TRUE	igd	100	461460	0.00279318	61208619	1.5e-16	3	ukb-b-19953	Body mass index (BMI) || id:ukb-b-19953	TRUE	reported	igd	2	TRUE
141	rs17770336	T	C	T	C	0.0242931	0.00147257	0.322437	0.322483	FALSE	FALSE	FALSE	ukb-b-16489	9	28414625	0.00101498	458079	0.15	Qualifications: College or University degree || id:ukb-b-16489	Qualifications: College or University degree	Qualifications: College or University degree || ||	TRUE	igd	243	461460	0.00211161	28414625	1.3e-30	9	ukb-b-19953	Body mass index (BMI) || id:ukb-b-19953	TRUE	reported	igd	2	TRUE
142	rs1778830	A	G	A	G	0.0140775	-0.00174118	0.362165	0.362253	FALSE	FALSE	FALSE	ukb-b-16489	1	156489974	0.000989665	458079	0.0790005	Qualifications: College or University degree || id:ukb-b-16489	Qualifications: College or University degree	Qualifications: College or University degree || ||	TRUE	igd	7	461460	0.00205596	156489974	7.5e-12	1	ukb-b-19953	Body mass index (BMI) || id:ukb-b-19953	TRUE	reported	igd	2	TRUE
144	rs1793636	C	G	C	G	-0.0133343	-0.00101804	0.309144	0.309119	FALSE	TRUE	FALSE	ukb-b-16489	11	131934926	0.00102946	458079	0.32	Qualifications: College or University degree || id:ukb-b-16489	Qualifications: College or University degree	Qualifications: College or University degree || ||	TRUE	igd	303	461460	0.0021408	131934926	4.7e-10	11	ukb-b-19953	Body mass index (BMI) || id:ukb-b-19953	TRUE	reported	igd	2	TRUE
145	rs1805123	G	T	G	T	-0.0167569	0.00231429	0.245301	0.245344	FALSE	FALSE	FALSE	ukb-b-16489	7	150645534	0.00110398	458079	0.0359998	Qualifications: College or University degree || id:ukb-b-16489	Qualifications: College or University degree	Qualifications: College or University degree || ||	TRUE	igd	205	461460	0.00229711	150645534	3e-13	7	ukb-b-19953	Body mass index (BMI) || id:ukb-b-19953	TRUE	reported	igd	2	TRUE
146	rs1834144	A	C	A	C	-0.0140112	-0.000865871	0.373192	0.373139	FALSE	FALSE	FALSE	ukb-b-16489	18	40744790	0.000986347	458079	0.38	Qualifications: College or University degree || id:ukb-b-16489	Qualifications: College or University degree	Qualifications: College or University degree || ||	TRUE	igd	425	461460	0.00205213	40744790	8.6e-12	18	ukb-b-19953	Body mass index (BMI) || id:ukb-b-19953	TRUE	reported	igd	2	TRUE
147	rs1860750	A	T	A	T	0.0117038	-0.00247448	0.510958	0.510925	FALSE	TRUE	TRUE	ukb-b-16489	14	73309738	0.000952569	458079	0.00940005	Qualifications: College or University degree || id:ukb-b-16489	Qualifications: College or University degree	Qualifications: College or University degree || ||	TRUE	igd	358	461460	0.00198192	73309738	3.5e-09	14	ukb-b-19953	Body mass index (BMI) || id:ukb-b-19953	TRUE	reported	igd	2	FALSE
149	rs1884897	G	A	G	A	0.020001	0.000137002	0.627378	0.627317	FALSE	FALSE	FALSE	ukb-b-16489	20	6612832	0.000987896	458079	0.89	Qualifications: College or University degree || id:ukb-b-16489	Qualifications: College or University degree	Qualifications: College or University degree || ||	TRUE	igd	450	461460	0.00205634	6612832	2.3e-22	20	ukb-b-19953	Body mass index (BMI) || id:ukb-b-19953	TRUE	reported	igd	2	TRUE
151	rs1967772	A	G	A	G	-0.0170434	0.00181899	0.285117	0.285123	FALSE	FALSE	FALSE	ukb-b-16489	13	28036062	0.00105937	458079	0.0860003	Qualifications: College or University degree || id:ukb-b-16489	Qualifications: College or University degree	Qualifications: College or University degree || ||	TRUE	igd	342	461460	0.00220377	28036062	1e-14	13	ukb-b-19953	Body mass index (BMI) || id:ukb-b-19953	TRUE	reported	igd	2	TRUE
155	rs2102278	G	A	G	A	0.0118583	-0.000844469	0.322486	0.322424	FALSE	FALSE	FALSE	ukb-b-16489	4	52818664	0.00101717	458079	0.41	Qualifications: College or University degree || id:ukb-b-16489	Qualifications: College or University degree	Qualifications: College or University degree || ||	TRUE	igd	136	461460	0.0021139	52818664	2e-08	4	ukb-b-19953	Body mass index (BMI) || id:ukb-b-19953	TRUE	reported	igd	2	TRUE
156	rs2133561	T	A	T	A	-0.014097	0.000210067	0.611084	0.611015	FALSE	TRUE	FALSE	ukb-b-16489	5	139086651	0.000984582	458079	0.83	Qualifications: College or University degree || id:ukb-b-16489	Qualifications: College or University degree	Qualifications: College or University degree || ||	TRUE	igd	165	461460	0.00204744	139086651	5.8e-12	5	ukb-b-19953	Body mass index (BMI) || id:ukb-b-19953	TRUE	reported	igd	2	TRUE
157	rs213518	C	T	C	T	0.0157894	0.000952679	0.145608	0.145566	FALSE	FALSE	FALSE	ukb-b-16489	7	26941065	0.00134817	458079	0.48	Qualifications: College or University degree || id:ukb-b-16489	Qualifications: College or University degree	Qualifications: College or University degree || ||	TRUE	igd	215	461460	0.00280491	26941065	1.8e-08	7	ukb-b-19953	Body mass index (BMI) || id:ukb-b-19953	TRUE	reported	igd	2	TRUE
162	rs2192158	G	A	G	A	-0.015012	0.00167253	0.553308	0.55325	FALSE	FALSE	FALSE	ukb-b-16489	4	55505360	0.000954178	458079	0.08	Qualifications: College or University degree || id:ukb-b-16489	Qualifications: College or University degree	Qualifications: College or University degree || ||	TRUE	igd	137	461460	0.00198302	55505360	3.7e-14	4	ukb-b-19953	Body mass index (BMI) || id:ukb-b-19953	TRUE	reported	igd	2	TRUE
163	rs2216931	A	C	A	C	0.0169109	-0.00200861	0.661966	0.66186	FALSE	FALSE	FALSE	ukb-b-16489	2	181599070	0.00100412	458079	0.0449997	Qualifications: College or University degree || id:ukb-b-16489	Qualifications: College or University degree	Qualifications: College or University degree || ||	TRUE	igd	44	461460	0.00208587	181599070	5.2e-16	2	ukb-b-19953	Body mass index (BMI) || id:ukb-b-19953	TRUE	reported	igd	2	TRUE
165	rs2248551	A	G	A	G	0.0146523	0.00137317	0.164522	0.164539	FALSE	FALSE	FALSE	ukb-b-16489	6	131924689	0.00128176	458079	0.28	Qualifications: College or University degree || id:ukb-b-16489	Qualifications: College or University degree	Qualifications: College or University degree || ||	TRUE	igd	192	461460	0.00266497	131924689	3.8e-08	6	ukb-b-19953	Body mass index (BMI) || id:ukb-b-19953	TRUE	reported	igd	2	TRUE
169	rs2307111	C	T	C	T	-0.0280042	0.0013375	0.395025	0.39496	FALSE	FALSE	FALSE	ukb-b-16489	5	75003678	0.00097241	458079	0.17	Qualifications: College or University degree || id:ukb-b-16489	Qualifications: College or University degree	Qualifications: College or University degree || ||	TRUE	igd	144	461460	0.00202203	75003678	1.3e-43	5	ukb-b-19953	Body mass index (BMI) || id:ukb-b-19953	TRUE	reported	igd	2	TRUE
170	rs2342892	G	T	G	T	-0.0126972	0.000562621	0.516212	0.516252	FALSE	FALSE	FALSE	ukb-b-16489	16	24540806	0.000951144	458079	0.55	Qualifications: College or University degree || id:ukb-b-16489	Qualifications: College or University degree	Qualifications: College or University degree || ||	TRUE	igd	401	461460	0.00197715	24540806	1.3e-10	16	ukb-b-19953	Body mass index (BMI) || id:ukb-b-19953	TRUE	reported	igd	2	TRUE
171	rs2381404	C	T	C	T	0.0139664	-0.00124951	0.243837	0.24384	FALSE	FALSE	FALSE	ukb-b-16489	2	144035442	0.00110725	458079	0.26	Qualifications: College or University degree || id:ukb-b-16489	Qualifications: College or University degree	Qualifications: College or University degree || ||	TRUE	igd	43	461460	0.00229974	144035442	1.3e-09	2	ukb-b-19953	Body mass index (BMI) || id:ukb-b-19953	TRUE	reported	igd	2	TRUE
172	rs2383377	A	G	A	G	0.0161287	-0.00125212	0.130687	0.130671	FALSE	FALSE	FALSE	ukb-b-16489	14	33257914	0.00141095	458079	0.37	Qualifications: College or University degree || id:ukb-b-16489	Qualifications: College or University degree	Qualifications: College or University degree || ||	TRUE	igd	356	461460	0.00293564	33257914	3.9e-08	14	ukb-b-19953	Body mass index (BMI) || id:ukb-b-19953	TRUE	reported	igd	2	TRUE
173	rs2396625	A	T	A	T	-0.018919	0.00226028	0.421331	0.421288	FALSE	TRUE	TRUE	ukb-b-16489	7	113028634	0.000967762	458079	0.02	Qualifications: College or University degree || id:ukb-b-16489	Qualifications: College or University degree	Qualifications: College or University degree || ||	TRUE	igd	211	461460	0.00201335	113028634	5.6e-21	7	ukb-b-19953	Body mass index (BMI) || id:ukb-b-19953	TRUE	reported	igd	2	FALSE
177	rs2439823	G	A	G	A	0.0191998	-0.00304148	0.545612	0.545681	FALSE	FALSE	FALSE	ukb-b-16489	10	99778226	0.000957435	458079	0.0015	Qualifications: College or University degree || id:ukb-b-16489	Qualifications: College or University degree	Qualifications: College or University degree || ||	TRUE	igd	269	461460	0.00199108	99778226	5.3e-22	10	ukb-b-19953	Body mass index (BMI) || id:ukb-b-19953	TRUE	reported	igd	2	TRUE
178	rs2482356	C	T	C	T	-0.0113511	0.00177726	0.429018	0.428975	FALSE	FALSE	FALSE	ukb-b-16489	9	94178371	0.00095905	458079	0.064	Qualifications: College or University degree || id:ukb-b-16489	Qualifications: College or University degree	Qualifications: College or University degree || ||	TRUE	igd	260	461460	0.00199506	94178371	1.3e-08	9	ukb-b-19953	Body mass index (BMI) || id:ukb-b-19953	TRUE	reported	igd	2	TRUE
180	rs252761	T	G	T	G	-0.0115046	0.00126991	0.587966	0.587945	FALSE	FALSE	FALSE	ukb-b-16489	5	77380723	0.000970245	458079	0.19	Qualifications: College or University degree || id:ukb-b-16489	Qualifications: College or University degree	Qualifications: College or University degree || ||	TRUE	igd	157	461460	0.00201769	77380723	1.2e-08	5	ukb-b-19953	Body mass index (BMI) || id:ukb-b-19953	TRUE	reported	igd	2	TRUE
182	rs2569993	C	T	C	T	0.01267	-0.00142264	0.320327	0.320379	FALSE	FALSE	FALSE	ukb-b-16489	3	12926096	0.00102102	458079	0.16	Qualifications: College or University degree || id:ukb-b-16489	Qualifications: College or University degree	Qualifications: College or University degree || ||	TRUE	igd	113	461460	0.00212202	12926096	2.4e-09	3	ukb-b-19953	Body mass index (BMI) || id:ukb-b-19953	TRUE	reported	igd	2	TRUE
184	rs2616143	A	G	A	G	-0.0138738	0.00137635	0.319862	0.319958	FALSE	FALSE	FALSE	ukb-b-16489	8	20632022	0.00102165	458079	0.18	Qualifications: College or University degree || id:ukb-b-16489	Qualifications: College or University degree	Qualifications: College or University degree || ||	TRUE	igd	236	461460	0.00212547	20632022	6.7e-11	8	ukb-b-19953	Body mass index (BMI) || id:ukb-b-19953	TRUE	reported	igd	2	TRUE
188	rs2791643	T	C	T	C	-0.0133837	-0.000925916	0.761794	0.761715	FALSE	FALSE	FALSE	ukb-b-16489	1	11207269	0.00111353	458079	0.41	Qualifications: College or University degree || id:ukb-b-16489	Qualifications: College or University degree	Qualifications: College or University degree || ||	TRUE	igd	9	461460	0.00231332	11207269	7.2e-09	1	ukb-b-19953	Body mass index (BMI) || id:ukb-b-19953	TRUE	reported	igd	2	TRUE
189	rs2814942	A	G	A	G	0.0284856	-0.0013776	0.329525	0.329518	FALSE	FALSE	FALSE	ukb-b-16489	6	34644261	0.0010088	458079	0.17	Qualifications: College or University degree || id:ukb-b-16489	Qualifications: College or University degree	Qualifications: College or University degree || ||	TRUE	igd	184	461460	0.00209768	34644261	5.3e-42	6	ukb-b-19953	Body mass index (BMI) || id:ukb-b-19953	TRUE	reported	igd	2	TRUE
190	rs28350	G	A	G	A	-0.0180335	-0.000629744	0.820684	0.820666	FALSE	FALSE	FALSE	ukb-b-16489	3	42418446	0.00124237	458079	0.61	Qualifications: College or University degree || id:ukb-b-16489	Qualifications: College or University degree	Qualifications: College or University degree || ||	TRUE	igd	107	461460	0.00258234	42418446	2.9e-12	3	ukb-b-19953	Body mass index (BMI) || id:ukb-b-19953	TRUE	reported	igd	2	TRUE
191	rs28366156	C	T	C	T	-0.0264826	0.00123903	0.130595	0.130544	FALSE	FALSE	FALSE	ukb-b-16489	6	31671498	0.0014095	458079	0.38	Qualifications: College or University degree || id:ukb-b-16489	Qualifications: College or University degree	Qualifications: College or University degree || ||	TRUE	igd	193	461460	0.00292978	31671498	1.6e-19	6	ukb-b-19953	Body mass index (BMI) || id:ukb-b-19953	TRUE	reported	igd	2	TRUE
194	rs28489620	A	G	A	G	-0.0153737	0.00209219	0.290349	0.290389	FALSE	FALSE	FALSE	ukb-b-16489	22	41804716	0.00105641	458079	0.0479999	Qualifications: College or University degree || id:ukb-b-16489	Qualifications: College or University degree	Qualifications: College or University degree || ||	TRUE	igd	458	461460	0.00220025	41804716	2.8e-12	22	ukb-b-19953	Body mass index (BMI) || id:ukb-b-19953	TRUE	reported	igd	2	TRUE
195	rs28568418	A	G	A	G	-0.0182825	-0.00145253	0.107636	0.107614	FALSE	FALSE	FALSE	ukb-b-16489	15	53462969	0.00154162	458079	0.35	Qualifications: College or University degree || id:ukb-b-16489	Qualifications: College or University degree	Qualifications: College or University degree || ||	TRUE	igd	378	461460	0.00320812	53462969	1.2e-08	15	ukb-b-19953	Body mass index (BMI) || id:ukb-b-19953	TRUE	reported	igd	2	TRUE
196	rs2861685	C	T	C	T	-0.0171274	-0.000792408	0.411984	0.411934	FALSE	FALSE	FALSE	ukb-b-16489	2	67837553	0.00096172	458079	0.41	Qualifications: College or University degree || id:ukb-b-16489	Qualifications: College or University degree	Qualifications: College or University degree || ||	TRUE	igd	65	461460	0.00199763	67837553	1e-17	2	ukb-b-19953	Body mass index (BMI) || id:ukb-b-19953	TRUE	reported	igd	2	TRUE
197	rs28670671	C	T	C	T	-0.0124638	0.00081754	0.286024	0.286035	FALSE	FALSE	FALSE	ukb-b-16489	9	140363045	0.00108828	458079	0.450001	Qualifications: College or University degree || id:ukb-b-16489	Qualifications: College or University degree	Qualifications: College or University degree || ||	TRUE	igd	249	461460	0.00226426	140363045	3.7e-08	9	ukb-b-19953	Body mass index (BMI) || id:ukb-b-19953	TRUE	reported	igd	2	TRUE
198	rs2870111	T	C	T	C	-0.0157151	0.000841754	0.412066	0.412042	FALSE	FALSE	FALSE	ukb-b-16489	15	79403585	0.000970373	458079	0.39	Qualifications: College or University degree || id:ukb-b-16489	Qualifications: College or University degree	Qualifications: College or University degree || ||	TRUE	igd	369	461460	0.00201912	79403585	7.1e-15	15	ukb-b-19953	Body mass index (BMI) || id:ukb-b-19953	TRUE	reported	igd	2	TRUE
199	rs2875762	C	G	C	G	0.015339	-0.00181663	0.242953	0.242943	FALSE	TRUE	FALSE	ukb-b-16489	6	124925032	0.00111203	458079	0.1	Qualifications: College or University degree || id:ukb-b-16489	Qualifications: College or University degree	Qualifications: College or University degree || ||	TRUE	igd	180	461460	0.0023121	124925032	3.3e-11	6	ukb-b-19953	Body mass index (BMI) || id:ukb-b-19953	TRUE	reported	igd	2	TRUE
200	rs2899644	T	C	T	C	0.0149659	-0.00132397	0.229995	0.230028	FALSE	FALSE	FALSE	ukb-b-16489	15	59470366	0.00113439	458079	0.24	Qualifications: College or University degree || id:ukb-b-16489	Qualifications: College or University degree	Qualifications: College or University degree || ||	TRUE	igd	384	461460	0.0023609	59470366	2.3e-10	15	ukb-b-19953	Body mass index (BMI) || id:ukb-b-19953	TRUE	reported	igd	2	TRUE
201	rs2920503	T	C	T	C	-0.0140307	0.00181631	0.285413	0.285368	FALSE	FALSE	FALSE	ukb-b-16489	3	12324230	0.00105704	458079	0.0860003	Qualifications: College or University degree || id:ukb-b-16489	Qualifications: College or University degree	Qualifications: College or University degree || ||	TRUE	igd	112	461460	0.00219666	12324230	1.7e-10	3	ukb-b-19953	Body mass index (BMI) || id:ukb-b-19953	TRUE	reported	igd	2	TRUE
202	rs2922757	T	A	T	A	0.0122465	-0.000132639	0.597368	0.59745	FALSE	TRUE	FALSE	ukb-b-16489	8	76544012	0.000970848	458079	0.89	Qualifications: College or University degree || id:ukb-b-16489	Qualifications: College or University degree	Qualifications: College or University degree || ||	TRUE	igd	235	461460	0.00201926	76544012	1.3e-09	8	ukb-b-19953	Body mass index (BMI) || id:ukb-b-19953	TRUE	reported	igd	2	TRUE
203	rs2962334	T	G	T	G	0.0432552	0.000422673	0.020065	0.02007	FALSE	FALSE	FALSE	ukb-b-16489	5	86879056	0.00338269	458079	0.9	Qualifications: College or University degree || id:ukb-b-16489	Qualifications: College or University degree	Qualifications: College or University degree || ||	TRUE	igd	158	461460	0.00703547	86879056	7.8e-10	5	ukb-b-19953	Body mass index (BMI) || id:ukb-b-19953	TRUE	reported	igd	2	TRUE
204	rs317656	A	T	A	T	-0.0144763	0.000572579	0.724452	0.72446	FALSE	TRUE	FALSE	ukb-b-16489	12	69681101	0.00106392	458079	0.59	Qualifications: College or University degree || id:ukb-b-16489	Qualifications: College or University degree	Qualifications: College or University degree || ||	TRUE	igd	321	461460	0.00221303	69681101	6.1e-11	12	ukb-b-19953	Body mass index (BMI) || id:ukb-b-19953	TRUE	reported	igd	2	TRUE
206	rs32421	T	A	T	A	0.0132315	-0.000780448	0.224315	0.224355	FALSE	TRUE	FALSE	ukb-b-16489	5	167362416	0.00114316	458079	0.49	Qualifications: College or University degree || id:ukb-b-16489	Qualifications: College or University degree	Qualifications: College or University degree || ||	TRUE	igd	172	461460	0.00237757	167362416	2.6e-08	5	ukb-b-19953	Body mass index (BMI) || id:ukb-b-19953	TRUE	reported	igd	2	TRUE
208	rs329651	T	G	T	G	0.0157218	-0.000945194	0.803977	0.804029	FALSE	FALSE	FALSE	ukb-b-16489	11	133767622	0.0012033	458079	0.43	Qualifications: College or University degree || id:ukb-b-16489	Qualifications: College or University degree	Qualifications: College or University degree || ||	TRUE	igd	309	461460	0.00250202	133767622	3.3e-10	11	ukb-b-19953	Body mass index (BMI) || id:ukb-b-19953	TRUE	reported	igd	2	TRUE
209	rs34045288	T	C	T	C	0.0234784	-0.00367455	0.334435	0.33438	FALSE	FALSE	FALSE	ukb-b-16489	6	40369081	0.00100716	458079	0.000259998	Qualifications: College or University degree || id:ukb-b-16489	Qualifications: College or University degree	Qualifications: College or University degree || ||	TRUE	igd	175	461460	0.00209371	40369081	3.5e-29	6	ukb-b-19953	Body mass index (BMI) || id:ukb-b-19953	TRUE	reported	igd	2	TRUE
210	rs34153025	C	T	C	T	-0.0389151	0.00323813	0.022158	0.022208	FALSE	FALSE	FALSE	ukb-b-16489	15	41339697	0.0032551	458079	0.32	Qualifications: College or University degree || id:ukb-b-16489	Qualifications: College or University degree	Qualifications: College or University degree || ||	TRUE	igd	367	461460	0.00678155	41339697	9.6e-09	15	ukb-b-19953	Body mass index (BMI) || id:ukb-b-19953	TRUE	reported	igd	2	TRUE
211	rs34234296	A	G	A	G	-0.014947	0.000316238	0.392437	0.392488	FALSE	FALSE	FALSE	ukb-b-16489	2	175166636	0.000982216	458079	0.75	Qualifications: College or University degree || id:ukb-b-16489	Qualifications: College or University degree	Qualifications: College or University degree || ||	TRUE	igd	80	461460	0.00204032	175166636	2.4e-13	2	ukb-b-19953	Body mass index (BMI) || id:ukb-b-19953	TRUE	reported	igd	2	TRUE
214	rs34696181	C	T	C	T	0.0114345	-0.00123547	0.476084	0.476045	FALSE	FALSE	FALSE	ukb-b-16489	7	93096635	0.000953066	458079	0.19	Qualifications: College or University degree || id:ukb-b-16489	Qualifications: College or University degree	Qualifications: College or University degree || ||	TRUE	igd	207	461460	0.00198283	93096635	8.1e-09	7	ukb-b-19953	Body mass index (BMI) || id:ukb-b-19953	TRUE	reported	igd	2	TRUE
215	rs347551	G	C	G	C	0.013865	-0.000672988	0.472268	0.472239	FALSE	TRUE	TRUE	ukb-b-16489	5	119389031	0.000966921	458079	0.49	Qualifications: College or University degree || id:ukb-b-16489	Qualifications: College or University degree	Qualifications: College or University degree || ||	TRUE	igd	171	461460	0.00201085	119389031	5.4e-12	5	ukb-b-19953	Body mass index (BMI) || id:ukb-b-19953	TRUE	reported	igd	2	FALSE
217	rs349071	A	G	A	G	-0.0133062	0.00115055	0.500388	0.500481	FALSE	FALSE	FALSE	ukb-b-16489	11	84776849	0.000953304	458079	0.23	Qualifications: College or University degree || id:ukb-b-16489	Qualifications: College or University degree	Qualifications: College or University degree || ||	TRUE	igd	313	461460	0.00198231	84776849	1.9e-11	11	ukb-b-19953	Body mass index (BMI) || id:ukb-b-19953	TRUE	reported	igd	2	TRUE
219	rs35364449	T	C	T	C	0.0217069	-0.00266722	0.109739	0.109759	FALSE	FALSE	FALSE	ukb-b-16489	15	74278126	0.00152943	458079	0.0810009	Qualifications: College or University degree || id:ukb-b-16489	Qualifications: College or University degree	Qualifications: College or University degree || ||	TRUE	igd	380	461460	0.00318335	74278126	9.2e-12	15	ukb-b-19953	Body mass index (BMI) || id:ukb-b-19953	TRUE	reported	igd	2	TRUE
220	rs355777	C	G	C	G	0.0152715	-0.00110875	0.407537	0.407522	FALSE	TRUE	FALSE	ukb-b-16489	3	154034950	0.000968715	458079	0.25	Qualifications: College or University degree || id:ukb-b-16489	Qualifications: College or University degree	Qualifications: College or University degree || ||	TRUE	igd	96	461460	0.00201314	154034950	3.3e-14	3	ukb-b-19953	Body mass index (BMI) || id:ukb-b-19953	TRUE	reported	igd	2	TRUE
221	rs35697587	A	G	A	G	-0.0164677	0.00098152	0.508121	0.508168	FALSE	FALSE	FALSE	ukb-b-16489	14	47298505	0.000951924	458079	0.3	Qualifications: College or University degree || id:ukb-b-16489	Qualifications: College or University degree	Qualifications: College or University degree || ||	TRUE	igd	357	461460	0.00198067	47298505	9.2e-17	14	ukb-b-19953	Body mass index (BMI) || id:ukb-b-19953	TRUE	reported	igd	2	TRUE
223	rs35809007	A	G	A	G	-0.0171009	-0.000691229	0.363205	0.36311	FALSE	FALSE	FALSE	ukb-b-16489	2	47019521	0.000989948	458079	0.49	Qualifications: College or University degree || id:ukb-b-16489	Qualifications: College or University degree	Qualifications: College or University degree || ||	TRUE	igd	59	461460	0.00205627	47019521	9.1e-17	2	ukb-b-19953	Body mass index (BMI) || id:ukb-b-19953	TRUE	reported	igd	2	TRUE
224	rs35957544	T	G	T	G	-0.0196429	0.00193284	0.574316	0.574334	FALSE	FALSE	FALSE	ukb-b-16489	8	73440371	0.000963635	458079	0.0449997	Qualifications: College or University degree || id:ukb-b-16489	Qualifications: College or University degree	Qualifications: College or University degree || ||	TRUE	igd	238	461460	0.00200438	73440371	1.1e-22	8	ukb-b-19953	Body mass index (BMI) || id:ukb-b-19953	TRUE	reported	igd	2	TRUE
225	rs36007635	A	G	A	G	-0.021045	0.00240323	0.137698	0.13767	FALSE	FALSE	FALSE	ukb-b-16489	6	163009335	0.00137934	458079	0.0810009	Qualifications: College or University degree || id:ukb-b-16489	Qualifications: College or University degree	Qualifications: College or University degree || ||	TRUE	igd	202	461460	0.00286788	163009335	2.2e-13	6	ukb-b-19953	Body mass index (BMI) || id:ukb-b-19953	TRUE	reported	igd	2	TRUE
226	rs36061954	T	C	T	C	0.0128445	-0.00187781	0.398747	0.398797	FALSE	FALSE	FALSE	ukb-b-16489	8	38329650	0.000970687	458079	0.0530005	Qualifications: College or University degree || id:ukb-b-16489	Qualifications: College or University degree	Qualifications: College or University degree || ||	TRUE	igd	225	461460	0.00201928	38329650	2e-10	8	ukb-b-19953	Body mass index (BMI) || id:ukb-b-19953	TRUE	reported	igd	2	TRUE
227	rs3764625	G	T	G	T	-0.0117714	-0.000491843	0.587594	0.587581	FALSE	FALSE	FALSE	ukb-b-16489	19	49649051	0.000968317	458079	0.61	Qualifications: College or University degree || id:ukb-b-16489	Qualifications: College or University degree	Qualifications: College or University degree || ||	TRUE	igd	431	461460	0.00201523	49649051	5.2e-09	19	ukb-b-19953	Body mass index (BMI) || id:ukb-b-19953	TRUE	reported	igd	2	TRUE
228	rs3784710	C	T	C	T	-0.0297067	0.00121573	0.226602	0.226599	FALSE	FALSE	FALSE	ukb-b-16489	15	68072458	0.00113436	458079	0.28	Qualifications: College or University degree || id:ukb-b-16489	Qualifications: College or University degree	Qualifications: College or University degree || ||	TRUE	igd	368	461460	0.00236042	68072458	2.5e-36	15	ukb-b-19953	Body mass index (BMI) || id:ukb-b-19953	TRUE	reported	igd	2	TRUE
230	rs3807566	T	G	T	G	-0.0120727	-0.00133917	0.43832	0.438143	FALSE	FALSE	FALSE	ukb-b-16489	7	50564204	0.000959265	458079	0.16	Qualifications: College or University degree || id:ukb-b-16489	Qualifications: College or University degree	Qualifications: College or University degree || ||	TRUE	igd	210	461460	0.00199583	50564204	1.5e-09	7	ukb-b-19953	Body mass index (BMI) || id:ukb-b-19953	TRUE	reported	igd	2	TRUE
232	rs3845344	T	C	T	C	0.0163609	-0.000763555	0.391115	0.391161	FALSE	FALSE	FALSE	ukb-b-16489	1	75001480	0.000972151	458079	0.43	Qualifications: College or University degree || id:ukb-b-16489	Qualifications: College or University degree	Qualifications: College or University degree || ||	TRUE	igd	21	461460	0.00201927	75001480	5.4e-16	1	ukb-b-19953	Body mass index (BMI) || id:ukb-b-19953	TRUE	reported	igd	2	TRUE
236	rs3901286	A	C	A	C	-0.0225553	0.000926273	0.15244	0.152455	FALSE	FALSE	FALSE	ukb-b-16489	7	99107727	0.00132453	458079	0.48	Qualifications: College or University degree || id:ukb-b-16489	Qualifications: College or University degree	Qualifications: College or University degree || ||	TRUE	igd	218	461460	0.00275602	99107727	2.7e-16	7	ukb-b-19953	Body mass index (BMI) || id:ukb-b-19953	TRUE	reported	igd	2	TRUE
238	rs3935190	A	G	A	G	-0.0144864	-0.00135339	0.536784	0.536808	FALSE	FALSE	FALSE	ukb-b-16489	17	79084367	0.000959567	458079	0.16	Qualifications: College or University degree || id:ukb-b-16489	Qualifications: College or University degree	Qualifications: College or University degree || ||	TRUE	igd	412	461460	0.00199701	79084367	4e-13	17	ukb-b-19953	Body mass index (BMI) || id:ukb-b-19953	TRUE	reported	igd	2	TRUE
240	rs396755	G	C	G	C	-0.0123639	0.00402613	0.571164	0.571206	FALSE	TRUE	TRUE	ukb-b-16489	5	104022239	0.000961573	458079	2.8e-05	Qualifications: College or University degree || id:ukb-b-16489	Qualifications: College or University degree	Qualifications: College or University degree || ||	TRUE	igd	145	461460	0.00199937	104022239	6.3e-10	5	ukb-b-19953	Body mass index (BMI) || id:ukb-b-19953	TRUE	reported	igd	2	FALSE
241	rs40071	C	T	C	T	-0.0261666	0.00164166	0.179536	0.179508	FALSE	FALSE	FALSE	ukb-b-16489	5	107496102	0.00124145	458079	0.19	Qualifications: College or University degree || id:ukb-b-16489	Qualifications: College or University degree	Qualifications: College or University degree || ||	TRUE	igd	163	461460	0.00258163	107496102	3.8e-24	5	ukb-b-19953	Body mass index (BMI) || id:ukb-b-19953	TRUE	reported	igd	2	TRUE
242	rs4017425	T	C	T	C	-0.0125817	0.00162265	0.470208	0.470261	FALSE	FALSE	FALSE	ukb-b-16489	3	44028764	0.000952999	458079	0.089	Qualifications: College or University degree || id:ukb-b-16489	Qualifications: College or University degree	Qualifications: College or University degree || ||	TRUE	igd	116	461460	0.00198035	44028764	2.1e-10	3	ukb-b-19953	Body mass index (BMI) || id:ukb-b-19953	TRUE	reported	igd	2	TRUE
243	rs4055791	T	C	T	C	-0.0178082	0.000820504	0.416804	0.416828	FALSE	FALSE	FALSE	ukb-b-16489	13	59266053	0.000965091	458079	0.4	Qualifications: College or University degree || id:ukb-b-16489	Qualifications: College or University degree	Qualifications: College or University degree || ||	TRUE	igd	337	461460	0.00200801	59266053	7.4e-19	13	ukb-b-19953	Body mass index (BMI) || id:ukb-b-19953	TRUE	reported	igd	2	TRUE
244	rs406388	G	C	G	C	0.015973	-0.00231787	0.177266	0.177293	FALSE	TRUE	FALSE	ukb-b-16489	22	18226997	0.00124938	458079	0.064	Qualifications: College or University degree || id:ukb-b-16489	Qualifications: College or University degree	Qualifications: College or University degree || ||	TRUE	igd	456	461460	0.00260181	18226997	8.3e-10	22	ukb-b-19953	Body mass index (BMI) || id:ukb-b-19953	TRUE	reported	igd	2	TRUE
245	rs41279738	G	T	G	T	0.0684263	0.00235524	0.025988	0.026003	FALSE	FALSE	FALSE	ukb-b-16489	1	110082551	0.00299445	458079	0.43	Qualifications: College or University degree || id:ukb-b-16489	Qualifications: College or University degree	Qualifications: College or University degree || ||	TRUE	igd	4	461460	0.0062225	110082551	4e-28	1	ukb-b-19953	Body mass index (BMI) || id:ukb-b-19953	TRUE	reported	igd	2	TRUE
246	rs4148155	G	A	G	A	-0.0229681	-0.00180165	0.113268	0.113229	FALSE	FALSE	FALSE	ukb-b-16489	4	89054667	0.00149498	458079	0.23	Qualifications: College or University degree || id:ukb-b-16489	Qualifications: College or University degree	Qualifications: College or University degree || ||	TRUE	igd	141	461460	0.00310659	89054667	1.4e-13	4	ukb-b-19953	Body mass index (BMI) || id:ukb-b-19953	TRUE	reported	igd	2	TRUE
247	rs4261944	G	T	G	T	0.0138553	0.000253315	0.364935	0.364861	FALSE	FALSE	FALSE	ukb-b-16489	4	31003636	0.000989686	458079	0.8	Qualifications: College or University degree || id:ukb-b-16489	Qualifications: College or University degree	Qualifications: College or University degree || ||	TRUE	igd	140	461460	0.00205652	31003636	1.6e-11	4	ukb-b-19953	Body mass index (BMI) || id:ukb-b-19953	TRUE	reported	igd	2	TRUE
248	rs4267103	C	T	C	T	0.0153916	-0.00213676	0.186347	0.1864	FALSE	FALSE	FALSE	ukb-b-16489	12	60966740	0.00122254	458079	0.08	Qualifications: College or University degree || id:ukb-b-16489	Qualifications: College or University degree	Qualifications: College or University degree || ||	TRUE	igd	322	461460	0.00254312	60966740	1.4e-09	12	ukb-b-19953	Body mass index (BMI) || id:ukb-b-19953	TRUE	reported	igd	2	TRUE
250	rs429343	G	A	G	A	-0.0173795	0.000210232	0.576573	0.576641	FALSE	FALSE	FALSE	ukb-b-16489	2	147903382	0.000961576	458079	0.83	Qualifications: College or University degree || id:ukb-b-16489	Qualifications: College or University degree	Qualifications: College or University degree || ||	TRUE	igd	61	461460	0.00199729	147903382	3.3e-18	2	ukb-b-19953	Body mass index (BMI) || id:ukb-b-19953	TRUE	reported	igd	2	TRUE
252	rs4307239	G	A	G	A	0.0121413	0.00025975	0.458941	0.458869	FALSE	FALSE	FALSE	ukb-b-16489	7	24354300	0.000955641	458079	0.79	Qualifications: College or University degree || id:ukb-b-16489	Qualifications: College or University degree	Qualifications: College or University degree || ||	TRUE	igd	219	461460	0.00198816	24354300	1e-09	7	ukb-b-19953	Body mass index (BMI) || id:ukb-b-19953	TRUE	reported	igd	2	TRUE
255	rs4456769	T	C	T	C	0.0146111	-0.00186523	0.333444	0.333414	FALSE	FALSE	FALSE	ukb-b-16489	20	25190777	0.00100963	458079	0.0649995	Qualifications: College or University degree || id:ukb-b-16489	Qualifications: College or University degree	Qualifications: College or University degree || ||	TRUE	igd	451	461460	0.00210138	25190777	3.6e-12	20	ukb-b-19953	Body mass index (BMI) || id:ukb-b-19953	TRUE	reported	igd	2	TRUE
256	rs4477562	T	C	T	C	0.0296118	8.41e-05	0.128644	0.128627	FALSE	FALSE	FALSE	ukb-b-16489	13	54104968	0.00143238	458079	0.95	Qualifications: College or University degree || id:ukb-b-16489	Qualifications: College or University degree	Qualifications: College or University degree || ||	TRUE	igd	336	461460	0.00298011	54104968	2.9e-23	13	ukb-b-19953	Body mass index (BMI) || id:ukb-b-19953	TRUE	reported	igd	2	TRUE
257	rs4482463	A	C	A	C	-0.0313175	0.000506878	0.923002	0.923006	FALSE	FALSE	FALSE	ukb-b-16489	2	205375909	0.00178472	458079	0.780001	Qualifications: College or University degree || id:ukb-b-16489	Qualifications: College or University degree	Qualifications: College or University degree || ||	TRUE	igd	81	461460	0.00370692	205375909	3e-17	2	ukb-b-19953	Body mass index (BMI) || id:ukb-b-19953	TRUE	reported	igd	2	TRUE
260	rs4648450	A	C	A	C	-0.014837	0.000584003	0.466824	0.466793	FALSE	FALSE	FALSE	ukb-b-16489	1	2723214	0.000956937	458079	0.54	Qualifications: College or University degree || id:ukb-b-16489	Qualifications: College or University degree	Qualifications: College or University degree || ||	TRUE	igd	25	461460	0.00198775	2723214	8.4e-14	1	ukb-b-19953	Body mass index (BMI) || id:ukb-b-19953	TRUE	reported	igd	2	TRUE
263	rs4722398	T	C	T	C	0.0186993	0.00109667	0.136137	0.136118	FALSE	FALSE	FALSE	ukb-b-16489	7	3125220	0.0013821	458079	0.43	Qualifications: College or University degree || id:ukb-b-16489	Qualifications: College or University degree	Qualifications: College or University degree || ||	TRUE	igd	203	461460	0.00287545	3125220	7.9e-11	7	ukb-b-19953	Body mass index (BMI) || id:ukb-b-19953	TRUE	reported	igd	2	TRUE
264	rs4737188	T	A	T	A	-0.0124447	0.00120789	0.473864	0.473855	FALSE	TRUE	TRUE	ukb-b-16489	8	64756657	0.000953134	458079	0.21	Qualifications: College or University degree || id:ukb-b-16489	Qualifications: College or University degree	Qualifications: College or University degree || ||	TRUE	igd	231	461460	0.00198274	64756657	3.5e-10	8	ukb-b-19953	Body mass index (BMI) || id:ukb-b-19953	TRUE	reported	igd	2	FALSE
265	rs4764949	G	A	G	A	-0.0183924	-0.000736611	0.325892	0.325924	FALSE	FALSE	FALSE	ukb-b-16489	12	103658096	0.00101531	458079	0.47	Qualifications: College or University degree || id:ukb-b-16489	Qualifications: College or University degree	Qualifications: College or University degree || ||	TRUE	igd	330	461460	0.00211197	103658096	3.1e-18	12	ukb-b-19953	Body mass index (BMI) || id:ukb-b-19953	TRUE	reported	igd	2	TRUE
267	rs4820410	G	A	G	A	-0.0177457	-0.00156219	0.345317	0.34539	FALSE	FALSE	FALSE	ukb-b-16489	22	40690385	0.00100134	458079	0.12	Qualifications: College or University degree || id:ukb-b-16489	Qualifications: College or University degree	Qualifications: College or University degree || ||	TRUE	igd	457	461460	0.00208527	40690385	1.7e-17	22	ukb-b-19953	Body mass index (BMI) || id:ukb-b-19953	TRUE	reported	igd	2	TRUE
268	rs4832298	T	C	T	C	-0.015965	0.000328349	0.686142	0.686237	FALSE	FALSE	FALSE	ukb-b-16489	2	86764004	0.00102192	458079	0.75	Qualifications: College or University degree || id:ukb-b-16489	Qualifications: College or University degree	Qualifications: College or University degree || ||	TRUE	igd	66	461460	0.00212268	86764004	5.4e-14	2	ukb-b-19953	Body mass index (BMI) || id:ukb-b-19953	TRUE	reported	igd	2	TRUE
269	rs4858940	C	T	C	T	0.0229281	-0.00120108	0.885569	0.8855	FALSE	FALSE	FALSE	ukb-b-16489	3	88254820	0.0014911	458079	0.42	Qualifications: College or University degree || id:ukb-b-16489	Qualifications: College or University degree	Qualifications: College or University degree || ||	TRUE	igd	109	461460	0.00309976	88254820	1.4e-13	3	ukb-b-19953	Body mass index (BMI) || id:ukb-b-19953	TRUE	reported	igd	2	TRUE
270	rs4876611	G	A	G	A	0.0197549	-0.000182997	0.720243	0.720251	FALSE	FALSE	FALSE	ukb-b-16489	8	116671848	0.00106008	458079	0.86	Qualifications: College or University degree || id:ukb-b-16489	Qualifications: College or University degree	Qualifications: College or University degree || ||	TRUE	igd	233	461460	0.00220502	116671848	3.3e-19	8	ukb-b-19953	Body mass index (BMI) || id:ukb-b-19953	TRUE	reported	igd	2	TRUE
271	rs4929923	C	T	C	T	0.0189424	-0.0020265	0.645204	0.645161	FALSE	FALSE	FALSE	ukb-b-16489	11	8639200	0.000992737	458079	0.0409996	Qualifications: College or University degree || id:ukb-b-16489	Qualifications: College or University degree	Qualifications: College or University degree || ||	TRUE	igd	299	461460	0.00206436	8639200	4.5e-20	11	ukb-b-19953	Body mass index (BMI) || id:ukb-b-19953	TRUE	reported	igd	2	TRUE
272	rs5011579	G	C	G	C	0.0140268	0.00131175	0.715152	0.7151	FALSE	TRUE	FALSE	ukb-b-16489	16	69187318	0.00105519	458079	0.21	Qualifications: College or University degree || id:ukb-b-16489	Qualifications: College or University degree	Qualifications: College or University degree || ||	TRUE	igd	397	461460	0.00219322	69187318	1.6e-10	16	ukb-b-19953	Body mass index (BMI) || id:ukb-b-19953	TRUE	reported	igd	2	TRUE
274	rs529200	G	A	G	A	0.0168965	-0.00186618	0.527829	0.527876	FALSE	FALSE	FALSE	ukb-b-16489	3	173114305	0.000952132	458079	0.05	Qualifications: College or University degree || id:ukb-b-16489	Qualifications: College or University degree	Qualifications: College or University degree || ||	TRUE	igd	88	461460	0.0019785	173114305	1.3e-17	3	ukb-b-19953	Body mass index (BMI) || id:ukb-b-19953	TRUE	reported	igd	2	TRUE
275	rs539515	C	A	C	A	0.0495291	-0.00226531	0.204942	0.204895	FALSE	FALSE	FALSE	ukb-b-16489	1	177889025	0.00117605	458079	0.0539995	Qualifications: College or University degree || id:ukb-b-16489	Qualifications: College or University degree	Qualifications: College or University degree || ||	TRUE	igd	35	461460	0.0024426	177889025	2e-91	1	ukb-b-19953	Body mass index (BMI) || id:ukb-b-19953	TRUE	reported	igd	2	TRUE
276	rs55707359	G	T	G	T	0.0531292	-0.00119091	0.015432	0.0154	FALSE	FALSE	FALSE	ukb-b-16489	11	46159333	0.00391054	458079	0.760001	Qualifications: College or University degree || id:ukb-b-16489	Qualifications: College or University degree	Qualifications: College or University degree || ||	TRUE	igd	291	461460	0.00812381	46159333	6.2e-11	11	ukb-b-19953	Body mass index (BMI) || id:ukb-b-19953	TRUE	reported	igd	2	TRUE
279	rs55769038	A	G	A	G	0.0160961	0.000838227	0.590384	0.590332	FALSE	FALSE	FALSE	ukb-b-16489	11	13331808	0.000967227	458079	0.39	Qualifications: College or University degree || id:ukb-b-16489	Qualifications: College or University degree	Qualifications: College or University degree || ||	TRUE	igd	300	461460	0.00201096	13331808	1.2e-15	11	ukb-b-19953	Body mass index (BMI) || id:ukb-b-19953	TRUE	reported	igd	2	TRUE
281	rs559231	T	G	T	G	0.0134907	0.000988996	0.393053	0.393093	FALSE	FALSE	FALSE	ukb-b-16489	18	39644247	0.00097829	458079	0.31	Qualifications: College or University degree || id:ukb-b-16489	Qualifications: College or University degree	Qualifications: College or University degree || ||	TRUE	igd	428	461460	0.00203562	39644247	3.4e-11	18	ukb-b-19953	Body mass index (BMI) || id:ukb-b-19953	TRUE	reported	igd	2	TRUE
282	rs55966114	T	C	T	C	0.0145885	0.00074499	0.192958	0.192966	FALSE	FALSE	FALSE	ukb-b-16489	12	97584357	0.00120833	458079	0.54	Qualifications: College or University degree || id:ukb-b-16489	Qualifications: College or University degree	Qualifications: College or University degree || ||	TRUE	igd	325	461460	0.00251342	97584357	6.5e-09	12	ukb-b-19953	Body mass index (BMI) || id:ukb-b-19953	TRUE	reported	igd	2	TRUE
283	rs56038322	A	G	A	G	0.0139276	-0.000179217	0.31062	0.310661	FALSE	FALSE	FALSE	ukb-b-16489	3	69925128	0.00103372	458079	0.86	Qualifications: College or University degree || id:ukb-b-16489	Qualifications: College or University degree	Qualifications: College or University degree || ||	TRUE	igd	91	461460	0.00214833	69925128	9e-11	3	ukb-b-19953	Body mass index (BMI) || id:ukb-b-19953	TRUE	reported	igd	2	TRUE
286	rs56143236	T	C	T	C	0.0126667	-0.000546715	0.256388	0.25635	FALSE	FALSE	FALSE	ukb-b-16489	3	157020444	0.00109018	458079	0.62	Qualifications: College or University degree || id:ukb-b-16489	Qualifications: College or University degree	Qualifications: College or University degree || ||	TRUE	igd	104	461460	0.00226533	157020444	2.3e-08	3	ukb-b-19953	Body mass index (BMI) || id:ukb-b-19953	TRUE	reported	igd	2	TRUE
287	rs56161855	T	A	T	A	0.0224575	-0.00171538	0.132847	0.132842	FALSE	TRUE	FALSE	ukb-b-16489	17	46288649	0.00140197	458079	0.22	Qualifications: College or University degree || id:ukb-b-16489	Qualifications: College or University degree	Qualifications: College or University degree || ||	TRUE	igd	410	461460	0.00291784	46288649	1.4e-14	17	ukb-b-19953	Body mass index (BMI) || id:ukb-b-19953	TRUE	reported	igd	2	TRUE
289	rs56352336	C	T	C	T	-0.016327	-0.000711601	0.154894	0.154833	FALSE	FALSE	FALSE	ukb-b-16489	19	19352155	0.00132179	458079	0.59	Qualifications: College or University degree || id:ukb-b-16489	Qualifications: College or University degree	Qualifications: College or University degree || ||	TRUE	igd	434	461460	0.00275021	19352155	2.9e-09	19	ukb-b-19953	Body mass index (BMI) || id:ukb-b-19953	TRUE	reported	igd	2	TRUE
290	rs56399737	T	C	T	C	-0.0161325	0.00190823	0.449124	0.449099	FALSE	FALSE	FALSE	ukb-b-16489	13	33381721	0.000959594	458079	0.0470002	Qualifications: College or University degree || id:ukb-b-16489	Qualifications: College or University degree	Qualifications: College or University degree || ||	TRUE	igd	338	461460	0.00199646	33381721	6.4e-16	13	ukb-b-19953	Body mass index (BMI) || id:ukb-b-19953	TRUE	reported	igd	2	TRUE
293	rs56930105	T	C	T	C	0.0157557	-0.00230899	0.139295	0.139255	FALSE	FALSE	FALSE	ukb-b-16489	2	10982487	0.00137805	458079	0.0940005	Qualifications: College or University degree || id:ukb-b-16489	Qualifications: College or University degree	Qualifications: College or University degree || ||	TRUE	igd	73	461460	0.00286187	10982487	3.7e-08	2	ukb-b-19953	Body mass index (BMI) || id:ukb-b-19953	TRUE	reported	igd	2	TRUE
294	rs57636386	C	T	C	T	-0.0412553	0.00171132	0.08383	0.083849	FALSE	FALSE	FALSE	ukb-b-16489	18	58048295	0.00172187	458079	0.32	Qualifications: College or University degree || id:ukb-b-16489	Qualifications: College or University degree	Qualifications: College or University degree || ||	TRUE	igd	423	461460	0.00358326	58048295	1.1e-30	18	ukb-b-19953	Body mass index (BMI) || id:ukb-b-19953	TRUE	reported	igd	2	TRUE
295	rs57989773	C	T	C	T	0.0133488	0.000317147	0.244995	0.245045	FALSE	FALSE	FALSE	ukb-b-16489	6	100629078	0.00113647	458079	0.780001	Qualifications: College or University degree || id:ukb-b-16489	Qualifications: College or University degree	Qualifications: College or University degree || ||	TRUE	igd	178	461460	0.00236315	100629078	1.6e-08	6	ukb-b-19953	Body mass index (BMI) || id:ukb-b-19953	TRUE	reported	igd	2	TRUE
298	rs59086897	A	T	A	T	0.033385	-0.000364411	0.487541	0.487532	FALSE	TRUE	TRUE	ukb-b-16489	2	25145173	0.000948474	458079	0.7	Qualifications: College or University degree || id:ukb-b-16489	Qualifications: College or University degree	Qualifications: College or University degree || ||	TRUE	igd	74	461460	0.00196986	25145173	2e-64	2	ukb-b-19953	Body mass index (BMI) || id:ukb-b-19953	TRUE	reported	igd	2	FALSE
300	rs594024	C	T	C	T	-0.0146771	-0.000232512	0.554162	0.55414	FALSE	FALSE	FALSE	ukb-b-16489	11	69443822	0.000957387	458079	0.81	Qualifications: College or University degree || id:ukb-b-16489	Qualifications: College or University degree	Qualifications: College or University degree || ||	TRUE	igd	305	461460	0.00199081	69443822	1.7e-13	11	ukb-b-19953	Body mass index (BMI) || id:ukb-b-19953	TRUE	reported	igd	2	TRUE
301	rs6023655	G	A	G	A	-0.0147346	0.00130562	0.765741	0.765739	FALSE	FALSE	FALSE	ukb-b-16489	20	53479658	0.00112909	458079	0.25	Qualifications: College or University degree || id:ukb-b-16489	Qualifications: College or University degree	Qualifications: College or University degree || ||	TRUE	igd	447	461460	0.00234997	53479658	3.6e-10	20	ukb-b-19953	Body mass index (BMI) || id:ukb-b-19953	TRUE	reported	igd	2	TRUE
302	rs60764613	T	G	T	G	0.02099	-0.00066318	0.144883	0.144878	FALSE	FALSE	FALSE	ukb-b-16489	18	1839911	0.00135875	458079	0.630001	Qualifications: College or University degree || id:ukb-b-16489	Qualifications: College or University degree	Qualifications: College or University degree || ||	TRUE	igd	427	461460	0.00282688	1839911	1.1e-13	18	ukb-b-19953	Body mass index (BMI) || id:ukb-b-19953	TRUE	reported	igd	2	TRUE
303	rs61740466	A	G	A	G	-0.0135153	0.00128442	0.237203	0.237203	FALSE	FALSE	FALSE	ukb-b-16489	1	19934900	0.00111616	458079	0.25	Qualifications: College or University degree || id:ukb-b-16489	Qualifications: College or University degree	Qualifications: College or University degree || ||	TRUE	igd	18	461460	0.00231885	19934900	5.6e-09	1	ukb-b-19953	Body mass index (BMI) || id:ukb-b-19953	TRUE	reported	igd	2	TRUE
305	rs61828641	A	G	A	G	0.0224585	0.000678569	0.10925	0.10926	FALSE	FALSE	FALSE	ukb-b-16489	1	174321997	0.00152069	458079	0.66	Qualifications: College or University degree || id:ukb-b-16489	Qualifications: College or University degree	Qualifications: College or University degree || ||	TRUE	igd	8	461460	0.00315913	174321997	1.2e-12	1	ukb-b-19953	Body mass index (BMI) || id:ukb-b-19953	TRUE	reported	igd	2	TRUE
308	rs61992671	G	A	G	A	-0.0161925	-0.000851897	0.49195	0.492065	FALSE	FALSE	FALSE	ukb-b-16489	14	101531854	0.000994318	458079	0.39	Qualifications: College or University degree || id:ukb-b-16489	Qualifications: College or University degree	Qualifications: College or University degree || ||	TRUE	igd	360	461460	0.00206924	101531854	5.1e-15	14	ukb-b-19953	Body mass index (BMI) || id:ukb-b-19953	TRUE	reported	igd	2	TRUE
310	rs62020775	A	T	A	T	-0.0165665	0.0017634	0.14168	0.141671	FALSE	TRUE	FALSE	ukb-b-16489	15	89960286	0.00137589	458079	0.2	Qualifications: College or University degree || id:ukb-b-16489	Qualifications: College or University degree	Qualifications: College or University degree || ||	TRUE	igd	374	461460	0.0028635	89960286	7.2e-09	15	ukb-b-19953	Body mass index (BMI) || id:ukb-b-19953	TRUE	reported	igd	2	TRUE
312	rs62107261	C	T	C	T	-0.0911559	0.000367205	0.048327	0.048361	FALSE	FALSE	FALSE	ukb-b-16489	2	422144	0.00221832	458079	0.87	Qualifications: College or University degree || id:ukb-b-16489	Qualifications: College or University degree	Qualifications: College or University degree || ||	TRUE	igd	56	461460	0.00460882	422144	4.6e-87	2	ukb-b-19953	Body mass index (BMI) || id:ukb-b-19953	TRUE	reported	igd	2	TRUE
314	rs62190049	C	G	C	G	-0.0111798	0.00129829	0.390446	0.39033	FALSE	TRUE	FALSE	ukb-b-16489	2	182566998	0.000980322	458079	0.19	Qualifications: College or University degree || id:ukb-b-16489	Qualifications: College or University degree	Qualifications: College or University degree || ||	TRUE	igd	50	461460	0.00203614	182566998	4e-08	2	ukb-b-19953	Body mass index (BMI) || id:ukb-b-19953	TRUE	reported	igd	2	TRUE
315	rs62241847	G	A	G	A	-0.0124263	0.00195539	0.314443	0.314487	FALSE	FALSE	FALSE	ukb-b-16489	3	20466465	0.00102421	458079	0.0560003	Qualifications: College or University degree || id:ukb-b-16489	Qualifications: College or University degree	Qualifications: College or University degree || ||	TRUE	igd	89	461460	0.00212897	20466465	5.3e-09	3	ukb-b-19953	Body mass index (BMI) || id:ukb-b-19953	TRUE	reported	igd	2	TRUE
316	rs62246311	A	G	A	G	0.0207539	0.00170318	0.102364	0.102302	FALSE	FALSE	FALSE	ukb-b-16489	3	9498143	0.00156657	458079	0.28	Qualifications: College or University degree || id:ukb-b-16489	Qualifications: College or University degree	Qualifications: College or University degree || ||	TRUE	igd	106	461460	0.00325487	9498143	1.8e-10	3	ukb-b-19953	Body mass index (BMI) || id:ukb-b-19953	TRUE	reported	igd	2	TRUE
317	rs62379271	G	T	G	T	0.0117237	8.95e-05	0.578511	0.578492	FALSE	FALSE	FALSE	ukb-b-16489	5	105870033	0.000964488	458079	0.93	Qualifications: College or University degree || id:ukb-b-16489	Qualifications: College or University degree	Qualifications: College or University degree || ||	TRUE	igd	146	461460	0.00200557	105870033	5e-09	5	ukb-b-19953	Body mass index (BMI) || id:ukb-b-19953	TRUE	reported	igd	2	TRUE
318	rs62407562	A	T	A	T	0.0144393	-0.000238966	0.268584	0.268715	FALSE	TRUE	FALSE	ukb-b-16489	6	33530346	0.0010698	458079	0.82	Qualifications: College or University degree || id:ukb-b-16489	Qualifications: College or University degree	Qualifications: College or University degree || ||	TRUE	igd	183	461460	0.00222463	33530346	8.5e-11	6	ukb-b-19953	Body mass index (BMI) || id:ukb-b-19953	TRUE	reported	igd	2	TRUE
322	rs6545714	A	G	A	G	-0.0205219	0.00301022	0.601448	0.601447	FALSE	FALSE	FALSE	ukb-b-16489	2	59307725	0.000970623	458079	0.00189998	Qualifications: College or University degree || id:ukb-b-16489	Qualifications: College or University degree	Qualifications: College or University degree || ||	TRUE	igd	64	461460	0.00201573	59307725	2.4e-24	2	ukb-b-19953	Body mass index (BMI) || id:ukb-b-19953	TRUE	reported	igd	2	TRUE
323	rs6560906	C	T	C	T	-0.012198	-0.000340804	0.691874	0.691797	FALSE	FALSE	FALSE	ukb-b-16489	12	133414054	0.00102938	458079	0.74	Qualifications: College or University degree || id:ukb-b-16489	Qualifications: College or University degree	Qualifications: College or University degree || ||	TRUE	igd	327	461460	0.00214136	133414054	1.2e-08	12	ukb-b-19953	Body mass index (BMI) || id:ukb-b-19953	TRUE	reported	igd	2	TRUE
327	rs6597975	G	C	G	C	0.013681	-0.00140389	0.54389	0.543891	FALSE	TRUE	TRUE	ukb-b-16489	11	838842	0.000959515	458079	0.14	Qualifications: College or University degree || id:ukb-b-16489	Qualifications: College or University degree	Qualifications: College or University degree || ||	TRUE	igd	298	461460	0.00199532	838842	7.1e-12	11	ukb-b-19953	Body mass index (BMI) || id:ukb-b-19953	TRUE	reported	igd	2	FALSE
329	rs6669341	G	A	G	A	-0.0170287	-0.00112205	0.582679	0.582681	FALSE	FALSE	FALSE	ukb-b-16489	1	47678458	0.000962127	458079	0.24	Qualifications: College or University degree || id:ukb-b-16489	Qualifications: College or University degree	Qualifications: College or University degree || ||	TRUE	igd	26	461460	0.0019986	47678458	1.6e-17	1	ukb-b-19953	Body mass index (BMI) || id:ukb-b-19953	TRUE	reported	igd	2	TRUE
330	rs6682438	C	T	C	T	0.0131586	-6.72e-05	0.673081	0.672997	FALSE	FALSE	FALSE	ukb-b-16489	1	33784146	0.00101103	458079	0.95	Qualifications: College or University degree || id:ukb-b-16489	Qualifications: College or University degree	Qualifications: College or University degree || ||	TRUE	igd	19	461460	0.00210047	33784146	3.7e-10	1	ukb-b-19953	Body mass index (BMI) || id:ukb-b-19953	TRUE	reported	igd	2	TRUE
331	rs6705567	C	T	C	T	-0.0146168	0.000597021	0.37596	0.376168	FALSE	FALSE	FALSE	ukb-b-16489	2	55320173	0.000986437	458079	0.55	Qualifications: College or University degree || id:ukb-b-16489	Qualifications: College or University degree	Qualifications: College or University degree || ||	TRUE	igd	63	461460	0.00204919	55320173	9.8e-13	2	ukb-b-19953	Body mass index (BMI) || id:ukb-b-19953	TRUE	reported	igd	2	TRUE
333	rs6710091	G	C	G	C	-0.0116835	0.00138636	0.348174	0.348198	FALSE	TRUE	FALSE	ukb-b-16489	2	239597	0.000995023	458079	0.16	Qualifications: College or University degree || id:ukb-b-16489	Qualifications: College or University degree	Qualifications: College or University degree || ||	TRUE	igd	72	461460	0.00206707	239597	1.6e-08	2	ukb-b-19953	Body mass index (BMI) || id:ukb-b-19953	TRUE	reported	igd	2	TRUE
334	rs6713781	C	G	C	G	-0.0135736	0.000437541	0.401882	0.401793	FALSE	TRUE	FALSE	ukb-b-16489	2	40291940	0.000976494	458079	0.649999	Qualifications: College or University degree || id:ukb-b-16489	Qualifications: College or University degree	Qualifications: College or University degree || ||	TRUE	igd	76	461460	0.00202799	40291940	2.2e-11	2	ukb-b-19953	Body mass index (BMI) || id:ukb-b-19953	TRUE	reported	igd	2	TRUE
335	rs6725931	T	C	T	C	0.0191046	-0.0026685	0.847658	0.847638	FALSE	FALSE	FALSE	ukb-b-16489	2	220205146	0.0013209	458079	0.0430002	Qualifications: College or University degree || id:ukb-b-16489	Qualifications: College or University degree	Qualifications: College or University degree || ||	TRUE	igd	52	461460	0.00274403	220205146	3.3e-12	2	ukb-b-19953	Body mass index (BMI) || id:ukb-b-19953	TRUE	reported	igd	2	TRUE
336	rs6744646	G	A	G	A	0.0554684	-0.00129737	0.828299	0.828351	FALSE	FALSE	FALSE	ukb-b-16489	2	628504	0.00125782	458079	0.3	Qualifications: College or University degree || id:ukb-b-16489	Qualifications: College or University degree	Qualifications: College or University degree || ||	TRUE	igd	38	461460	0.00261213	628504	4.5e-100	2	ukb-b-19953	Body mass index (BMI) || id:ukb-b-19953	TRUE	reported	igd	2	TRUE
338	rs67609008	C	T	C	T	0.0170863	-0.0018967	0.283614	0.283573	FALSE	FALSE	FALSE	ukb-b-16489	10	126640936	0.00105878	458079	0.0729995	Qualifications: College or University degree || id:ukb-b-16489	Qualifications: College or University degree	Qualifications: College or University degree || ||	TRUE	igd	271	461460	0.0022021	126640936	8.6e-15	10	ukb-b-19953	Body mass index (BMI) || id:ukb-b-19953	TRUE	reported	igd	2	TRUE
339	rs6769617	T	A	T	A	-0.0135754	0.000602397	0.66386	0.663813	FALSE	TRUE	FALSE	ukb-b-16489	3	62687746	0.00100512	458079	0.55	Qualifications: College or University degree || id:ukb-b-16489	Qualifications: College or University degree	Qualifications: College or University degree || ||	TRUE	igd	108	461460	0.00208902	62687746	8.1e-11	3	ukb-b-19953	Body mass index (BMI) || id:ukb-b-19953	TRUE	reported	igd	2	TRUE
342	rs6831088	A	G	A	G	-0.0115222	0.00193434	0.640139	0.640187	FALSE	FALSE	FALSE	ukb-b-16489	4	20257769	0.000990877	458079	0.051	Qualifications: College or University degree || id:ukb-b-16489	Qualifications: College or University degree	Qualifications: College or University degree || ||	TRUE	igd	131	461460	0.0020591	20257769	2.2e-08	4	ukb-b-19953	Body mass index (BMI) || id:ukb-b-19953	TRUE	reported	igd	2	TRUE
343	rs6843852	T	C	T	C	0.0130897	-0.000148631	0.507861	0.507875	FALSE	FALSE	FALSE	ukb-b-16489	4	162132758	0.000950331	458079	0.88	Qualifications: College or University degree || id:ukb-b-16489	Qualifications: College or University degree	Qualifications: College or University degree || ||	TRUE	igd	135	461460	0.00197607	162132758	3.5e-11	4	ukb-b-19953	Body mass index (BMI) || id:ukb-b-19953	TRUE	reported	igd	2	TRUE
345	rs6922607	G	A	G	A	0.0148848	-0.00049679	0.189847	0.189802	FALSE	FALSE	FALSE	ukb-b-16489	6	142703483	0.00120965	458079	0.68	Qualifications: College or University degree || id:ukb-b-16489	Qualifications: College or University degree	Qualifications: College or University degree || ||	TRUE	igd	181	461460	0.00251479	142703483	3.2e-09	6	ukb-b-19953	Body mass index (BMI) || id:ukb-b-19953	TRUE	reported	igd	2	TRUE
347	rs6950388	A	G	A	G	0.0155219	-0.000122267	0.795086	0.795089	FALSE	FALSE	FALSE	ukb-b-16489	7	1270699	0.00117665	458079	0.92	Qualifications: College or University degree || id:ukb-b-16489	Qualifications: College or University degree	Qualifications: College or University degree || ||	TRUE	igd	209	461460	0.00244806	1270699	2.3e-10	7	ukb-b-19953	Body mass index (BMI) || id:ukb-b-19953	TRUE	reported	igd	2	TRUE
348	rs6962980	C	A	C	A	-0.0159568	0.0012292	0.556019	0.555997	FALSE	FALSE	FALSE	ukb-b-16489	7	113452183	0.00095544	458079	0.2	Qualifications: College or University degree || id:ukb-b-16489	Qualifications: College or University degree	Qualifications: College or University degree || ||	TRUE	igd	208	461460	0.00198814	113452183	1e-15	7	ukb-b-19953	Body mass index (BMI) || id:ukb-b-19953	TRUE	reported	igd	2	TRUE
349	rs698147	G	A	G	A	-0.0128512	0.00100271	0.543596	0.5437	FALSE	FALSE	FALSE	ukb-b-16489	5	3513485	0.000954615	458079	0.29	Qualifications: College or University degree || id:ukb-b-16489	Qualifications: College or University degree	Qualifications: College or University degree || ||	TRUE	igd	166	461460	0.00198514	3513485	9.6e-11	5	ukb-b-19953	Body mass index (BMI) || id:ukb-b-19953	TRUE	reported	igd	2	TRUE
350	rs7024334	G	T	G	T	-0.0138177	0.00140912	0.77914	0.779004	FALSE	FALSE	FALSE	ukb-b-16489	9	109072075	0.00114549	458079	0.22	Qualifications: College or University degree || id:ukb-b-16489	Qualifications: College or University degree	Qualifications: College or University degree || ||	TRUE	igd	247	461460	0.00238338	109072075	6.7e-09	9	ukb-b-19953	Body mass index (BMI) || id:ukb-b-19953	TRUE	reported	igd	2	TRUE
352	rs7034554	G	A	G	A	-0.0129826	-0.00107175	0.373825	0.373814	FALSE	FALSE	FALSE	ukb-b-16489	9	37081301	0.000981828	458079	0.28	Qualifications: College or University degree || id:ukb-b-16489	Qualifications: College or University degree	Qualifications: College or University degree || ||	TRUE	igd	257	461460	0.00204252	37081301	2.1e-10	9	ukb-b-19953	Body mass index (BMI) || id:ukb-b-19953	TRUE	reported	igd	2	TRUE
355	rs705158	A	T	A	T	0.0155952	0.00082108	0.244747	0.244732	FALSE	TRUE	FALSE	ukb-b-16489	10	125232995	0.001108	458079	0.46	Qualifications: College or University degree || id:ukb-b-16489	Qualifications: College or University degree	Qualifications: College or University degree || ||	TRUE	igd	281	461460	0.00230446	125232995	1.3e-11	10	ukb-b-19953	Body mass index (BMI) || id:ukb-b-19953	TRUE	reported	igd	2	TRUE
357	rs7081254	C	T	C	T	-0.0142516	0.00115885	0.205739	0.205746	FALSE	FALSE	FALSE	ukb-b-16489	10	132955696	0.00117913	458079	0.33	Qualifications: College or University degree || id:ukb-b-16489	Qualifications: College or University degree	Qualifications: College or University degree || ||	TRUE	igd	277	461460	0.00245216	132955696	6.2e-09	10	ukb-b-19953	Body mass index (BMI) || id:ukb-b-19953	TRUE	reported	igd	2	TRUE
358	rs7124681	A	C	A	C	0.0256977	-0.00032264	0.408353	0.408352	FALSE	FALSE	FALSE	ukb-b-16489	11	47529947	0.000964929	458079	0.74	Qualifications: College or University degree || id:ukb-b-16489	Qualifications: College or University degree	Qualifications: College or University degree || ||	TRUE	igd	304	461460	0.0020063	47529947	1.5e-37	11	ukb-b-19953	Body mass index (BMI) || id:ukb-b-19953	TRUE	reported	igd	2	TRUE
359	rs7132908	A	G	A	G	0.0297904	0.000205734	0.384458	0.384423	FALSE	FALSE	FALSE	ukb-b-16489	12	50263148	0.000977763	458079	0.83	Qualifications: College or University degree || id:ukb-b-16489	Qualifications: College or University degree	Qualifications: College or University degree || ||	TRUE	igd	328	461460	0.00203363	50263148	1.4e-48	12	ukb-b-19953	Body mass index (BMI) || id:ukb-b-19953	TRUE	reported	igd	2	TRUE
360	rs71495038	A	G	A	G	0.0277998	-0.0035955	0.076936	0.076961	FALSE	FALSE	FALSE	ukb-b-16489	10	33971383	0.00178328	458079	0.0439997	Qualifications: College or University degree || id:ukb-b-16489	Qualifications: College or University degree	Qualifications: College or University degree || ||	TRUE	igd	266	461460	0.00370969	33971383	6.7e-14	10	ukb-b-19953	Body mass index (BMI) || id:ukb-b-19953	TRUE	reported	igd	2	TRUE
361	rs7201895	A	G	A	G	-0.0149781	0.00133938	0.354291	0.354375	FALSE	FALSE	FALSE	ukb-b-16489	16	407723	0.0010007	458079	0.18	Qualifications: College or University degree || id:ukb-b-16489	Qualifications: College or University degree	Qualifications: College or University degree || ||	TRUE	igd	399	461460	0.00207999	407723	6e-13	16	ukb-b-19953	Body mass index (BMI) || id:ukb-b-19953	TRUE	reported	igd	2	TRUE
363	rs7218014	C	T	C	T	0.0189524	-0.00229535	0.197305	0.197207	FALSE	FALSE	FALSE	ukb-b-16489	17	65832016	0.00119777	458079	0.0549997	Qualifications: College or University degree || id:ukb-b-16489	Qualifications: College or University degree	Qualifications: College or University degree || ||	TRUE	igd	417	461460	0.00249216	65832016	2.9e-14	17	ukb-b-19953	Body mass index (BMI) || id:ukb-b-19953	TRUE	reported	igd	2	TRUE
365	rs723672	T	C	T	C	0.0111273	0.000426981	0.43151	0.431447	FALSE	FALSE	FALSE	ukb-b-16489	12	2161561	0.000965026	458079	0.66	Qualifications: College or University degree || id:ukb-b-16489	Qualifications: College or University degree	Qualifications: College or University degree || ||	TRUE	igd	315	461460	0.00200698	2161561	3e-08	12	ukb-b-19953	Body mass index (BMI) || id:ukb-b-19953	TRUE	reported	igd	2	TRUE
366	rs7250833	T	C	T	C	0.0135041	7.08e-05	0.288866	0.288836	FALSE	FALSE	FALSE	ukb-b-16489	19	33937277	0.00105128	458079	0.95	Qualifications: College or University degree || id:ukb-b-16489	Qualifications: College or University degree	Qualifications: College or University degree || ||	TRUE	igd	435	461460	0.002188	33937277	6.7e-10	19	ukb-b-19953	Body mass index (BMI) || id:ukb-b-19953	TRUE	reported	igd	2	TRUE
367	rs7259070	C	T	C	T	0.021869	0.00168163	0.596062	0.596018	FALSE	FALSE	FALSE	ukb-b-16489	19	47562509	0.000978411	458079	0.0860003	Qualifications: College or University degree || id:ukb-b-16489	Qualifications: College or University degree	Qualifications: College or University degree || ||	TRUE	igd	437	461460	0.00203628	47562509	6.6e-27	19	ukb-b-19953	Body mass index (BMI) || id:ukb-b-19953	TRUE	reported	igd	2	TRUE
370	rs72673947	G	A	G	A	0.0218864	-0.00309087	0.107031	0.107041	FALSE	FALSE	FALSE	ukb-b-16489	8	118884379	0.0015453	458079	0.0449997	Qualifications: College or University degree || id:ukb-b-16489	Qualifications: College or University degree	Qualifications: College or University degree || ||	TRUE	igd	234	461460	0.00321496	118884379	9.9e-12	8	ukb-b-19953	Body mass index (BMI) || id:ukb-b-19953	TRUE	reported	igd	2	TRUE
371	rs72892910	T	G	T	G	0.0387798	-0.000313745	0.172232	0.172208	FALSE	FALSE	FALSE	ukb-b-16489	6	50816887	0.0012605	458079	0.8	Qualifications: College or University degree || id:ukb-b-16489	Qualifications: College or University degree	Qualifications: College or University degree || ||	TRUE	igd	190	461460	0.00262053	50816887	1.5e-49	6	ukb-b-19953	Body mass index (BMI) || id:ukb-b-19953	TRUE	reported	igd	2	TRUE
372	rs72976986	A	G	A	G	-0.0232257	0.00184362	0.190123	0.190083	FALSE	FALSE	FALSE	ukb-b-16489	19	4050424	0.0012239	458079	0.13	Qualifications: College or University degree || id:ukb-b-16489	Qualifications: College or University degree	Qualifications: College or University degree || ||	TRUE	igd	433	461460	0.00254712	4050424	7.6e-20	19	ukb-b-19953	Body mass index (BMI) || id:ukb-b-19953	TRUE	reported	igd	2	TRUE
373	rs73026725	A	C	A	C	-0.022318	-0.00123326	0.153534	0.153587	FALSE	FALSE	FALSE	ukb-b-16489	19	31017686	0.00132133	458079	0.35	Qualifications: College or University degree || id:ukb-b-16489	Qualifications: College or University degree	Qualifications: College or University degree || ||	TRUE	igd	439	461460	0.00275052	31017686	4.9e-16	19	ukb-b-19953	Body mass index (BMI) || id:ukb-b-19953	TRUE	reported	igd	2	TRUE
375	rs7306534	A	G	A	G	-0.0112754	0.000818322	0.621712	0.621737	FALSE	FALSE	FALSE	ukb-b-16489	12	68107914	0.000987702	458079	0.41	Qualifications: College or University degree || id:ukb-b-16489	Qualifications: College or University degree	Qualifications: College or University degree || ||	TRUE	igd	333	461460	0.00205437	68107914	4.1e-08	12	ukb-b-19953	Body mass index (BMI) || id:ukb-b-19953	TRUE	reported	igd	2	TRUE
376	rs73124396	C	T	C	T	-0.0154472	0.00226796	0.205144	0.205097	FALSE	FALSE	FALSE	ukb-b-16489	7	71579606	0.00117996	458079	0.0549997	Qualifications: College or University degree || id:ukb-b-16489	Qualifications: College or University degree	Qualifications: College or University degree || ||	TRUE	igd	217	461460	0.0024548	71579606	3.1e-10	7	ukb-b-19953	Body mass index (BMI) || id:ukb-b-19953	TRUE	reported	igd	2	TRUE
377	rs73142879	T	C	T	C	-0.0266936	0.00238909	0.192297	0.192272	FALSE	FALSE	FALSE	ukb-b-16489	20	51195932	0.00121214	458079	0.0490004	Qualifications: College or University degree || id:ukb-b-16489	Qualifications: College or University degree	Qualifications: College or University degree || ||	TRUE	igd	444	461460	0.00252257	51195932	3.6e-26	20	ukb-b-19953	Body mass index (BMI) || id:ukb-b-19953	TRUE	reported	igd	2	TRUE
378	rs73193736	G	A	G	A	-0.0177165	0.00175193	0.243934	0.243976	FALSE	FALSE	FALSE	ukb-b-16489	12	108294381	0.00111534	458079	0.12	Qualifications: College or University degree || id:ukb-b-16489	Qualifications: College or University degree	Qualifications: College or University degree || ||	TRUE	igd	331	461460	0.00232002	108294381	2.2e-14	12	ukb-b-19953	Body mass index (BMI) || id:ukb-b-19953	TRUE	reported	igd	2	TRUE
379	rs73213484	T	A	T	A	-0.0225766	0.00227817	0.141236	0.141202	FALSE	TRUE	FALSE	ukb-b-16489	4	28489339	0.00136494	458079	0.0949992	Qualifications: College or University degree || id:ukb-b-16489	Qualifications: College or University degree	Qualifications: College or University degree || ||	TRUE	igd	126	461460	0.0028364	28489339	1.7e-15	4	ukb-b-19953	Body mass index (BMI) || id:ukb-b-19953	TRUE	reported	igd	2	TRUE
382	rs73601548	T	C	T	C	0.0177354	0.00161895	0.114527	0.114538	FALSE	FALSE	FALSE	ukb-b-16489	10	18549889	0.00149835	458079	0.28	Qualifications: College or University degree || id:ukb-b-16489	Qualifications: College or University degree	Qualifications: College or University degree || ||	TRUE	igd	280	461460	0.00311639	18549889	1.3e-08	10	ukb-b-19953	Body mass index (BMI) || id:ukb-b-19953	TRUE	reported	igd	2	TRUE
385	rs745249	T	C	T	C	0.0176118	-0.00193473	0.281945	0.281903	FALSE	FALSE	FALSE	ukb-b-16489	2	105460333	0.00105796	458079	0.0669993	Qualifications: College or University degree || id:ukb-b-16489	Qualifications: College or University degree	Qualifications: College or University degree || ||	TRUE	igd	48	461460	0.00219724	105460333	1.1e-15	2	ukb-b-19953	Body mass index (BMI) || id:ukb-b-19953	TRUE	reported	igd	2	TRUE
386	rs74750282	C	T	C	T	-0.0196382	-0.00219247	0.086623	0.086618	FALSE	FALSE	FALSE	ukb-b-16489	7	114744463	0.0016946	458079	0.2	Qualifications: College or University degree || id:ukb-b-16489	Qualifications: College or University degree	Qualifications: College or University degree || ||	TRUE	igd	212	461460	0.00352561	114744463	2.5e-08	7	ukb-b-19953	Body mass index (BMI) || id:ukb-b-19953	TRUE	reported	igd	2	TRUE
388	rs7516554	T	C	T	C	0.0120066	-0.00102422	0.399941	0.399976	FALSE	FALSE	FALSE	ukb-b-16489	1	210301331	0.000970335	458079	0.29	Qualifications: College or University degree || id:ukb-b-16489	Qualifications: College or University degree	Qualifications: College or University degree || ||	TRUE	igd	24	461460	0.00201565	210301331	2.6e-09	1	ukb-b-19953	Body mass index (BMI) || id:ukb-b-19953	TRUE	reported	igd	2	TRUE
389	rs7519259	A	G	A	G	0.0140028	-0.00227618	0.52836	0.528419	FALSE	FALSE	FALSE	ukb-b-16489	1	66434743	0.000954965	458079	0.017	Qualifications: College or University degree || id:ukb-b-16489	Qualifications: College or University degree	Qualifications: College or University degree || ||	TRUE	igd	20	461460	0.00198381	66434743	1.7e-12	1	ukb-b-19953	Body mass index (BMI) || id:ukb-b-19953	TRUE	reported	igd	2	TRUE
391	rs754635	G	C	G	C	0.0219925	0.00128684	0.886582	0.886569	FALSE	TRUE	FALSE	ukb-b-16489	3	42305131	0.00149612	458079	0.39	Qualifications: College or University degree || id:ukb-b-16489	Qualifications: College or University degree	Qualifications: College or University degree || ||	TRUE	igd	115	461460	0.0031093	42305131	1.5e-12	3	ukb-b-19953	Body mass index (BMI) || id:ukb-b-19953	TRUE	reported	igd	2	TRUE
393	rs7568228	C	G	C	G	-0.0119625	0.0028665	0.52717	0.527046	FALSE	TRUE	TRUE	ukb-b-16489	2	236848488	0.000949801	458079	0.0025	Qualifications: College or University degree || id:ukb-b-16489	Qualifications: College or University degree	Qualifications: College or University degree || ||	TRUE	igd	55	461460	0.00197288	236848488	1.3e-09	2	ukb-b-19953	Body mass index (BMI) || id:ukb-b-19953	TRUE	reported	igd	2	FALSE
395	rs76183894	C	T	C	T	-0.0219584	-0.000953321	0.080747	0.080784	FALSE	FALSE	FALSE	ukb-b-16489	3	114371939	0.00175327	458079	0.59	Qualifications: College or University degree || id:ukb-b-16489	Qualifications: College or University degree	Qualifications: College or University degree || ||	TRUE	igd	101	461460	0.00364437	114371939	1.7e-09	3	ukb-b-19953	Body mass index (BMI) || id:ukb-b-19953	TRUE	reported	igd	2	TRUE
396	rs7619139	A	T	A	T	0.0134537	-0.00103044	0.588616	0.588629	FALSE	TRUE	FALSE	ukb-b-16489	3	25110415	0.00096755	458079	0.29	Qualifications: College or University degree || id:ukb-b-16489	Qualifications: College or University degree	Qualifications: College or University degree || ||	TRUE	igd	82	461460	0.00201061	25110415	2.2e-11	3	ukb-b-19953	Body mass index (BMI) || id:ukb-b-19953	TRUE	reported	igd	2	TRUE
397	rs765874	A	T	A	T	-0.0120592	-0.00086698	0.489362	0.48942	FALSE	TRUE	TRUE	ukb-b-16489	6	143185557	0.000950163	458079	0.36	Qualifications: College or University degree || id:ukb-b-16489	Qualifications: College or University degree	Qualifications: College or University degree || ||	TRUE	igd	196	461460	0.00197569	143185557	1e-09	6	ukb-b-19953	Body mass index (BMI) || id:ukb-b-19953	TRUE	reported	igd	2	FALSE
398	rs76702514	G	C	G	C	-0.0164862	0.000356786	0.210623	0.210605	FALSE	TRUE	FALSE	ukb-b-16489	1	195148296	0.001171	458079	0.760001	Qualifications: College or University degree || id:ukb-b-16489	Qualifications: College or University degree	Qualifications: College or University degree || ||	TRUE	igd	29	461460	0.00243278	195148296	1.2e-11	1	ukb-b-19953	Body mass index (BMI) || id:ukb-b-19953	TRUE	reported	igd	2	TRUE
399	rs7683836	A	G	A	G	-0.0122469	0.000468627	0.557215	0.557178	FALSE	FALSE	FALSE	ukb-b-16489	4	180167906	0.000958929	458079	0.630001	Qualifications: College or University degree || id:ukb-b-16489	Qualifications: College or University degree	Qualifications: College or University degree || ||	TRUE	igd	130	461460	0.00199427	180167906	8.2e-10	4	ukb-b-19953	Body mass index (BMI) || id:ukb-b-19953	TRUE	reported	igd	2	TRUE
400	rs7704382	G	C	G	C	0.0120126	-0.00215932	0.433528	0.433496	FALSE	TRUE	TRUE	ukb-b-16489	5	112448114	0.000959968	458079	0.0239999	Qualifications: College or University degree || id:ukb-b-16489	Qualifications: College or University degree	Qualifications: College or University degree || ||	TRUE	igd	147	461460	0.00199631	112448114	1.8e-09	5	ukb-b-19953	Body mass index (BMI) || id:ukb-b-19953	TRUE	reported	igd	2	FALSE
401	rs7707394	A	G	A	G	-0.0192522	0.0022158	0.35732	0.357278	FALSE	FALSE	FALSE	ukb-b-16489	5	74472939	0.000989898	458079	0.025	Qualifications: College or University degree || id:ukb-b-16489	Qualifications: College or University degree	Qualifications: College or University degree || ||	TRUE	igd	156	461460	0.00205858	74472939	8.6e-21	5	ukb-b-19953	Body mass index (BMI) || id:ukb-b-19953	TRUE	reported	igd	2	TRUE
402	rs7708584	G	A	G	A	-0.0159321	0.000239797	0.572344	0.572359	FALSE	FALSE	FALSE	ukb-b-16489	5	153543466	0.000959269	458079	0.8	Qualifications: College or University degree || id:ukb-b-16489	Qualifications: College or University degree	Qualifications: College or University degree || ||	TRUE	igd	159	461460	0.0019949	153543466	1.4e-15	5	ukb-b-19953	Body mass index (BMI) || id:ukb-b-19953	TRUE	reported	igd	2	TRUE
403	rs7761673	A	T	A	T	-0.0135915	-0.00158658	0.21988	0.219863	FALSE	TRUE	FALSE	ukb-b-16489	6	70357368	0.00114959	458079	0.17	Qualifications: College or University degree || id:ukb-b-16489	Qualifications: College or University degree	Qualifications: College or University degree || ||	TRUE	igd	195	461460	0.0023901	70357368	1.3e-08	6	ukb-b-19953	Body mass index (BMI) || id:ukb-b-19953	TRUE	reported	igd	2	TRUE
405	rs7774	A	C	A	C	0.014988	-0.000696025	0.310467	0.310385	FALSE	FALSE	FALSE	ukb-b-16489	17	4801163	0.00103379	458079	0.5	Qualifications: College or University degree || id:ukb-b-16489	Qualifications: College or University degree	Qualifications: College or University degree || ||	TRUE	igd	403	461460	0.00215169	4801163	3.3e-12	17	ukb-b-19953	Body mass index (BMI) || id:ukb-b-19953	TRUE	reported	igd	2	TRUE
406	rs7776021	A	G	A	G	0.0123701	-0.001779	0.287599	0.287599	FALSE	FALSE	FALSE	ukb-b-16489	6	73742152	0.00104973	458079	0.0899995	Qualifications: College or University degree || id:ukb-b-16489	Qualifications: College or University degree	Qualifications: College or University degree || ||	TRUE	igd	187	461460	0.00218251	73742152	1.4e-08	6	ukb-b-19953	Body mass index (BMI) || id:ukb-b-19953	TRUE	reported	igd	2	TRUE
407	rs7802342	G	T	G	T	0.0122748	0.000586163	0.288566	0.288647	FALSE	FALSE	FALSE	ukb-b-16489	7	137435925	0.00104841	458079	0.58	Qualifications: College or University degree || id:ukb-b-16489	Qualifications: College or University degree	Qualifications: College or University degree || ||	TRUE	igd	223	461460	0.00218145	137435925	1.8e-08	7	ukb-b-19953	Body mass index (BMI) || id:ukb-b-19953	TRUE	reported	igd	2	TRUE
408	rs7805441	T	C	T	C	0.0133747	-0.00180451	0.502261	0.502158	FALSE	FALSE	FALSE	ukb-b-16489	7	78121458	0.000955788	458079	0.0589997	Qualifications: College or University degree || id:ukb-b-16489	Qualifications: College or University degree	Qualifications: College or University degree || ||	TRUE	igd	222	461460	0.00198884	78121458	1.8e-11	7	ukb-b-19953	Body mass index (BMI) || id:ukb-b-19953	TRUE	reported	igd	2	TRUE
411	rs78605811	C	A	C	A	-0.032737	0.00542532	0.05405	0.054023	FALSE	FALSE	FALSE	ukb-b-16489	3	83631491	0.0021401	458079	0.0109999	Qualifications: College or University degree || id:ukb-b-16489	Qualifications: College or University degree	Qualifications: College or University degree || ||	TRUE	igd	92	461460	0.00444673	83631491	1.8e-13	3	ukb-b-19953	Body mass index (BMI) || id:ukb-b-19953	TRUE	reported	igd	2	TRUE
412	rs7893571	T	G	T	G	0.0140553	-0.000299937	0.665897	0.665742	FALSE	FALSE	FALSE	ukb-b-16489	10	16750129	0.00101021	458079	0.77	Qualifications: College or University degree || id:ukb-b-16489	Qualifications: College or University degree	Qualifications: College or University degree || ||	TRUE	igd	265	461460	0.00210152	16750129	2.3e-11	10	ukb-b-19953	Body mass index (BMI) || id:ukb-b-19953	TRUE	reported	igd	2	TRUE
415	rs7928320	G	C	G	C	0.0243383	-0.00252071	0.056563	0.056545	FALSE	TRUE	FALSE	ukb-b-16489	11	116942753	0.00206117	458079	0.22	Qualifications: College or University degree || id:ukb-b-16489	Qualifications: College or University degree	Qualifications: College or University degree || ||	TRUE	igd	293	461460	0.00428501	116942753	1.3e-08	11	ukb-b-19953	Body mass index (BMI) || id:ukb-b-19953	TRUE	reported	igd	2	TRUE
416	rs7928320	G	C	T	C	0.0243383	-0.00107527	0.056563	0.185581	TRUE	TRUE	FALSE	ukb-b-16489	11	116942753	0.00122636	458079	0.38	Qualifications: College or University degree || id:ukb-b-16489	Qualifications: College or University degree	Qualifications: College or University degree || ||	TRUE	igd	293	461460	0.00428501	116942753	1.3e-08	11	ukb-b-19953	Body mass index (BMI) || id:ukb-b-19953	TRUE	reported	igd	2	FALSE
417	rs7944782	G	T	G	T	0.0157606	-0.00263027	0.509784	0.509832	FALSE	FALSE	FALSE	ukb-b-16489	11	130795698	0.000955793	458079	0.00589997	Qualifications: College or University degree || id:ukb-b-16489	Qualifications: College or University degree	Qualifications: College or University degree || ||	TRUE	igd	296	461460	0.00198748	130795698	2.2e-15	11	ukb-b-19953	Body mass index (BMI) || id:ukb-b-19953	TRUE	reported	igd	2	TRUE
419	rs79780963	T	C	T	C	0.0236803	-0.000443483	0.077428	0.077438	FALSE	FALSE	FALSE	ukb-b-16489	10	104952499	0.00177671	458079	0.8	Qualifications: College or University degree || id:ukb-b-16489	Qualifications: College or University degree	Qualifications: College or University degree || ||	TRUE	igd	270	461460	0.00369591	104952499	1.5e-10	10	ukb-b-19953	Body mass index (BMI) || id:ukb-b-19953	TRUE	reported	igd	2	TRUE
420	rs7996639	A	G	A	G	0.0145559	-0.000425938	0.449354	0.449367	FALSE	FALSE	FALSE	ukb-b-16489	13	97019090	0.00096252	458079	0.66	Qualifications: College or University degree || id:ukb-b-16489	Qualifications: College or University degree	Qualifications: College or University degree || ||	TRUE	igd	345	461460	0.00200245	97019090	3.6e-13	13	ukb-b-19953	Body mass index (BMI) || id:ukb-b-19953	TRUE	reported	igd	2	TRUE
421	rs80135274	T	A	T	A	0.021339	-0.000141657	0.070324	0.070288	FALSE	TRUE	FALSE	ukb-b-16489	17	5286277	0.00186508	458079	0.94	Qualifications: College or University degree || id:ukb-b-16489	Qualifications: College or University degree	Qualifications: College or University degree || ||	TRUE	igd	409	461460	0.00388113	5286277	3.8e-08	17	ukb-b-19953	Body mass index (BMI) || id:ukb-b-19953	TRUE	reported	igd	2	TRUE
422	rs8015400	A	C	A	C	0.0213422	-0.000479444	0.677097	0.677055	FALSE	FALSE	FALSE	ukb-b-16489	14	25930988	0.00101744	458079	0.64	Qualifications: College or University degree || id:ukb-b-16489	Qualifications: College or University degree	Qualifications: College or University degree || ||	TRUE	igd	355	461460	0.00211709	25930988	6.7e-24	14	ukb-b-19953	Body mass index (BMI) || id:ukb-b-19953	TRUE	reported	igd	2	TRUE
423	rs8020365	A	T	A	T	0.0251068	-0.000772546	0.220464	0.220503	FALSE	TRUE	FALSE	ukb-b-16489	14	79937216	0.00115107	458079	0.5	Qualifications: College or University degree || id:ukb-b-16489	Qualifications: College or University degree	Qualifications: College or University degree || ||	TRUE	igd	359	461460	0.00239517	79937216	1e-25	14	ukb-b-19953	Body mass index (BMI) || id:ukb-b-19953	TRUE	reported	igd	2	TRUE
424	rs8024137	T	A	T	A	0.0156329	-0.00179107	0.848207	0.84822	FALSE	TRUE	FALSE	ukb-b-16489	15	35837297	0.00133005	458079	0.18	Qualifications: College or University degree || id:ukb-b-16489	Qualifications: College or University degree	Qualifications: College or University degree || ||	TRUE	igd	376	461460	0.00276778	35837297	1.6e-08	15	ukb-b-19953	Body mass index (BMI) || id:ukb-b-19953	TRUE	reported	igd	2	TRUE
426	rs8076669	C	T	C	T	0.0140681	0.00158021	0.561561	0.561512	FALSE	FALSE	FALSE	ukb-b-16489	17	15888448	0.000959233	458079	0.0990011	Qualifications: College or University degree || id:ukb-b-16489	Qualifications: College or University degree	Qualifications: College or University degree || ||	TRUE	igd	404	461460	0.00199601	15888448	1.8e-12	17	ukb-b-19953	Body mass index (BMI) || id:ukb-b-19953	TRUE	reported	igd	2	TRUE
427	rs8089514	A	T	A	T	0.012988	-0.00210005	0.36868	0.368662	FALSE	TRUE	FALSE	ukb-b-16489	18	69224478	0.000997646	458079	0.0350002	Qualifications: College or University degree || id:ukb-b-16489	Qualifications: College or University degree	Qualifications: College or University degree || ||	TRUE	igd	420	461460	0.00207588	69224478	3.9e-10	18	ukb-b-19953	Body mass index (BMI) || id:ukb-b-19953	TRUE	reported	igd	2	TRUE
429	rs8132491	A	G	A	G	-0.015375	6.67e-05	0.313023	0.313	FALSE	FALSE	FALSE	ukb-b-16489	21	40288577	0.00105299	458079	0.95	Qualifications: College or University degree || id:ukb-b-16489	Qualifications: College or University degree	Qualifications: College or University degree || ||	TRUE	igd	454	461460	0.00219317	40288577	2.4e-12	21	ukb-b-19953	Body mass index (BMI) || id:ukb-b-19953	TRUE	reported	igd	2	TRUE
430	rs815163	C	T	C	T	-0.016485	0.000318936	0.563148	0.563146	FALSE	FALSE	FALSE	ukb-b-16489	1	190294726	0.00095594	458079	0.74	Qualifications: College or University degree || id:ukb-b-16489	Qualifications: College or University degree	Qualifications: College or University degree || ||	TRUE	igd	36	461460	0.00198582	190294726	1e-16	1	ukb-b-19953	Body mass index (BMI) || id:ukb-b-19953	TRUE	reported	igd	2	TRUE
431	rs852042	G	A	G	A	-0.0131207	-0.000756802	0.758575	0.758537	FALSE	FALSE	FALSE	ukb-b-16489	20	17091233	0.0011111	458079	0.5	Qualifications: College or University degree || id:ukb-b-16489	Qualifications: College or University degree	Qualifications: College or University degree || ||	TRUE	igd	443	461460	0.00231309	17091233	1.4e-08	20	ukb-b-19953	Body mass index (BMI) || id:ukb-b-19953	TRUE	reported	igd	2	TRUE
432	rs862320	T	C	T	C	-0.0231703	-0.000439634	0.40965	0.409661	FALSE	FALSE	FALSE	ukb-b-16489	16	69651866	0.000968511	458079	0.649999	Qualifications: College or University degree || id:ukb-b-16489	Qualifications: College or University degree	Qualifications: College or University degree || ||	TRUE	igd	392	461460	0.00201345	69651866	1.2e-30	16	ukb-b-19953	Body mass index (BMI) || id:ukb-b-19953	TRUE	reported	igd	2	TRUE
433	rs879620	T	C	T	C	0.0241136	-0.000804652	0.613237	0.613174	FALSE	FALSE	FALSE	ukb-b-16489	16	4015729	0.000979591	458079	0.41	Qualifications: College or University degree || id:ukb-b-16489	Qualifications: College or University degree	Qualifications: College or University degree || ||	TRUE	igd	385	461460	0.00203595	4015729	2.3e-32	16	ukb-b-19953	Body mass index (BMI) || id:ukb-b-19953	TRUE	reported	igd	2	TRUE
438	rs9291822	T	C	T	C	-0.014263	0.000344937	0.514868	0.514857	FALSE	FALSE	FALSE	ukb-b-16489	5	64076515	0.000959249	458079	0.719999	Qualifications: College or University degree || id:ukb-b-16489	Qualifications: College or University degree	Qualifications: College or University degree || ||	TRUE	igd	155	461460	0.00199464	64076515	8.6e-13	5	ukb-b-19953	Body mass index (BMI) || id:ukb-b-19953	TRUE	reported	igd	2	TRUE
440	rs9349235	T	C	T	C	0.0111809	-0.00021483	0.410635	0.410776	FALSE	FALSE	FALSE	ukb-b-16489	6	42516718	0.000966439	458079	0.82	Qualifications: College or University degree || id:ukb-b-16489	Qualifications: College or University degree	Qualifications: College or University degree || ||	TRUE	igd	176	461460	0.00200924	42516718	2.6e-08	6	ukb-b-19953	Body mass index (BMI) || id:ukb-b-19953	TRUE	reported	igd	2	TRUE
442	rs9388446	A	T	A	T	0.0111013	0.00274993	0.515653	0.515613	FALSE	TRUE	TRUE	ukb-b-16489	6	126064920	0.000951958	458079	0.00389996	Qualifications: College or University degree || id:ukb-b-16489	Qualifications: College or University degree	Qualifications: College or University degree || ||	TRUE	igd	201	461460	0.00197919	126064920	2e-08	6	ukb-b-19953	Body mass index (BMI) || id:ukb-b-19953	TRUE	reported	igd	2	FALSE
444	rs9478496	C	T	C	T	0.0181836	0.000318299	0.164225	0.164193	FALSE	FALSE	FALSE	ukb-b-16489	6	154333183	0.00128659	458079	0.8	Qualifications: College or University degree || id:ukb-b-16489	Qualifications: College or University degree	Qualifications: College or University degree || ||	TRUE	igd	197	461460	0.00267493	154333183	1.1e-11	6	ukb-b-19953	Body mass index (BMI) || id:ukb-b-19953	TRUE	reported	igd	2	TRUE
446	rs9522180	T	C	T	C	-0.0141095	0.00105023	0.553392	0.553451	FALSE	FALSE	FALSE	ukb-b-16489	13	111970212	0.000958053	458079	0.27	Qualifications: College or University degree || id:ukb-b-16489	Qualifications: College or University degree	Qualifications: College or University degree || ||	TRUE	igd	348	461460	0.00199325	111970212	1.5e-12	13	ukb-b-19953	Body mass index (BMI) || id:ukb-b-19953	TRUE	reported	igd	2	TRUE
447	rs9571687	A	C	A	C	-0.0135388	0.000566708	0.329363	0.329399	FALSE	FALSE	FALSE	ukb-b-16489	13	67472713	0.00101398	458079	0.58	Qualifications: College or University degree || id:ukb-b-16489	Qualifications: College or University degree	Qualifications: College or University degree || ||	TRUE	igd	343	461460	0.0021094	67472713	1.4e-10	13	ukb-b-19953	Body mass index (BMI) || id:ukb-b-19953	TRUE	reported	igd	2	TRUE
448	rs961498	C	G	C	G	0.011981	-0.00181732	0.503131	0.503151	FALSE	TRUE	TRUE	ukb-b-16489	12	107713511	0.000958405	458079	0.0580003	Qualifications: College or University degree || id:ukb-b-16489	Qualifications: College or University degree	Qualifications: College or University degree || ||	TRUE	igd	334	461460	0.00199336	107713511	1.8e-09	12	ukb-b-19953	Body mass index (BMI) || id:ukb-b-19953	TRUE	reported	igd	2	FALSE
449	rs9638713	G	A	G	A	-0.0361735	0.00251635	0.97477	0.974777	FALSE	FALSE	FALSE	ukb-b-16489	7	14645949	0.0030547	458079	0.41	Qualifications: College or University degree || id:ukb-b-16489	Qualifications: College or University degree	Qualifications: College or University degree || ||	TRUE	igd	214	461460	0.00635399	14645949	1.2e-08	7	ukb-b-19953	Body mass index (BMI) || id:ukb-b-19953	TRUE	reported	igd	2	TRUE
451	rs9830592	A	C	A	C	0.0154849	-0.0013424	0.582421	0.582391	FALSE	FALSE	FALSE	ukb-b-16489	3	104631603	0.000963301	458079	0.16	Qualifications: College or University degree || id:ukb-b-16489	Qualifications: College or University degree	Qualifications: College or University degree || ||	TRUE	igd	94	461460	0.00200164	104631603	1e-14	3	ukb-b-19953	Body mass index (BMI) || id:ukb-b-19953	TRUE	reported	igd	2	TRUE
453	rs9839081	A	G	A	G	-0.011701	0.00174678	0.325232	0.325206	FALSE	FALSE	FALSE	ukb-b-16489	3	123051230	0.00102988	458079	0.0899995	Qualifications: College or University degree || id:ukb-b-16489	Qualifications: College or University degree	Qualifications: College or University degree || ||	TRUE	igd	102	461460	0.00214045	123051230	4.6e-08	3	ukb-b-19953	Body mass index (BMI) || id:ukb-b-19953	TRUE	reported	igd	2	TRUE
456	rs9888533	T	C	T	C	0.0120038	-0.000407576	0.538079	0.538065	FALSE	FALSE	FALSE	ukb-b-16489	13	107854612	0.000970037	458079	0.67	Qualifications: College or University degree || id:ukb-b-16489	Qualifications: College or University degree	Qualifications: College or University degree || ||	TRUE	igd	347	461460	0.0020182	107854612	2.7e-09	13	ukb-b-19953	Body mass index (BMI) || id:ukb-b-19953	TRUE	reported	igd	2	TRUE
457	rs9926784	C	T	C	T	-0.023818	-0.00145144	0.184576	0.184543	FALSE	FALSE	FALSE	ukb-b-16489	16	19941968	0.00122534	458079	0.24	Qualifications: College or University degree || id:ukb-b-16489	Qualifications: College or University degree	Qualifications: College or University degree || ||	TRUE	igd	400	461460	0.00254677	19941968	8.6e-21	16	ukb-b-19953	Body mass index (BMI) || id:ukb-b-19953	TRUE	reported	igd	2	TRUE

## Sheet: BMI-Educational-Rplot
														outcome	exposure	method	nsnp	b	se	pval	lo_ci	up_ci	or	or_lci95	or_uci95
													1	Qualifications: College or University degree	Body mass index (BMI)	MR Egger	257	-0.0169342	0.0120363	0.160668	-0.0405254	0.00665703	0.983208	0.960285	1.00668
													2	Qualifications: College or University degree	Body mass index (BMI)	Weighted median	257	-0.0384912	0.00640401	1.84975e-09	-0.051043	-0.0259393	0.96224	0.950238	0.974394
													3	Qualifications: College or University degree	Body mass index (BMI)	Inverse variance weighted	257	-0.0385005	0.00416705	2.48177e-20	-0.0466679	-0.0303331	0.962231	0.954404	0.970122
													4	Qualifications: College or University degree	Body mass index (BMI)	Simple mode	257	-0.0340935	0.0217282	0.117863	-0.0766808	0.00849382	0.966481	0.926185	1.00853
													5	Qualifications: College or University degree	Body mass index (BMI)	Weighted mode	257	-0.0292247	0.0135569	0.0320391	-0.0557962	-0.00265311	0.971198	0.945732	0.99735
														outcome	exposure	method	Q	Q_df	Q_pval
													1	Qualifications: College or University degree	Body mass index (BMI)	MR Egger	292.204	255	0.0545031
													2	Qualifications: College or University degree	Body mass index (BMI)	Inverse variance weighted	296.378	256	0.0420359
														outcome	exposure	egger_intercept	se	pval
													1	Qualifications: College or University degree	Body mass index (BMI)	-0.000408763	0.000214174	0.0574425
													[[1]]$`Main MR results`
													Exposure MR Analysis Causal Estimate Sd T-stat P-value
													1 beta.exposure Raw -0.0385005 0.004167048 -9.239273 9.914643e-18
													2 beta.exposure Outlier-corrected NA NA NA NA
													[[1]]$`MR-PRESSO results`
													[[1]]$`MR-PRESSO results`$`Global Test`
													[[1]]$`MR-PRESSO results`$`Global Test`$RSSobs
													[1] 298.8509
													[[1]]$`MR-PRESSO results`$`Global Test`$Pvalue
													[1] 0.045

## Sheet: BMI-HPW
	SNP	effect_allele.exposure	other_allele.exposure	effect_allele.outcome	other_allele.outcome	beta.exposure	beta.outcome	eaf.exposure	eaf.outcome	remove	palindromic	ambiguous	id.outcome	chr	pos	se.outcome	samplesize.outcome	pval.outcome	outcome	originalname.outcome	outcome.deprecated	mr_keep.outcome	data_source.outcome	...1	samplesize.exposure	se.exposure	pos.exposure	pval.exposure	chr.exposure	id.exposure	exposure	mr_keep.exposure	pval_origin.exposure	data_source.exposure	action	mr_keep
2	rs10063055	T	C	T	C	0.0136775	0.00490752	0.253365	0.252592	FALSE	FALSE	FALSE	ukb-b-2002	5	140990108	0.00275333	263615	0.0749998	Job involves heavy manual or physical work || id:ukb-b-2002	Job involves heavy manual or physical work	Job involves heavy manual or physical work || ||	TRUE	igd	153	461460	0.00226991	140990108	1.7e-09	5	ukb-b-19953	Body mass index (BMI) || id:ukb-b-19953	TRUE	reported	igd	2	TRUE
4	rs10144067	T	C	T	C	0.0185736	0.00322047	0.591294	0.591352	FALSE	FALSE	FALSE	ukb-b-2002	14	93885198	0.00245331	263615	0.19	Job involves heavy manual or physical work || id:ukb-b-2002	Job involves heavy manual or physical work	Job involves heavy manual or physical work || ||	TRUE	igd	366	461460	0.00202937	93885198	5.6e-20	14	ukb-b-19953	Body mass index (BMI) || id:ukb-b-19953	TRUE	reported	igd	2	TRUE
6	rs10169594	C	T	C	T	0.0121875	0.00010943	0.363139	0.362557	FALSE	FALSE	FALSE	ukb-b-2002	2	41637688	0.00249608	263615	0.97	Job involves heavy manual or physical work || id:ukb-b-2002	Job involves heavy manual or physical work	Job involves heavy manual or physical work || ||	TRUE	igd	58	461460	0.00205506	41637688	3e-09	2	ukb-b-19953	Body mass index (BMI) || id:ukb-b-19953	TRUE	reported	igd	2	TRUE
7	rs10172070	T	C	T	C	0.0161392	4.15e-05	0.146466	0.146528	FALSE	FALSE	FALSE	ukb-b-2002	2	208307761	0.00337664	263615	0.99	Job involves heavy manual or physical work || id:ukb-b-2002	Job involves heavy manual or physical work	Job involves heavy manual or physical work || ||	TRUE	igd	71	461460	0.00278352	208307761	6.7e-09	2	ukb-b-19953	Body mass index (BMI) || id:ukb-b-19953	TRUE	reported	igd	2	TRUE
10	rs10505836	C	A	C	A	0.0184851	0.0037813	0.860012	0.860034	FALSE	FALSE	FALSE	ukb-b-2002	12	19288508	0.00347286	263615	0.28	Job involves heavy manual or physical work || id:ukb-b-2002	Job involves heavy manual or physical work	Job involves heavy manual or physical work || ||	TRUE	igd	316	461460	0.00287086	19288508	1.2e-10	12	ukb-b-19953	Body mass index (BMI) || id:ukb-b-19953	TRUE	reported	igd	2	TRUE
11	rs10510025	T	C	T	C	0.0175643	0.00315611	0.247013	0.247882	FALSE	FALSE	FALSE	ukb-b-2002	10	118650996	0.00277805	263615	0.26	Job involves heavy manual or physical work || id:ukb-b-2002	Job involves heavy manual or physical work	Job involves heavy manual or physical work || ||	TRUE	igd	276	461460	0.00229886	118650996	2.2e-14	10	ukb-b-19953	Body mass index (BMI) || id:ukb-b-19953	TRUE	reported	igd	2	TRUE
13	rs10742752	C	T	C	T	0.0117979	-0.000509185	0.612239	0.612814	FALSE	FALSE	FALSE	ukb-b-2002	11	45438374	0.0024552	263615	0.84	Job involves heavy manual or physical work || id:ukb-b-2002	Job involves heavy manual or physical work	Job involves heavy manual or physical work || ||	TRUE	igd	290	461460	0.00202961	45438374	6.1e-09	11	ukb-b-19953	Body mass index (BMI) || id:ukb-b-19953	TRUE	reported	igd	2	TRUE
14	rs10756714	G	A	G	A	-0.0207862	-0.00377972	0.444196	0.445156	FALSE	FALSE	FALSE	ukb-b-2002	9	15885041	0.00240868	263615	0.12	Job involves heavy manual or physical work || id:ukb-b-2002	Job involves heavy manual or physical work	Job involves heavy manual or physical work || ||	TRUE	igd	245	461460	0.00199408	15885041	1.9e-25	9	ukb-b-19953	Body mass index (BMI) || id:ukb-b-19953	TRUE	reported	igd	2	TRUE
15	rs10756792	T	C	T	C	-0.0190582	-0.00188371	0.742901	0.743038	FALSE	FALSE	FALSE	ukb-b-2002	9	16726119	0.00274978	263615	0.49	Job involves heavy manual or physical work || id:ukb-b-2002	Job involves heavy manual or physical work	Job involves heavy manual or physical work || ||	TRUE	igd	246	461460	0.00227201	16726119	4.9e-17	9	ukb-b-19953	Body mass index (BMI) || id:ukb-b-19953	TRUE	reported	igd	2	TRUE
19	rs10799778	G	T	G	T	-0.0182237	0.000218197	0.833718	0.83316	FALSE	FALSE	FALSE	ukb-b-2002	1	23313353	0.00320916	263615	0.95	Job involves heavy manual or physical work || id:ukb-b-2002	Job involves heavy manual or physical work	Job involves heavy manual or physical work || ||	TRUE	igd	11	461460	0.00264876	23313353	6e-12	1	ukb-b-19953	Body mass index (BMI) || id:ukb-b-19953	TRUE	reported	igd	2	TRUE
20	rs10809621	G	C	G	C	-0.0125305	-0.00384268	0.350143	0.350629	FALSE	TRUE	FALSE	ukb-b-2002	9	11859607	0.00250286	263615	0.12	Job involves heavy manual or physical work || id:ukb-b-2002	Job involves heavy manual or physical work	Job involves heavy manual or physical work || ||	TRUE	igd	244	461460	0.00207043	11859607	1.4e-09	9	ukb-b-19953	Body mass index (BMI) || id:ukb-b-19953	TRUE	reported	igd	2	TRUE
21	rs10824211	T	C	T	C	0.0207688	-0.00312918	0.139491	0.140102	FALSE	FALSE	FALSE	ukb-b-2002	10	76363107	0.00346387	263615	0.37	Job involves heavy manual or physical work || id:ukb-b-2002	Job involves heavy manual or physical work	Job involves heavy manual or physical work || ||	TRUE	igd	267	461460	0.00286631	76363107	4.3e-13	10	ukb-b-19953	Body mass index (BMI) || id:ukb-b-19953	TRUE	reported	igd	2	TRUE
22	rs10832778	G	C	G	C	0.0115628	0.00143552	0.623038	0.622618	FALSE	TRUE	FALSE	ukb-b-2002	11	17394073	0.00246726	263615	0.56	Job involves heavy manual or physical work || id:ukb-b-2002	Job involves heavy manual or physical work	Job involves heavy manual or physical work || ||	TRUE	igd	312	461460	0.00203985	17394073	1.4e-08	11	ukb-b-19953	Body mass index (BMI) || id:ukb-b-19953	TRUE	reported	igd	2	TRUE
23	rs10887578	C	G	C	G	0.0133212	0.00503837	0.497499	0.495936	FALSE	TRUE	TRUE	ukb-b-2002	10	88096047	0.00240681	263615	0.0359998	Job involves heavy manual or physical work || id:ukb-b-2002	Job involves heavy manual or physical work	Job involves heavy manual or physical work || ||	TRUE	igd	285	461460	0.00198909	88096047	2.1e-11	10	ukb-b-19953	Body mass index (BMI) || id:ukb-b-19953	TRUE	reported	igd	2	FALSE
26	rs10989067	A	G	A	G	0.0169514	0.00198419	0.31593	0.316103	FALSE	FALSE	FALSE	ukb-b-2002	9	103119634	0.00256884	263615	0.44	Job involves heavy manual or physical work || id:ukb-b-2002	Job involves heavy manual or physical work	Job involves heavy manual or physical work || ||	TRUE	igd	261	461460	0.00212349	103119634	1.4e-15	9	ukb-b-19953	Body mass index (BMI) || id:ukb-b-19953	TRUE	reported	igd	2	TRUE
27	rs11001963	T	C	T	C	0.0116794	0.000788831	0.581338	0.581243	FALSE	FALSE	FALSE	ukb-b-2002	10	78760959	0.00244524	263615	0.75	Job involves heavy manual or physical work || id:ukb-b-2002	Job involves heavy manual or physical work	Job involves heavy manual or physical work || ||	TRUE	igd	268	461460	0.00201921	78760959	7.3e-09	10	ukb-b-19953	Body mass index (BMI) || id:ukb-b-19953	TRUE	reported	igd	2	TRUE
29	rs11012732	G	A	G	A	0.0216425	-0.00224625	0.331683	0.331674	FALSE	FALSE	FALSE	ukb-b-2002	10	21830104	0.00254256	263615	0.38	Job involves heavy manual or physical work || id:ukb-b-2002	Job involves heavy manual or physical work	Job involves heavy manual or physical work || ||	TRUE	igd	278	461460	0.00210126	21830104	7.1e-25	10	ukb-b-19953	Body mass index (BMI) || id:ukb-b-19953	TRUE	reported	igd	2	TRUE
30	rs11079849	T	C	T	C	-0.020093	-0.00375731	0.328531	0.328791	FALSE	FALSE	FALSE	ukb-b-2002	17	47090785	0.00255047	263615	0.14	Job involves heavy manual or physical work || id:ukb-b-2002	Job involves heavy manual or physical work	Job involves heavy manual or physical work || ||	TRUE	igd	415	461460	0.00211163	47090785	1.8e-21	17	ukb-b-19953	Body mass index (BMI) || id:ukb-b-19953	TRUE	reported	igd	2	TRUE
31	rs11099020	T	C	T	C	-0.0142038	-0.00302684	0.640609	0.641018	FALSE	FALSE	FALSE	ukb-b-2002	4	130724902	0.00249671	263615	0.23	Job involves heavy manual or physical work || id:ukb-b-2002	Job involves heavy manual or physical work	Job involves heavy manual or physical work || ||	TRUE	igd	128	461460	0.00206202	130724902	5.6e-12	4	ukb-b-19953	Body mass index (BMI) || id:ukb-b-19953	TRUE	reported	igd	2	TRUE
32	rs11115160	A	G	A	G	-0.0130768	-0.00294209	0.237797	0.237863	FALSE	FALSE	FALSE	ukb-b-2002	12	82424100	0.00282547	263615	0.3	Job involves heavy manual or physical work || id:ukb-b-2002	Job involves heavy manual or physical work	Job involves heavy manual or physical work || ||	TRUE	igd	323	461460	0.00233641	82424100	2.2e-08	12	ukb-b-19953	Body mass index (BMI) || id:ukb-b-19953	TRUE	reported	igd	2	TRUE
33	rs11122450	G	T	G	T	-0.0116316	-0.00333749	0.611739	0.611162	FALSE	FALSE	FALSE	ukb-b-2002	1	230301811	0.00245624	263615	0.17	Job involves heavy manual or physical work || id:ukb-b-2002	Job involves heavy manual or physical work	Job involves heavy manual or physical work || ||	TRUE	igd	15	461460	0.00202425	230301811	9.1e-09	1	ukb-b-19953	Body mass index (BMI) || id:ukb-b-19953	TRUE	reported	igd	2	TRUE
34	rs11134679	G	A	G	A	0.0182459	0.00124863	0.684753	0.684308	FALSE	FALSE	FALSE	ukb-b-2002	5	170623391	0.00258223	263615	0.630001	Job involves heavy manual or physical work || id:ukb-b-2002	Job involves heavy manual or physical work	Job involves heavy manual or physical work || ||	TRUE	igd	161	461460	0.00213286	170623391	1.2e-17	5	ukb-b-19953	Body mass index (BMI) || id:ukb-b-19953	TRUE	reported	igd	2	TRUE
35	rs11150745	G	A	G	A	-0.0211611	-0.000502602	0.317711	0.317264	FALSE	FALSE	FALSE	ukb-b-2002	17	78757626	0.00257497	263615	0.85	Job involves heavy manual or physical work || id:ukb-b-2002	Job involves heavy manual or physical work	Job involves heavy manual or physical work || ||	TRUE	igd	406	461460	0.00212961	78757626	2.9e-23	17	ukb-b-19953	Body mass index (BMI) || id:ukb-b-19953	TRUE	reported	igd	2	TRUE
36	rs111598585	T	C	T	C	-0.0142245	-0.00482305	0.208671	0.208509	FALSE	FALSE	FALSE	ukb-b-2002	4	171635471	0.00295345	263615	0.1	Job involves heavy manual or physical work || id:ukb-b-2002	Job involves heavy manual or physical work	Job involves heavy manual or physical work || ||	TRUE	igd	129	461460	0.00243798	171635471	5.4e-09	4	ukb-b-19953	Body mass index (BMI) || id:ukb-b-19953	TRUE	reported	igd	2	TRUE
37	rs11165643	T	C	T	C	0.0193319	-0.00401881	0.590103	0.590181	FALSE	FALSE	FALSE	ukb-b-2002	1	96924097	0.00242873	263615	0.0980009	Job involves heavy manual or physical work || id:ukb-b-2002	Job involves heavy manual or physical work	Job involves heavy manual or physical work || ||	TRUE	igd	13	461460	0.00200337	96924097	4.9e-22	1	ukb-b-19953	Body mass index (BMI) || id:ukb-b-19953	TRUE	reported	igd	2	TRUE
39	rs11218510	A	G	A	G	-0.0144616	-0.00168389	0.40047	0.40108	FALSE	FALSE	FALSE	ukb-b-2002	11	121922587	0.00244676	263615	0.49	Job involves heavy manual or physical work || id:ukb-b-2002	Job involves heavy manual or physical work	Job involves heavy manual or physical work || ||	TRUE	igd	295	461460	0.00202121	121922587	8.4e-13	11	ukb-b-19953	Body mass index (BMI) || id:ukb-b-19953	TRUE	reported	igd	2	TRUE
40	rs11250094	C	G	C	G	-0.0202907	0.00285376	0.548052	0.547974	FALSE	TRUE	TRUE	ukb-b-2002	8	10802001	0.00241168	263615	0.24	Job involves heavy manual or physical work || id:ukb-b-2002	Job involves heavy manual or physical work	Job involves heavy manual or physical work || ||	TRUE	igd	227	461460	0.00199209	10802001	2.3e-24	8	ukb-b-19953	Body mass index (BMI) || id:ukb-b-19953	TRUE	reported	igd	2	FALSE
41	rs1126930	C	G	C	G	0.0322695	-0.000712441	0.035271	0.034955	FALSE	TRUE	FALSE	ukb-b-2002	12	49399132	0.00651089	263615	0.91	Job involves heavy manual or physical work || id:ukb-b-2002	Job involves heavy manual or physical work	Job involves heavy manual or physical work || ||	TRUE	igd	320	461460	0.00535892	49399132	1.7e-09	12	ukb-b-19953	Body mass index (BMI) || id:ukb-b-19953	TRUE	reported	igd	2	TRUE
42	rs113079574	T	C	T	C	-0.0155896	-0.000888464	0.19279	0.192533	FALSE	FALSE	FALSE	ukb-b-2002	4	147354089	0.00304994	263615	0.77	Job involves heavy manual or physical work || id:ukb-b-2002	Job involves heavy manual or physical work	Job involves heavy manual or physical work || ||	TRUE	igd	139	461460	0.00251598	147354089	5.8e-10	4	ukb-b-19953	Body mass index (BMI) || id:ukb-b-19953	TRUE	reported	igd	2	TRUE
43	rs113603865	T	C	T	C	0.0186013	0.00442333	0.21205	0.213252	FALSE	FALSE	FALSE	ukb-b-2002	1	39564930	0.00293558	263615	0.13	Job involves heavy manual or physical work || id:ukb-b-2002	Job involves heavy manual or physical work	Job involves heavy manual or physical work || ||	TRUE	igd	12	461460	0.00242689	39564930	1.8e-14	1	ukb-b-19953	Body mass index (BMI) || id:ukb-b-19953	TRUE	reported	igd	2	TRUE
45	rs115056380	A	G	A	G	-0.0256435	0.000820522	0.048344	0.04803	FALSE	FALSE	FALSE	ukb-b-2002	1	111338672	0.00559657	263615	0.88	Job involves heavy manual or physical work || id:ukb-b-2002	Job involves heavy manual or physical work	Job involves heavy manual or physical work || ||	TRUE	igd	5	461460	0.0046006	111338672	2.5e-08	1	ukb-b-19953	Body mass index (BMI) || id:ukb-b-19953	TRUE	reported	igd	2	TRUE
46	rs11525873	C	T	C	T	-0.0239781	-0.00421219	0.097701	0.097724	FALSE	FALSE	FALSE	ukb-b-2002	7	138817193	0.00403271	263615	0.3	Job involves heavy manual or physical work || id:ukb-b-2002	Job involves heavy manual or physical work	Job involves heavy manual or physical work || ||	TRUE	igd	204	461460	0.00333603	138817193	6.6e-13	7	ukb-b-19953	Body mass index (BMI) || id:ukb-b-19953	TRUE	reported	igd	2	TRUE
47	rs11607476	C	A	C	A	0.015712	0.00171447	0.486574	0.485803	FALSE	FALSE	FALSE	ukb-b-2002	11	115037061	0.00241247	263615	0.48	Job involves heavy manual or physical work || id:ukb-b-2002	Job involves heavy manual or physical work	Job involves heavy manual or physical work || ||	TRUE	igd	307	461460	0.00199179	115037061	3.1e-15	11	ukb-b-19953	Body mass index (BMI) || id:ukb-b-19953	TRUE	reported	igd	2	TRUE
48	rs11610621	A	T	A	T	0.0164869	-0.000249398	0.148174	0.148262	FALSE	TRUE	FALSE	ukb-b-2002	12	121671133	0.00336422	263615	0.94	Job involves heavy manual or physical work || id:ukb-b-2002	Job involves heavy manual or physical work	Job involves heavy manual or physical work || ||	TRUE	igd	335	461460	0.00278318	121671133	3.1e-09	12	ukb-b-19953	Body mass index (BMI) || id:ukb-b-19953	TRUE	reported	igd	2	TRUE
49	rs11630647	A	G	A	G	-0.012674	-0.000433658	0.251739	0.251801	FALSE	FALSE	FALSE	ukb-b-2002	15	99240947	0.00275439	263615	0.87	Job involves heavy manual or physical work || id:ukb-b-2002	Job involves heavy manual or physical work	Job involves heavy manual or physical work || ||	TRUE	igd	370	461460	0.00228082	99240947	2.7e-08	15	ukb-b-19953	Body mass index (BMI) || id:ukb-b-19953	TRUE	reported	igd	2	TRUE
50	rs11634851	G	C	G	C	0.0118671	0.00164244	0.465442	0.465603	FALSE	TRUE	TRUE	ukb-b-2002	15	81028965	0.00239688	263615	0.49	Job involves heavy manual or physical work || id:ukb-b-2002	Job involves heavy manual or physical work	Job involves heavy manual or physical work || ||	TRUE	igd	381	461460	0.00198456	81028965	2.2e-09	15	ukb-b-19953	Body mass index (BMI) || id:ukb-b-19953	TRUE	reported	igd	2	FALSE
51	rs116374395	A	G	A	G	0.0318817	-0.00216767	0.035444	0.035054	FALSE	FALSE	FALSE	ukb-b-2002	5	50723410	0.00652541	263615	0.74	Job involves heavy manual or physical work || id:ukb-b-2002	Job involves heavy manual or physical work	Job involves heavy manual or physical work || ||	TRUE	igd	151	461460	0.00536236	50723410	2.8e-09	5	ukb-b-19953	Body mass index (BMI) || id:ukb-b-19953	TRUE	reported	igd	2	TRUE
52	rs11641179	G	A	G	A	-0.0125461	-0.00207915	0.257141	0.257022	FALSE	FALSE	FALSE	ukb-b-2002	16	6716711	0.00274884	263615	0.450001	Job involves heavy manual or physical work || id:ukb-b-2002	Job involves heavy manual or physical work	Job involves heavy manual or physical work || ||	TRUE	igd	394	461460	0.00227364	6716711	3.4e-08	16	ukb-b-19953	Body mass index (BMI) || id:ukb-b-19953	TRUE	reported	igd	2	TRUE
54	rs11656076	A	G	A	G	-0.0154285	0.00542144	0.224774	0.225545	FALSE	FALSE	FALSE	ukb-b-2002	17	31464270	0.00286161	263615	0.0580003	Job involves heavy manual or physical work || id:ukb-b-2002	Job involves heavy manual or physical work	Job involves heavy manual or physical work || ||	TRUE	igd	405	461460	0.00237054	31464270	7.6e-11	17	ukb-b-19953	Body mass index (BMI) || id:ukb-b-19953	TRUE	reported	igd	2	TRUE
55	rs1167311	A	G	A	G	-0.0192649	0.000989913	0.681309	0.680823	FALSE	FALSE	FALSE	ukb-b-2002	1	49996959	0.00258541	263615	0.7	Job involves heavy manual or physical work || id:ukb-b-2002	Job involves heavy manual or physical work	Job involves heavy manual or physical work || ||	TRUE	igd	27	461460	0.00213109	49996959	1.6e-19	1	ukb-b-19953	Body mass index (BMI) || id:ukb-b-19953	TRUE	reported	igd	2	TRUE
56	rs11675464	G	A	G	A	0.0119751	-0.00255945	0.562988	0.563449	FALSE	FALSE	FALSE	ukb-b-2002	2	204053742	0.00241171	263615	0.29	Job involves heavy manual or physical work || id:ukb-b-2002	Job involves heavy manual or physical work	Job involves heavy manual or physical work || ||	TRUE	igd	70	461460	0.00198558	204053742	1.6e-09	2	ukb-b-19953	Body mass index (BMI) || id:ukb-b-19953	TRUE	reported	igd	2	TRUE
58	rs11699828	A	G	A	G	-0.0335418	-0.00282745	0.035832	0.036043	FALSE	FALSE	FALSE	ukb-b-2002	20	62157198	0.00701247	263615	0.69	Job involves heavy manual or physical work || id:ukb-b-2002	Job involves heavy manual or physical work	Job involves heavy manual or physical work || ||	TRUE	igd	448	461460	0.00582677	62157198	8.6e-09	20	ukb-b-19953	Body mass index (BMI) || id:ukb-b-19953	TRUE	reported	igd	2	TRUE
59	rs11709402	G	A	G	A	0.0228192	0.00394875	0.278732	0.278883	FALSE	FALSE	FALSE	ukb-b-2002	3	131551027	0.00267569	263615	0.14	Job involves heavy manual or physical work || id:ukb-b-2002	Job involves heavy manual or physical work	Job involves heavy manual or physical work || ||	TRUE	igd	111	461460	0.00220796	131551027	4.9e-25	3	ukb-b-19953	Body mass index (BMI) || id:ukb-b-19953	TRUE	reported	igd	2	TRUE
60	rs117118217	C	G	C	G	0.0448186	0.0103823	0.017711	0.017607	FALSE	TRUE	FALSE	ukb-b-2002	10	131783328	0.00954323	263615	0.28	Job involves heavy manual or physical work || id:ukb-b-2002	Job involves heavy manual or physical work	Job involves heavy manual or physical work || ||	TRUE	igd	272	461460	0.00788004	131783328	1.3e-08	10	ukb-b-19953	Body mass index (BMI) || id:ukb-b-19953	TRUE	reported	igd	2	TRUE
61	rs117342986	T	C	T	C	0.0365794	0.00852318	0.026415	0.026336	FALSE	FALSE	FALSE	ukb-b-2002	16	54267868	0.00783878	263615	0.28	Job involves heavy manual or physical work || id:ukb-b-2002	Job involves heavy manual or physical work	Job involves heavy manual or physical work || ||	TRUE	igd	391	461460	0.00646781	54267868	1.6e-08	16	ukb-b-19953	Body mass index (BMI) || id:ukb-b-19953	TRUE	reported	igd	2	TRUE
62	rs11757278	C	T	C	T	-0.0146269	-0.00273034	0.303879	0.303879	FALSE	FALSE	FALSE	ukb-b-2002	6	13180454	0.00260024	263615	0.29	Job involves heavy manual or physical work || id:ukb-b-2002	Job involves heavy manual or physical work	Job involves heavy manual or physical work || ||	TRUE	igd	173	461460	0.00214834	13180454	9.9e-12	6	ukb-b-19953	Body mass index (BMI) || id:ukb-b-19953	TRUE	reported	igd	2	TRUE
63	rs11778219	G	A	G	A	0.015796	0.00225934	0.163123	0.162817	FALSE	FALSE	FALSE	ukb-b-2002	8	87762607	0.0032527	263615	0.49	Job involves heavy manual or physical work || id:ukb-b-2002	Job involves heavy manual or physical work	Job involves heavy manual or physical work || ||	TRUE	igd	232	461460	0.0026874	87762607	4.2e-09	8	ukb-b-19953	Body mass index (BMI) || id:ukb-b-19953	TRUE	reported	igd	2	TRUE
64	rs118136827	T	G	T	G	-0.0132582	-0.00200844	0.281086	0.281708	FALSE	FALSE	FALSE	ukb-b-2002	17	2168104	0.00265904	263615	0.450001	Job involves heavy manual or physical work || id:ukb-b-2002	Job involves heavy manual or physical work	Job involves heavy manual or physical work || ||	TRUE	igd	408	461460	0.0022019	2168104	1.7e-09	17	ukb-b-19953	Body mass index (BMI) || id:ukb-b-19953	TRUE	reported	igd	2	TRUE
65	rs11842871	T	G	T	G	-0.0150426	-0.000902752	0.259959	0.259806	FALSE	FALSE	FALSE	ukb-b-2002	13	31042452	0.00273051	263615	0.74	Job involves heavy manual or physical work || id:ukb-b-2002	Job involves heavy manual or physical work	Job involves heavy manual or physical work || ||	TRUE	igd	349	461460	0.0022601	31042452	2.8e-11	13	ukb-b-19953	Body mass index (BMI) || id:ukb-b-19953	TRUE	reported	igd	2	TRUE
66	rs11919665	T	A	T	A	-0.0127854	-0.00471397	0.679775	0.679501	FALSE	TRUE	FALSE	ukb-b-2002	3	48085349	0.00255928	263615	0.0649995	Job involves heavy manual or physical work || id:ukb-b-2002	Job involves heavy manual or physical work	Job involves heavy manual or physical work || ||	TRUE	igd	83	461460	0.00211292	48085349	1.4e-09	3	ukb-b-19953	Body mass index (BMI) || id:ukb-b-19953	TRUE	reported	igd	2	TRUE
67	rs12001437	C	T	C	T	0.0121836	0.000225736	0.367678	0.367919	FALSE	FALSE	FALSE	ukb-b-2002	9	34074476	0.00248074	263615	0.93	Job involves heavy manual or physical work || id:ukb-b-2002	Job involves heavy manual or physical work	Job involves heavy manual or physical work || ||	TRUE	igd	256	461460	0.00205069	34074476	2.8e-09	9	ukb-b-19953	Body mass index (BMI) || id:ukb-b-19953	TRUE	reported	igd	2	TRUE
68	rs12072739	G	A	G	A	0.0157008	0.00450332	0.224478	0.22473	FALSE	FALSE	FALSE	ukb-b-2002	1	98315893	0.00286876	263615	0.12	Job involves heavy manual or physical work || id:ukb-b-2002	Job involves heavy manual or physical work	Job involves heavy manual or physical work || ||	TRUE	igd	3	461460	0.00236691	98315893	3.3e-11	1	ukb-b-19953	Body mass index (BMI) || id:ukb-b-19953	TRUE	reported	igd	2	TRUE
69	rs12088284	T	C	T	C	0.0139317	0.00231847	0.300838	0.300217	FALSE	FALSE	FALSE	ukb-b-2002	1	80798635	0.00260528	263615	0.37	Job involves heavy manual or physical work || id:ukb-b-2002	Job involves heavy manual or physical work	Job involves heavy manual or physical work || ||	TRUE	igd	33	461460	0.00214854	80798635	8.9e-11	1	ukb-b-19953	Body mass index (BMI) || id:ukb-b-19953	TRUE	reported	igd	2	TRUE
71	rs12140153	T	G	T	G	-0.033075	0.00329246	0.094252	0.094052	FALSE	FALSE	FALSE	ukb-b-2002	1	62579891	0.00419668	263615	0.43	Job involves heavy manual or physical work || id:ukb-b-2002	Job involves heavy manual or physical work	Job involves heavy manual or physical work || ||	TRUE	igd	2	461460	0.0034589	62579891	1.2e-21	1	ukb-b-19953	Body mass index (BMI) || id:ukb-b-19953	TRUE	reported	igd	2	TRUE
72	rs12149660	A	G	A	G	-0.0227338	-0.00649542	0.114956	0.114871	FALSE	FALSE	FALSE	ukb-b-2002	16	70309237	0.00376669	263615	0.0850002	Job involves heavy manual or physical work || id:ukb-b-2002	Job involves heavy manual or physical work	Job involves heavy manual or physical work || ||	TRUE	igd	387	461460	0.00311586	70309237	3e-13	16	ukb-b-19953	Body mass index (BMI) || id:ukb-b-19953	TRUE	reported	igd	2	TRUE
76	rs12364470	G	T	G	T	0.0192705	0.00148197	0.164556	0.164644	FALSE	FALSE	FALSE	ukb-b-2002	11	134601012	0.00322595	263615	0.649999	Job involves heavy manual or physical work || id:ukb-b-2002	Job involves heavy manual or physical work	Job involves heavy manual or physical work || ||	TRUE	igd	297	461460	0.0026658	134601012	4.9e-13	11	ukb-b-19953	Body mass index (BMI) || id:ukb-b-19953	TRUE	reported	igd	2	TRUE
77	rs12440603	T	C	T	C	0.0139285	0.00468705	0.433693	0.433896	FALSE	FALSE	FALSE	ukb-b-2002	15	46585722	0.0024181	263615	0.0530005	Job involves heavy manual or physical work || id:ukb-b-2002	Job involves heavy manual or physical work	Job involves heavy manual or physical work || ||	TRUE	igd	383	461460	0.0020011	46585722	3.4e-12	15	ukb-b-19953	Body mass index (BMI) || id:ukb-b-19953	TRUE	reported	igd	2	TRUE
79	rs12462975	A	G	A	G	0.0195822	0.00251598	0.329692	0.328735	FALSE	FALSE	FALSE	ukb-b-2002	19	30272202	0.00256278	263615	0.33	Job involves heavy manual or physical work || id:ukb-b-2002	Job involves heavy manual or physical work	Job involves heavy manual or physical work || ||	TRUE	igd	438	461460	0.00212071	30272202	2.6e-20	19	ukb-b-19953	Body mass index (BMI) || id:ukb-b-19953	TRUE	reported	igd	2	TRUE
80	rs12507026	T	A	T	A	0.0289896	0.000505517	0.43475	0.43465	FALSE	TRUE	TRUE	ukb-b-2002	4	45181334	0.00241419	263615	0.83	Job involves heavy manual or physical work || id:ukb-b-2002	Job involves heavy manual or physical work	Job involves heavy manual or physical work || ||	TRUE	igd	133	461460	0.0019931	45181334	6.3e-48	4	ukb-b-19953	Body mass index (BMI) || id:ukb-b-19953	TRUE	reported	igd	2	FALSE
81	rs12541408	C	T	C	T	-0.0143261	-0.0045808	0.31742	0.318146	FALSE	FALSE	FALSE	ukb-b-2002	8	95585807	0.00257263	263615	0.0749998	Job involves heavy manual or physical work || id:ukb-b-2002	Job involves heavy manual or physical work	Job involves heavy manual or physical work || ||	TRUE	igd	226	461460	0.00212723	95585807	1.6e-11	8	ukb-b-19953	Body mass index (BMI) || id:ukb-b-19953	TRUE	reported	igd	2	TRUE
82	rs1266874	G	A	G	A	0.0140966	-0.0019455	0.349619	0.350287	FALSE	FALSE	FALSE	ukb-b-2002	6	51779638	0.00250674	263615	0.44	Job involves heavy manual or physical work || id:ukb-b-2002	Job involves heavy manual or physical work	Job involves heavy manual or physical work || ||	TRUE	igd	186	461460	0.0020712	51779638	1e-11	6	ukb-b-19953	Body mass index (BMI) || id:ukb-b-19953	TRUE	reported	igd	2	TRUE
83	rs12681792	A	C	A	C	0.0148693	-0.000797384	0.1926	0.19214	FALSE	FALSE	FALSE	ukb-b-2002	8	62054463	0.00304284	263615	0.79	Job involves heavy manual or physical work || id:ukb-b-2002	Job involves heavy manual or physical work	Job involves heavy manual or physical work || ||	TRUE	igd	228	461460	0.00251693	62054463	3.5e-09	8	ukb-b-19953	Body mass index (BMI) || id:ukb-b-19953	TRUE	reported	igd	2	TRUE
85	rs12696039	G	A	G	A	-0.0152802	0.00368961	0.149405	0.149939	FALSE	FALSE	FALSE	ukb-b-2002	3	156304750	0.0033521	263615	0.27	Job involves heavy manual or physical work || id:ukb-b-2002	Job involves heavy manual or physical work	Job involves heavy manual or physical work || ||	TRUE	igd	97	461460	0.0027705	156304750	3.5e-08	3	ukb-b-19953	Body mass index (BMI) || id:ukb-b-19953	TRUE	reported	igd	2	TRUE
86	rs1286058	A	T	A	T	0.0149126	0.00140368	0.703747	0.703972	FALSE	TRUE	FALSE	ukb-b-2002	14	91458523	0.0026206	263615	0.59	Job involves heavy manual or physical work || id:ukb-b-2002	Job involves heavy manual or physical work	Job involves heavy manual or physical work || ||	TRUE	igd	353	461460	0.00216922	91458523	6.2e-12	14	ukb-b-19953	Body mass index (BMI) || id:ukb-b-19953	TRUE	reported	igd	2	TRUE
87	rs12881629	G	A	G	A	0.0220748	-0.000634093	0.08265	0.082501	FALSE	FALSE	FALSE	ukb-b-2002	14	101146413	0.00434629	263615	0.88	Job involves heavy manual or physical work || id:ukb-b-2002	Job involves heavy manual or physical work	Job involves heavy manual or physical work || ||	TRUE	igd	354	461460	0.00358929	101146413	7.7e-10	14	ukb-b-19953	Body mass index (BMI) || id:ukb-b-19953	TRUE	reported	igd	2	TRUE
88	rs12889639	A	G	A	G	0.0155336	0.00151013	0.651265	0.650693	FALSE	FALSE	FALSE	ukb-b-2002	14	103860206	0.00250826	263615	0.55	Job involves heavy manual or physical work || id:ukb-b-2002	Job involves heavy manual or physical work	Job involves heavy manual or physical work || ||	TRUE	igd	362	461460	0.00207775	103860206	7.7e-14	14	ukb-b-19953	Body mass index (BMI) || id:ukb-b-19953	TRUE	reported	igd	2	TRUE
89	rs12921986	G	A	G	A	0.0203327	0.00259224	0.077984	0.077714	FALSE	FALSE	FALSE	ukb-b-2002	16	72312727	0.00448375	263615	0.56	Job involves heavy manual or physical work || id:ukb-b-2002	Job involves heavy manual or physical work	Job involves heavy manual or physical work || ||	TRUE	igd	396	461460	0.0036983	72312727	3.8e-08	16	ukb-b-19953	Body mass index (BMI) || id:ukb-b-19953	TRUE	reported	igd	2	TRUE
90	rs12937411	T	C	T	C	-0.017187	-0.00466607	0.408167	0.408184	FALSE	FALSE	FALSE	ukb-b-2002	17	34950239	0.00243582	263615	0.0549997	Job involves heavy manual or physical work || id:ukb-b-2002	Job involves heavy manual or physical work	Job involves heavy manual or physical work || ||	TRUE	igd	413	461460	0.00201383	34950239	1.4e-17	17	ukb-b-19953	Body mass index (BMI) || id:ukb-b-19953	TRUE	reported	igd	2	TRUE
93	rs13012070	A	G	A	G	-0.0136501	0.000521006	0.228388	0.228267	FALSE	FALSE	FALSE	ukb-b-2002	2	35447243	0.00284758	263615	0.85	Job involves heavy manual or physical work || id:ukb-b-2002	Job involves heavy manual or physical work	Job involves heavy manual or physical work || ||	TRUE	igd	75	461460	0.00234795	35447243	6.1e-09	2	ukb-b-19953	Body mass index (BMI) || id:ukb-b-19953	TRUE	reported	igd	2	TRUE
94	rs13033310	A	G	A	G	0.012611	-0.00076536	0.25276	0.252598	FALSE	FALSE	FALSE	ukb-b-2002	2	133523605	0.00277262	263615	0.780001	Job involves heavy manual or physical work || id:ukb-b-2002	Job involves heavy manual or physical work	Job involves heavy manual or physical work || ||	TRUE	igd	68	461460	0.0022826	133523605	3.3e-08	2	ukb-b-19953	Body mass index (BMI) || id:ukb-b-19953	TRUE	reported	igd	2	TRUE
95	rs13097918	A	T	A	T	0.0145561	0.00424025	0.212315	0.211732	FALSE	TRUE	FALSE	ukb-b-2002	3	35676330	0.00293234	263615	0.15	Job involves heavy manual or physical work || id:ukb-b-2002	Job involves heavy manual or physical work	Job involves heavy manual or physical work || ||	TRUE	igd	114	461460	0.0024161	35676330	1.7e-09	3	ukb-b-19953	Body mass index (BMI) || id:ukb-b-19953	TRUE	reported	igd	2	TRUE
96	rs13107325	T	C	T	C	0.0475799	0.0154689	0.07492	0.074074	FALSE	FALSE	FALSE	ukb-b-2002	4	103188709	0.00457413	263615	0.000719996	Job involves heavy manual or physical work || id:ukb-b-2002	Job involves heavy manual or physical work	Job involves heavy manual or physical work || ||	TRUE	igd	123	461460	0.00375479	103188709	8.5e-37	4	ukb-b-19953	Body mass index (BMI) || id:ukb-b-19953	TRUE	reported	igd	2	TRUE
97	rs13176429	C	T	C	T	0.0141555	0.00398991	0.687609	0.688166	FALSE	FALSE	FALSE	ukb-b-2002	5	43152216	0.00258191	263615	0.12	Job involves heavy manual or physical work || id:ukb-b-2002	Job involves heavy manual or physical work	Job involves heavy manual or physical work || ||	TRUE	igd	150	461460	0.00213122	43152216	3.1e-11	5	ukb-b-19953	Body mass index (BMI) || id:ukb-b-19953	TRUE	reported	igd	2	TRUE
99	rs13218383	G	C	G	C	-0.0144025	-0.000520924	0.335132	0.334592	FALSE	TRUE	FALSE	ukb-b-2002	6	120173501	0.00253432	263615	0.84	Job involves heavy manual or physical work || id:ukb-b-2002	Job involves heavy manual or physical work	Job involves heavy manual or physical work || ||	TRUE	igd	191	461460	0.00209236	120173501	5.8e-12	6	ukb-b-19953	Body mass index (BMI) || id:ukb-b-19953	TRUE	reported	igd	2	TRUE
100	rs1322842	G	A	G	A	-0.0131292	-1.73e-05	0.609274	0.609144	FALSE	FALSE	FALSE	ukb-b-2002	6	20488897	0.0024651	263615	0.99	Job involves heavy manual or physical work || id:ukb-b-2002	Job involves heavy manual or physical work	Job involves heavy manual or physical work || ||	TRUE	igd	174	461460	0.00203539	20488897	1.1e-10	6	ukb-b-19953	Body mass index (BMI) || id:ukb-b-19953	TRUE	reported	igd	2	TRUE
101	rs13248187	C	T	C	T	0.015764	0.00126783	0.268557	0.269063	FALSE	FALSE	FALSE	ukb-b-2002	8	14336834	0.00271058	263615	0.64	Job involves heavy manual or physical work || id:ukb-b-2002	Job involves heavy manual or physical work	Job involves heavy manual or physical work || ||	TRUE	igd	224	461460	0.00224155	14336834	2e-12	8	ukb-b-19953	Body mass index (BMI) || id:ukb-b-19953	TRUE	reported	igd	2	TRUE
102	rs1327259	G	A	G	A	-0.0148532	4.9e-05	0.387722	0.387846	FALSE	FALSE	FALSE	ukb-b-2002	6	51177811	0.00246074	263615	0.98	Job involves heavy manual or physical work || id:ukb-b-2002	Job involves heavy manual or physical work	Job involves heavy manual or physical work || ||	TRUE	igd	185	461460	0.00203363	51177811	2.8e-13	6	ukb-b-19953	Body mass index (BMI) || id:ukb-b-19953	TRUE	reported	igd	2	TRUE
103	rs13291723	A	G	A	G	0.0110318	-0.00212509	0.570683	0.570312	FALSE	FALSE	FALSE	ukb-b-2002	9	80510077	0.00241574	263615	0.38	Job involves heavy manual or physical work || id:ukb-b-2002	Job involves heavy manual or physical work	Job involves heavy manual or physical work || ||	TRUE	igd	259	461460	0.00199876	80510077	3.4e-08	9	ukb-b-19953	Body mass index (BMI) || id:ukb-b-19953	TRUE	reported	igd	2	TRUE
108	rs1360201	T	C	T	C	0.0130075	0.00257749	0.481546	0.480555	FALSE	FALSE	FALSE	ukb-b-2002	9	73796450	0.00239073	263615	0.28	Job involves heavy manual or physical work || id:ukb-b-2002	Job involves heavy manual or physical work	Job involves heavy manual or physical work || ||	TRUE	igd	258	461460	0.00197747	73796450	4.8e-11	9	ukb-b-19953	Body mass index (BMI) || id:ukb-b-19953	TRUE	reported	igd	2	TRUE
109	rs13642	T	A	T	A	-0.0161363	-0.000880039	0.360654	0.360163	FALSE	TRUE	FALSE	ukb-b-2002	11	30432220	0.00249175	263615	0.719999	Job involves heavy manual or physical work || id:ukb-b-2002	Job involves heavy manual or physical work	Job involves heavy manual or physical work || ||	TRUE	igd	301	461460	0.00205695	30432220	4.3e-15	11	ukb-b-19953	Body mass index (BMI) || id:ukb-b-19953	TRUE	reported	igd	2	TRUE
110	rs140159717	T	C	T	C	-0.0246882	-0.00278251	0.082292	0.082021	FALSE	FALSE	FALSE	ukb-b-2002	15	73765586	0.00448936	263615	0.54	Job involves heavy manual or physical work || id:ukb-b-2002	Job involves heavy manual or physical work	Job involves heavy manual or physical work || ||	TRUE	igd	372	461460	0.00370967	73765586	2.8e-11	15	ukb-b-19953	Body mass index (BMI) || id:ukb-b-19953	TRUE	reported	igd	2	TRUE
111	rs1438945	A	T	A	T	-0.0133824	-0.00202699	0.715119	0.715232	FALSE	TRUE	FALSE	ukb-b-2002	5	152510937	0.00266411	263615	0.450001	Job involves heavy manual or physical work || id:ukb-b-2002	Job involves heavy manual or physical work	Job involves heavy manual or physical work || ||	TRUE	igd	149	461460	0.00219791	152510937	1.1e-09	5	ukb-b-19953	Body mass index (BMI) || id:ukb-b-19953	TRUE	reported	igd	2	TRUE
112	rs1441264	A	G	A	G	0.0179033	0.000219762	0.593681	0.593605	FALSE	FALSE	FALSE	ukb-b-2002	13	79580919	0.00248813	263615	0.93	Job involves heavy manual or physical work || id:ukb-b-2002	Job involves heavy manual or physical work	Job involves heavy manual or physical work || ||	TRUE	igd	340	461460	0.00205854	79580919	3.4e-18	13	ukb-b-19953	Body mass index (BMI) || id:ukb-b-19953	TRUE	reported	igd	2	TRUE
114	rs1454687	G	C	G	C	-0.0207916	-0.00206124	0.515371	0.51535	FALSE	TRUE	TRUE	ukb-b-2002	3	94038085	0.00239105	263615	0.39	Job involves heavy manual or physical work || id:ukb-b-2002	Job involves heavy manual or physical work	Job involves heavy manual or physical work || ||	TRUE	igd	110	461460	0.00197396	94038085	6.1e-26	3	ukb-b-19953	Body mass index (BMI) || id:ukb-b-19953	TRUE	reported	igd	2	FALSE
115	rs1458156	T	C	T	C	0.014075	0.000192389	0.488431	0.488124	FALSE	FALSE	FALSE	ukb-b-2002	12	41887940	0.00239598	263615	0.94	Job involves heavy manual or physical work || id:ukb-b-2002	Job involves heavy manual or physical work	Job involves heavy manual or physical work || ||	TRUE	igd	318	461460	0.00197951	41887940	1.2e-12	12	ukb-b-19953	Body mass index (BMI) || id:ukb-b-19953	TRUE	reported	igd	2	TRUE
117	rs146569428	A	G	A	G	0.0139533	0.000343679	0.200749	0.201392	FALSE	FALSE	FALSE	ukb-b-2002	11	2199686	0.0030021	263615	0.91	Job involves heavy manual or physical work || id:ukb-b-2002	Job involves heavy manual or physical work	Job involves heavy manual or physical work || ||	TRUE	igd	287	461460	0.00248571	2199686	2e-08	11	ukb-b-19953	Body mass index (BMI) || id:ukb-b-19953	TRUE	reported	igd	2	TRUE
119	rs1471740	C	T	C	T	0.0193576	-0.000132378	0.7405	0.740048	FALSE	FALSE	FALSE	ukb-b-2002	3	136328270	0.00273001	263615	0.96	Job involves heavy manual or physical work || id:ukb-b-2002	Job involves heavy manual or physical work	Job involves heavy manual or physical work || ||	TRUE	igd	95	461460	0.00225404	136328270	8.9e-18	3	ukb-b-19953	Body mass index (BMI) || id:ukb-b-19953	TRUE	reported	igd	2	TRUE
120	rs147568678	C	T	C	T	-0.0133327	-0.00230285	0.23807	0.237722	FALSE	FALSE	FALSE	ukb-b-2002	10	93061851	0.00282181	263615	0.41	Job involves heavy manual or physical work || id:ukb-b-2002	Job involves heavy manual or physical work	Job involves heavy manual or physical work || ||	TRUE	igd	279	461460	0.00233034	93061851	1.1e-08	10	ukb-b-19953	Body mass index (BMI) || id:ukb-b-19953	TRUE	reported	igd	2	TRUE
122	rs147730268	T	G	T	G	-0.0350799	0.00195571	0.087243	0.086929	FALSE	FALSE	FALSE	ukb-b-2002	12	123024476	0.00434068	263615	0.649999	Job involves heavy manual or physical work || id:ukb-b-2002	Job involves heavy manual or physical work	Job involves heavy manual or physical work || ||	TRUE	igd	326	461460	0.00358357	123024476	1.3e-22	12	ukb-b-19953	Body mass index (BMI) || id:ukb-b-19953	TRUE	reported	igd	2	TRUE
123	rs1503526	C	T	C	T	0.0154308	0.00281785	0.480077	0.480296	FALSE	FALSE	FALSE	ukb-b-2002	5	63020706	0.00239436	263615	0.24	Job involves heavy manual or physical work || id:ukb-b-2002	Job involves heavy manual or physical work	Job involves heavy manual or physical work || ||	TRUE	igd	154	461460	0.00197681	63020706	5.9e-15	5	ukb-b-19953	Body mass index (BMI) || id:ukb-b-19953	TRUE	reported	igd	2	TRUE
124	rs156201	C	G	C	G	0.0131899	0.00209664	0.753455	0.752646	FALSE	TRUE	FALSE	ukb-b-2002	6	104847441	0.00276914	263615	0.450001	Job involves heavy manual or physical work || id:ukb-b-2002	Job involves heavy manual or physical work	Job involves heavy manual or physical work || ||	TRUE	igd	179	461460	0.00228932	104847441	8.3e-09	6	ukb-b-19953	Body mass index (BMI) || id:ukb-b-19953	TRUE	reported	igd	2	TRUE
125	rs156914	A	G	A	G	0.0111552	0.00230928	0.491786	0.492017	FALSE	FALSE	FALSE	ukb-b-2002	1	16848652	0.00239306	263615	0.33	Job involves heavy manual or physical work || id:ukb-b-2002	Job involves heavy manual or physical work	Job involves heavy manual or physical work || ||	TRUE	igd	10	461460	0.00197308	16848652	1.6e-08	1	ukb-b-19953	Body mass index (BMI) || id:ukb-b-19953	TRUE	reported	igd	2	TRUE
126	rs1582931	A	G	A	G	-0.0133419	0.00348788	0.473242	0.473378	FALSE	FALSE	FALSE	ukb-b-2002	5	122657199	0.00241747	263615	0.15	Job involves heavy manual or physical work || id:ukb-b-2002	Job involves heavy manual or physical work	Job involves heavy manual or physical work || ||	TRUE	igd	164	461460	0.0019956	122657199	2.3e-11	5	ukb-b-19953	Body mass index (BMI) || id:ukb-b-19953	TRUE	reported	igd	2	TRUE
127	rs159037	C	T	C	T	0.0123714	-0.0022766	0.253903	0.253295	FALSE	FALSE	FALSE	ukb-b-2002	5	94197477	0.00274763	263615	0.41	Job involves heavy manual or physical work || id:ukb-b-2002	Job involves heavy manual or physical work	Job involves heavy manual or physical work || ||	TRUE	igd	170	461460	0.00226776	94197477	4.9e-08	5	ukb-b-19953	Body mass index (BMI) || id:ukb-b-19953	TRUE	reported	igd	2	TRUE
128	rs1608113	T	A	T	A	-0.0117766	0.000674152	0.364998	0.365014	FALSE	TRUE	FALSE	ukb-b-2002	3	157815217	0.00248496	263615	0.79	Job involves heavy manual or physical work || id:ukb-b-2002	Job involves heavy manual or physical work	Job involves heavy manual or physical work || ||	TRUE	igd	87	461460	0.00205086	157815217	9.3e-09	3	ukb-b-19953	Body mass index (BMI) || id:ukb-b-19953	TRUE	reported	igd	2	TRUE
130	rs1657930	A	G	A	G	-0.0146839	0.0049539	0.802936	0.801893	FALSE	FALSE	FALSE	ukb-b-2002	15	57120989	0.0030003	263615	0.0990011	Job involves heavy manual or physical work || id:ukb-b-2002	Job involves heavy manual or physical work	Job involves heavy manual or physical work || ||	TRUE	igd	371	461460	0.00248602	57120989	3.5e-09	15	ukb-b-19953	Body mass index (BMI) || id:ukb-b-19953	TRUE	reported	igd	2	TRUE
131	rs16916303	G	A	G	A	-0.0192369	-0.0016839	0.119736	0.119483	FALSE	FALSE	FALSE	ukb-b-2002	9	30823761	0.00373	263615	0.649999	Job involves heavy manual or physical work || id:ukb-b-2002	Job involves heavy manual or physical work	Job involves heavy manual or physical work || ||	TRUE	igd	251	461460	0.00307931	30823761	4.2e-10	9	ukb-b-19953	Body mass index (BMI) || id:ukb-b-19953	TRUE	reported	igd	2	TRUE
133	rs17132130	C	G	C	G	-0.0178418	-0.000806395	0.221467	0.220764	FALSE	TRUE	FALSE	ukb-b-2002	7	2108036	0.00289244	263615	0.780001	Job involves heavy manual or physical work || id:ukb-b-2002	Job involves heavy manual or physical work	Job involves heavy manual or physical work || ||	TRUE	igd	213	461460	0.00238564	2108036	7.5e-14	7	ukb-b-19953	Body mass index (BMI) || id:ukb-b-19953	TRUE	reported	igd	2	TRUE
134	rs17149254	C	T	C	T	-0.0213507	-0.00102077	0.804854	0.8047	FALSE	FALSE	FALSE	ukb-b-2002	7	76634463	0.00309353	263615	0.74	Job involves heavy manual or physical work || id:ukb-b-2002	Job involves heavy manual or physical work	Job involves heavy manual or physical work || ||	TRUE	igd	221	461460	0.00255804	76634463	7e-17	7	ukb-b-19953	Body mass index (BMI) || id:ukb-b-19953	TRUE	reported	igd	2	TRUE
135	rs17218879	G	C	G	C	0.0126549	-0.00011147	0.33868	0.338791	FALSE	TRUE	FALSE	ukb-b-2002	9	14768540	0.00254065	263615	0.97	Job involves heavy manual or physical work || id:ukb-b-2002	Job involves heavy manual or physical work	Job involves heavy manual or physical work || ||	TRUE	igd	250	461460	0.00209842	14768540	1.6e-09	9	ukb-b-19953	Body mass index (BMI) || id:ukb-b-19953	TRUE	reported	igd	2	TRUE
137	rs17399739	G	A	G	A	0.0270713	0.00840443	0.068893	0.068848	FALSE	FALSE	FALSE	ukb-b-2002	10	87490850	0.00473221	263615	0.0759994	Job involves heavy manual or physical work || id:ukb-b-2002	Job involves heavy manual or physical work	Job involves heavy manual or physical work || ||	TRUE	igd	275	461460	0.00391006	87490850	4.4e-12	10	ukb-b-19953	Body mass index (BMI) || id:ukb-b-19953	TRUE	reported	igd	2	TRUE
138	rs17446299	G	C	G	C	0.0153235	-0.00227946	0.165544	0.165019	FALSE	TRUE	FALSE	ukb-b-2002	13	40762556	0.00322605	263615	0.48	Job involves heavy manual or physical work || id:ukb-b-2002	Job involves heavy manual or physical work	Job involves heavy manual or physical work || ||	TRUE	igd	339	461460	0.00266515	40762556	8.9e-09	13	ukb-b-19953	Body mass index (BMI) || id:ukb-b-19953	TRUE	reported	igd	2	TRUE
140	rs17668356	G	C	G	C	-0.0230543	-0.000974767	0.146029	0.146108	FALSE	TRUE	FALSE	ukb-b-2002	3	61208619	0.00338147	263615	0.77	Job involves heavy manual or physical work || id:ukb-b-2002	Job involves heavy manual or physical work	Job involves heavy manual or physical work || ||	TRUE	igd	100	461460	0.00279318	61208619	1.5e-16	3	ukb-b-19953	Body mass index (BMI) || id:ukb-b-19953	TRUE	reported	igd	2	TRUE
142	rs1778830	A	G	A	G	0.0140775	0.00176334	0.362165	0.361906	FALSE	FALSE	FALSE	ukb-b-2002	1	156489974	0.00249558	263615	0.48	Job involves heavy manual or physical work || id:ukb-b-2002	Job involves heavy manual or physical work	Job involves heavy manual or physical work || ||	TRUE	igd	7	461460	0.00205596	156489974	7.5e-12	1	ukb-b-19953	Body mass index (BMI) || id:ukb-b-19953	TRUE	reported	igd	2	TRUE
144	rs1793636	C	G	C	G	-0.0133343	0.00383716	0.309144	0.308633	FALSE	TRUE	FALSE	ukb-b-2002	11	131934926	0.00259075	263615	0.14	Job involves heavy manual or physical work || id:ukb-b-2002	Job involves heavy manual or physical work	Job involves heavy manual or physical work || ||	TRUE	igd	303	461460	0.0021408	131934926	4.7e-10	11	ukb-b-19953	Body mass index (BMI) || id:ukb-b-19953	TRUE	reported	igd	2	TRUE
145	rs1805123	G	T	G	T	-0.0167569	-0.00433593	0.245301	0.245582	FALSE	FALSE	FALSE	ukb-b-2002	7	150645534	0.00277741	263615	0.12	Job involves heavy manual or physical work || id:ukb-b-2002	Job involves heavy manual or physical work	Job involves heavy manual or physical work || ||	TRUE	igd	205	461460	0.00229711	150645534	3e-13	7	ukb-b-19953	Body mass index (BMI) || id:ukb-b-19953	TRUE	reported	igd	2	TRUE
146	rs1834144	A	C	A	C	-0.0140112	0.00306501	0.373192	0.372831	FALSE	FALSE	FALSE	ukb-b-2002	18	40744790	0.00248175	263615	0.22	Job involves heavy manual or physical work || id:ukb-b-2002	Job involves heavy manual or physical work	Job involves heavy manual or physical work || ||	TRUE	igd	425	461460	0.00205213	40744790	8.6e-12	18	ukb-b-19953	Body mass index (BMI) || id:ukb-b-19953	TRUE	reported	igd	2	TRUE
147	rs1860750	A	T	A	T	0.0117038	0.00449727	0.510958	0.51086	FALSE	TRUE	TRUE	ukb-b-2002	14	73309738	0.00239397	263615	0.0599998	Job involves heavy manual or physical work || id:ukb-b-2002	Job involves heavy manual or physical work	Job involves heavy manual or physical work || ||	TRUE	igd	358	461460	0.00198192	73309738	3.5e-09	14	ukb-b-19953	Body mass index (BMI) || id:ukb-b-19953	TRUE	reported	igd	2	FALSE
148	rs1861410	T	C	T	C	-0.0212558	-0.00334773	0.555423	0.555333	FALSE	FALSE	FALSE	ukb-b-2002	2	58933591	0.0024164	263615	0.17	Job involves heavy manual or physical work || id:ukb-b-2002	Job involves heavy manual or physical work	Job involves heavy manual or physical work || ||	TRUE	igd	60	461460	0.00198918	58933591	1.2e-26	2	ukb-b-19953	Body mass index (BMI) || id:ukb-b-19953	TRUE	reported	igd	2	TRUE
149	rs1884897	G	A	G	A	0.020001	0.00242196	0.627378	0.626864	FALSE	FALSE	FALSE	ukb-b-2002	20	6612832	0.00248213	263615	0.33	Job involves heavy manual or physical work || id:ukb-b-2002	Job involves heavy manual or physical work	Job involves heavy manual or physical work || ||	TRUE	igd	450	461460	0.00205634	6612832	2.3e-22	20	ukb-b-19953	Body mass index (BMI) || id:ukb-b-19953	TRUE	reported	igd	2	TRUE
151	rs1967772	A	G	A	G	-0.0170434	-0.00131585	0.285117	0.285207	FALSE	FALSE	FALSE	ukb-b-2002	13	28036062	0.00266228	263615	0.62	Job involves heavy manual or physical work || id:ukb-b-2002	Job involves heavy manual or physical work	Job involves heavy manual or physical work || ||	TRUE	igd	342	461460	0.00220377	28036062	1e-14	13	ukb-b-19953	Body mass index (BMI) || id:ukb-b-19953	TRUE	reported	igd	2	TRUE
152	rs2035936	T	G	T	G	0.0370863	0.00518934	0.055892	0.055953	FALSE	FALSE	FALSE	ukb-b-2002	3	141298124	0.00527717	263615	0.33	Job involves heavy manual or physical work || id:ukb-b-2002	Job involves heavy manual or physical work	Job involves heavy manual or physical work || ||	TRUE	igd	117	461460	0.00435778	141298124	1.7e-17	3	ukb-b-19953	Body mass index (BMI) || id:ukb-b-19953	TRUE	reported	igd	2	TRUE
154	rs2075466	C	G	C	G	0.0132903	-0.00293585	0.267182	0.266584	FALSE	TRUE	FALSE	ukb-b-2002	16	4872970	0.00271094	263615	0.28	Job involves heavy manual or physical work || id:ukb-b-2002	Job involves heavy manual or physical work	Job involves heavy manual or physical work || ||	TRUE	igd	389	461460	0.00223627	4872970	2.8e-09	16	ukb-b-19953	Body mass index (BMI) || id:ukb-b-19953	TRUE	reported	igd	2	TRUE
156	rs2133561	T	A	T	A	-0.014097	-0.00130316	0.611084	0.610525	FALSE	TRUE	FALSE	ukb-b-2002	5	139086651	0.00248036	263615	0.6	Job involves heavy manual or physical work || id:ukb-b-2002	Job involves heavy manual or physical work	Job involves heavy manual or physical work || ||	TRUE	igd	165	461460	0.00204744	139086651	5.8e-12	5	ukb-b-19953	Body mass index (BMI) || id:ukb-b-19953	TRUE	reported	igd	2	TRUE
157	rs213518	C	T	C	T	0.0157894	-0.00112691	0.145608	0.146208	FALSE	FALSE	FALSE	ukb-b-2002	7	26941065	0.00339104	263615	0.74	Job involves heavy manual or physical work || id:ukb-b-2002	Job involves heavy manual or physical work	Job involves heavy manual or physical work || ||	TRUE	igd	215	461460	0.00280491	26941065	1.8e-08	7	ukb-b-19953	Body mass index (BMI) || id:ukb-b-19953	TRUE	reported	igd	2	TRUE
158	rs2153740	G	A	G	A	-0.0112551	-0.000511493	0.479914	0.479934	FALSE	FALSE	FALSE	ukb-b-2002	20	2126089	0.00240396	263615	0.83	Job involves heavy manual or physical work || id:ukb-b-2002	Job involves heavy manual or physical work	Job involves heavy manual or physical work || ||	TRUE	igd	445	461460	0.00199313	2126089	1.6e-08	20	ukb-b-19953	Body mass index (BMI) || id:ukb-b-19953	TRUE	reported	igd	2	TRUE
159	rs215634	G	A	G	A	-0.0155223	-0.00358963	0.611879	0.611006	FALSE	FALSE	FALSE	ukb-b-2002	7	32369148	0.00245956	263615	0.14	Job involves heavy manual or physical work || id:ukb-b-2002	Job involves heavy manual or physical work	Job involves heavy manual or physical work || ||	TRUE	igd	220	461460	0.00203492	32369148	2.4e-14	7	ukb-b-19953	Body mass index (BMI) || id:ukb-b-19953	TRUE	reported	igd	2	TRUE
161	rs217672	C	A	C	A	0.0170155	0.00608908	0.271741	0.27199	FALSE	FALSE	FALSE	ukb-b-2002	14	62361021	0.00269547	263615	0.0239999	Job involves heavy manual or physical work || id:ukb-b-2002	Job involves heavy manual or physical work	Job involves heavy manual or physical work || ||	TRUE	igd	351	461460	0.00223046	62361021	2.4e-14	14	ukb-b-19953	Body mass index (BMI) || id:ukb-b-19953	TRUE	reported	igd	2	TRUE
162	rs2192158	G	A	G	A	-0.015012	-0.0031019	0.553308	0.553114	FALSE	FALSE	FALSE	ukb-b-2002	4	55505360	0.00240265	263615	0.2	Job involves heavy manual or physical work || id:ukb-b-2002	Job involves heavy manual or physical work	Job involves heavy manual or physical work || ||	TRUE	igd	137	461460	0.00198302	55505360	3.7e-14	4	ukb-b-19953	Body mass index (BMI) || id:ukb-b-19953	TRUE	reported	igd	2	TRUE
163	rs2216931	A	C	A	C	0.0169109	0.00625366	0.661966	0.661224	FALSE	FALSE	FALSE	ukb-b-2002	2	181599070	0.00253253	263615	0.0140001	Job involves heavy manual or physical work || id:ukb-b-2002	Job involves heavy manual or physical work	Job involves heavy manual or physical work || ||	TRUE	igd	44	461460	0.00208587	181599070	5.2e-16	2	ukb-b-19953	Body mass index (BMI) || id:ukb-b-19953	TRUE	reported	igd	2	TRUE
164	rs2234458	T	C	T	C	-0.0203841	-0.00125116	0.639519	0.640095	FALSE	FALSE	FALSE	ukb-b-2002	11	65639374	0.00248994	263615	0.62	Job involves heavy manual or physical work || id:ukb-b-2002	Job involves heavy manual or physical work	Job involves heavy manual or physical work || ||	TRUE	igd	292	461460	0.00205579	65639374	3.6e-23	11	ukb-b-19953	Body mass index (BMI) || id:ukb-b-19953	TRUE	reported	igd	2	TRUE
165	rs2248551	A	G	A	G	0.0146523	-0.000521971	0.164522	0.164009	FALSE	FALSE	FALSE	ukb-b-2002	6	131924689	0.00323614	263615	0.87	Job involves heavy manual or physical work || id:ukb-b-2002	Job involves heavy manual or physical work	Job involves heavy manual or physical work || ||	TRUE	igd	192	461460	0.00266497	131924689	3.8e-08	6	ukb-b-19953	Body mass index (BMI) || id:ukb-b-19953	TRUE	reported	igd	2	TRUE
167	rs2271189	A	G	A	G	-0.0163086	-0.00581092	0.40272	0.402496	FALSE	FALSE	FALSE	ukb-b-2002	12	56494991	0.00244173	263615	0.017	Job involves heavy manual or physical work || id:ukb-b-2002	Job involves heavy manual or physical work	Job involves heavy manual or physical work || ||	TRUE	igd	329	461460	0.00201869	56494991	6.5e-16	12	ukb-b-19953	Body mass index (BMI) || id:ukb-b-19953	TRUE	reported	igd	2	TRUE
171	rs2381404	C	T	C	T	0.0139664	0.000682592	0.243837	0.243865	FALSE	FALSE	FALSE	ukb-b-2002	2	144035442	0.00279248	263615	0.81	Job involves heavy manual or physical work || id:ukb-b-2002	Job involves heavy manual or physical work	Job involves heavy manual or physical work || ||	TRUE	igd	43	461460	0.00229974	144035442	1.3e-09	2	ukb-b-19953	Body mass index (BMI) || id:ukb-b-19953	TRUE	reported	igd	2	TRUE
172	rs2383377	A	G	A	G	0.0161287	0.00474912	0.130687	0.130906	FALSE	FALSE	FALSE	ukb-b-2002	14	33257914	0.00354646	263615	0.18	Job involves heavy manual or physical work || id:ukb-b-2002	Job involves heavy manual or physical work	Job involves heavy manual or physical work || ||	TRUE	igd	356	461460	0.00293564	33257914	3.9e-08	14	ukb-b-19953	Body mass index (BMI) || id:ukb-b-19953	TRUE	reported	igd	2	TRUE
173	rs2396625	A	T	A	T	-0.018919	-0.0022789	0.421331	0.422541	FALSE	TRUE	TRUE	ukb-b-2002	7	113028634	0.00243669	263615	0.35	Job involves heavy manual or physical work || id:ukb-b-2002	Job involves heavy manual or physical work	Job involves heavy manual or physical work || ||	TRUE	igd	211	461460	0.00201335	113028634	5.6e-21	7	ukb-b-19953	Body mass index (BMI) || id:ukb-b-19953	TRUE	reported	igd	2	FALSE
176	rs2433733	A	G	A	G	-0.0171805	-0.00451462	0.677659	0.677544	FALSE	FALSE	FALSE	ukb-b-2002	2	230816703	0.00255807	263615	0.0779992	Job involves heavy manual or physical work || id:ukb-b-2002	Job involves heavy manual or physical work	Job involves heavy manual or physical work || ||	TRUE	igd	54	461460	0.00210907	230816703	3.8e-16	2	ukb-b-19953	Body mass index (BMI) || id:ukb-b-19953	TRUE	reported	igd	2	TRUE
177	rs2439823	G	A	G	A	0.0191998	0.00295733	0.545612	0.545467	FALSE	FALSE	FALSE	ukb-b-2002	10	99778226	0.00240735	263615	0.22	Job involves heavy manual or physical work || id:ukb-b-2002	Job involves heavy manual or physical work	Job involves heavy manual or physical work || ||	TRUE	igd	269	461460	0.00199108	99778226	5.3e-22	10	ukb-b-19953	Body mass index (BMI) || id:ukb-b-19953	TRUE	reported	igd	2	TRUE
178	rs2482356	C	T	C	T	-0.0113511	-0.00421279	0.429018	0.429488	FALSE	FALSE	FALSE	ukb-b-2002	9	94178371	0.00241216	263615	0.0810009	Job involves heavy manual or physical work || id:ukb-b-2002	Job involves heavy manual or physical work	Job involves heavy manual or physical work || ||	TRUE	igd	260	461460	0.00199506	94178371	1.3e-08	9	ukb-b-19953	Body mass index (BMI) || id:ukb-b-19953	TRUE	reported	igd	2	TRUE
179	rs2512892	C	T	C	T	0.0129468	0.00277071	0.566085	0.566176	FALSE	FALSE	FALSE	ukb-b-2002	11	131451862	0.0024191	263615	0.25	Job involves heavy manual or physical work || id:ukb-b-2002	Job involves heavy manual or physical work	Job involves heavy manual or physical work || ||	TRUE	igd	302	461460	0.00199819	131451862	9.2e-11	11	ukb-b-19953	Body mass index (BMI) || id:ukb-b-19953	TRUE	reported	igd	2	TRUE
180	rs252761	T	G	T	G	-0.0115046	0.000211487	0.587966	0.588666	FALSE	FALSE	FALSE	ukb-b-2002	5	77380723	0.00244669	263615	0.93	Job involves heavy manual or physical work || id:ukb-b-2002	Job involves heavy manual or physical work	Job involves heavy manual or physical work || ||	TRUE	igd	157	461460	0.00201769	77380723	1.2e-08	5	ukb-b-19953	Body mass index (BMI) || id:ukb-b-19953	TRUE	reported	igd	2	TRUE
182	rs2569993	C	T	C	T	0.01267	0.0031008	0.320327	0.320462	FALSE	FALSE	FALSE	ukb-b-2002	3	12926096	0.00256911	263615	0.23	Job involves heavy manual or physical work || id:ukb-b-2002	Job involves heavy manual or physical work	Job involves heavy manual or physical work || ||	TRUE	igd	113	461460	0.00212202	12926096	2.4e-09	3	ukb-b-19953	Body mass index (BMI) || id:ukb-b-19953	TRUE	reported	igd	2	TRUE
183	rs2606228	C	A	C	A	-0.0138791	-0.0042814	0.646368	0.647052	FALSE	FALSE	FALSE	ukb-b-2002	3	183537759	0.00252684	263615	0.0899995	Job involves heavy manual or physical work || id:ukb-b-2002	Job involves heavy manual or physical work	Job involves heavy manual or physical work || ||	TRUE	igd	98	461460	0.00208379	183537759	2.7e-11	3	ukb-b-19953	Body mass index (BMI) || id:ukb-b-19953	TRUE	reported	igd	2	TRUE
184	rs2616143	A	G	A	G	-0.0138738	-0.00430671	0.319862	0.319905	FALSE	FALSE	FALSE	ukb-b-2002	8	20632022	0.00257132	263615	0.0940005	Job involves heavy manual or physical work || id:ukb-b-2002	Job involves heavy manual or physical work	Job involves heavy manual or physical work || ||	TRUE	igd	236	461460	0.00212547	20632022	6.7e-11	8	ukb-b-19953	Body mass index (BMI) || id:ukb-b-19953	TRUE	reported	igd	2	TRUE
187	rs2725371	G	A	G	A	-0.0160301	-0.00471702	0.696115	0.696193	FALSE	FALSE	FALSE	ukb-b-2002	8	30854033	0.00261092	263615	0.0710003	Job involves heavy manual or physical work || id:ukb-b-2002	Job involves heavy manual or physical work	Job involves heavy manual or physical work || ||	TRUE	igd	230	461460	0.00215845	30854033	1.1e-13	8	ukb-b-19953	Body mass index (BMI) || id:ukb-b-19953	TRUE	reported	igd	2	TRUE
188	rs2791643	T	C	T	C	-0.0133837	0.00257361	0.761794	0.761962	FALSE	FALSE	FALSE	ukb-b-2002	1	11207269	0.00280349	263615	0.36	Job involves heavy manual or physical work || id:ukb-b-2002	Job involves heavy manual or physical work	Job involves heavy manual or physical work || ||	TRUE	igd	9	461460	0.00231332	11207269	7.2e-09	1	ukb-b-19953	Body mass index (BMI) || id:ukb-b-19953	TRUE	reported	igd	2	TRUE
189	rs2814942	A	G	A	G	0.0284856	0.00402168	0.329525	0.329957	FALSE	FALSE	FALSE	ukb-b-2002	6	34644261	0.00253847	263615	0.11	Job involves heavy manual or physical work || id:ukb-b-2002	Job involves heavy manual or physical work	Job involves heavy manual or physical work || ||	TRUE	igd	184	461460	0.00209768	34644261	5.3e-42	6	ukb-b-19953	Body mass index (BMI) || id:ukb-b-19953	TRUE	reported	igd	2	TRUE
190	rs28350	G	A	G	A	-0.0180335	-0.00305923	0.820684	0.82136	FALSE	FALSE	FALSE	ukb-b-2002	3	42418446	0.00313619	263615	0.33	Job involves heavy manual or physical work || id:ukb-b-2002	Job involves heavy manual or physical work	Job involves heavy manual or physical work || ||	TRUE	igd	107	461460	0.00258234	42418446	2.9e-12	3	ukb-b-19953	Body mass index (BMI) || id:ukb-b-19953	TRUE	reported	igd	2	TRUE
191	rs28366156	C	T	C	T	-0.0264826	-0.00611154	0.130595	0.130143	FALSE	FALSE	FALSE	ukb-b-2002	6	31671498	0.00355057	263615	0.0850002	Job involves heavy manual or physical work || id:ukb-b-2002	Job involves heavy manual or physical work	Job involves heavy manual or physical work || ||	TRUE	igd	193	461460	0.00292978	31671498	1.6e-19	6	ukb-b-19953	Body mass index (BMI) || id:ukb-b-19953	TRUE	reported	igd	2	TRUE
193	rs28404639	T	C	T	C	-0.0117129	0.00396466	0.366041	0.366011	FALSE	FALSE	FALSE	ukb-b-2002	5	80874229	0.00248851	263615	0.11	Job involves heavy manual or physical work || id:ukb-b-2002	Job involves heavy manual or physical work	Job involves heavy manual or physical work || ||	TRUE	igd	152	461460	0.00205533	80874229	1.2e-08	5	ukb-b-19953	Body mass index (BMI) || id:ukb-b-19953	TRUE	reported	igd	2	TRUE
194	rs28489620	A	G	A	G	-0.0153737	-0.00355979	0.290349	0.290763	FALSE	FALSE	FALSE	ukb-b-2002	22	41804716	0.00265239	263615	0.18	Job involves heavy manual or physical work || id:ukb-b-2002	Job involves heavy manual or physical work	Job involves heavy manual or physical work || ||	TRUE	igd	458	461460	0.00220025	41804716	2.8e-12	22	ukb-b-19953	Body mass index (BMI) || id:ukb-b-19953	TRUE	reported	igd	2	TRUE
195	rs28568418	A	G	A	G	-0.0182825	0.00111095	0.107636	0.107317	FALSE	FALSE	FALSE	ukb-b-2002	15	53462969	0.00388005	263615	0.77	Job involves heavy manual or physical work || id:ukb-b-2002	Job involves heavy manual or physical work	Job involves heavy manual or physical work || ||	TRUE	igd	378	461460	0.00320812	53462969	1.2e-08	15	ukb-b-19953	Body mass index (BMI) || id:ukb-b-19953	TRUE	reported	igd	2	TRUE
196	rs2861685	C	T	C	T	-0.0171274	-0.00454665	0.411984	0.411746	FALSE	FALSE	FALSE	ukb-b-2002	2	67837553	0.00242613	263615	0.061	Job involves heavy manual or physical work || id:ukb-b-2002	Job involves heavy manual or physical work	Job involves heavy manual or physical work || ||	TRUE	igd	65	461460	0.00199763	67837553	1e-17	2	ukb-b-19953	Body mass index (BMI) || id:ukb-b-19953	TRUE	reported	igd	2	TRUE
197	rs28670671	C	T	C	T	-0.0124638	-0.0016853	0.286024	0.285986	FALSE	FALSE	FALSE	ukb-b-2002	9	140363045	0.00273771	263615	0.54	Job involves heavy manual or physical work || id:ukb-b-2002	Job involves heavy manual or physical work	Job involves heavy manual or physical work || ||	TRUE	igd	249	461460	0.00226426	140363045	3.7e-08	9	ukb-b-19953	Body mass index (BMI) || id:ukb-b-19953	TRUE	reported	igd	2	TRUE
198	rs2870111	T	C	T	C	-0.0157151	-0.000174453	0.412066	0.410795	FALSE	FALSE	FALSE	ukb-b-2002	15	79403585	0.00244256	263615	0.94	Job involves heavy manual or physical work || id:ukb-b-2002	Job involves heavy manual or physical work	Job involves heavy manual or physical work || ||	TRUE	igd	369	461460	0.00201912	79403585	7.1e-15	15	ukb-b-19953	Body mass index (BMI) || id:ukb-b-19953	TRUE	reported	igd	2	TRUE
199	rs2875762	C	G	C	G	0.015339	-0.00164892	0.242953	0.242894	FALSE	TRUE	FALSE	ukb-b-2002	6	124925032	0.00280178	263615	0.56	Job involves heavy manual or physical work || id:ukb-b-2002	Job involves heavy manual or physical work	Job involves heavy manual or physical work || ||	TRUE	igd	180	461460	0.0023121	124925032	3.3e-11	6	ukb-b-19953	Body mass index (BMI) || id:ukb-b-19953	TRUE	reported	igd	2	TRUE
200	rs2899644	T	C	T	C	0.0149659	0.000685362	0.229995	0.229579	FALSE	FALSE	FALSE	ukb-b-2002	15	59470366	0.00285298	263615	0.81	Job involves heavy manual or physical work || id:ukb-b-2002	Job involves heavy manual or physical work	Job involves heavy manual or physical work || ||	TRUE	igd	384	461460	0.0023609	59470366	2.3e-10	15	ukb-b-19953	Body mass index (BMI) || id:ukb-b-19953	TRUE	reported	igd	2	TRUE
201	rs2920503	T	C	T	C	-0.0140307	-0.00210667	0.285413	0.28485	FALSE	FALSE	FALSE	ukb-b-2002	3	12324230	0.00266046	263615	0.43	Job involves heavy manual or physical work || id:ukb-b-2002	Job involves heavy manual or physical work	Job involves heavy manual or physical work || ||	TRUE	igd	112	461460	0.00219666	12324230	1.7e-10	3	ukb-b-19953	Body mass index (BMI) || id:ukb-b-19953	TRUE	reported	igd	2	TRUE
202	rs2922757	T	A	T	A	0.0122465	0.00150551	0.597368	0.597501	FALSE	TRUE	FALSE	ukb-b-2002	8	76544012	0.00244532	263615	0.54	Job involves heavy manual or physical work || id:ukb-b-2002	Job involves heavy manual or physical work	Job involves heavy manual or physical work || ||	TRUE	igd	235	461460	0.00201926	76544012	1.3e-09	8	ukb-b-19953	Body mass index (BMI) || id:ukb-b-19953	TRUE	reported	igd	2	TRUE
203	rs2962334	T	G	T	G	0.0432552	-0.00631122	0.020065	0.020025	FALSE	FALSE	FALSE	ukb-b-2002	5	86879056	0.0085356	263615	0.46	Job involves heavy manual or physical work || id:ukb-b-2002	Job involves heavy manual or physical work	Job involves heavy manual or physical work || ||	TRUE	igd	158	461460	0.00703547	86879056	7.8e-10	5	ukb-b-19953	Body mass index (BMI) || id:ukb-b-19953	TRUE	reported	igd	2	TRUE
204	rs317656	A	T	A	T	-0.0144763	-0.00495453	0.724452	0.723958	FALSE	TRUE	FALSE	ukb-b-2002	12	69681101	0.0026747	263615	0.064	Job involves heavy manual or physical work || id:ukb-b-2002	Job involves heavy manual or physical work	Job involves heavy manual or physical work || ||	TRUE	igd	321	461460	0.00221303	69681101	6.1e-11	12	ukb-b-19953	Body mass index (BMI) || id:ukb-b-19953	TRUE	reported	igd	2	TRUE
206	rs32421	T	A	T	A	0.0132315	0.00202124	0.224315	0.22423	FALSE	TRUE	FALSE	ukb-b-2002	5	167362416	0.00287891	263615	0.48	Job involves heavy manual or physical work || id:ukb-b-2002	Job involves heavy manual or physical work	Job involves heavy manual or physical work || ||	TRUE	igd	172	461460	0.00237757	167362416	2.6e-08	5	ukb-b-19953	Body mass index (BMI) || id:ukb-b-19953	TRUE	reported	igd	2	TRUE
208	rs329651	T	G	T	G	0.0157218	0.000922328	0.803977	0.804319	FALSE	FALSE	FALSE	ukb-b-2002	11	133767622	0.00302973	263615	0.760001	Job involves heavy manual or physical work || id:ukb-b-2002	Job involves heavy manual or physical work	Job involves heavy manual or physical work || ||	TRUE	igd	309	461460	0.00250202	133767622	3.3e-10	11	ukb-b-19953	Body mass index (BMI) || id:ukb-b-19953	TRUE	reported	igd	2	TRUE
209	rs34045288	T	C	T	C	0.0234784	0.00760434	0.334435	0.332853	FALSE	FALSE	FALSE	ukb-b-2002	6	40369081	0.00253606	263615	0.00269998	Job involves heavy manual or physical work || id:ukb-b-2002	Job involves heavy manual or physical work	Job involves heavy manual or physical work || ||	TRUE	igd	175	461460	0.00209371	40369081	3.5e-29	6	ukb-b-19953	Body mass index (BMI) || id:ukb-b-19953	TRUE	reported	igd	2	TRUE
210	rs34153025	C	T	C	T	-0.0389151	-0.0033284	0.022158	0.022468	FALSE	FALSE	FALSE	ukb-b-2002	15	41339697	0.00813343	263615	0.68	Job involves heavy manual or physical work || id:ukb-b-2002	Job involves heavy manual or physical work	Job involves heavy manual or physical work || ||	TRUE	igd	367	461460	0.00678155	41339697	9.6e-09	15	ukb-b-19953	Body mass index (BMI) || id:ukb-b-19953	TRUE	reported	igd	2	TRUE
211	rs34234296	A	G	A	G	-0.014947	-3.43e-05	0.392437	0.391916	FALSE	FALSE	FALSE	ukb-b-2002	2	175166636	0.00247796	263615	0.99	Job involves heavy manual or physical work || id:ukb-b-2002	Job involves heavy manual or physical work	Job involves heavy manual or physical work || ||	TRUE	igd	80	461460	0.00204032	175166636	2.4e-13	2	ukb-b-19953	Body mass index (BMI) || id:ukb-b-19953	TRUE	reported	igd	2	TRUE
213	rs34517439	A	C	A	C	0.038848	0.00666257	0.121787	0.12126	FALSE	FALSE	FALSE	ukb-b-2002	1	78450517	0.00370861	263615	0.0719996	Job involves heavy manual or physical work || id:ukb-b-2002	Job involves heavy manual or physical work	Job involves heavy manual or physical work || ||	TRUE	igd	32	461460	0.00304983	78450517	3.6e-37	1	ukb-b-19953	Body mass index (BMI) || id:ukb-b-19953	TRUE	reported	igd	2	TRUE
214	rs34696181	C	T	C	T	0.0114345	0.00349405	0.476084	0.476001	FALSE	FALSE	FALSE	ukb-b-2002	7	93096635	0.00240121	263615	0.15	Job involves heavy manual or physical work || id:ukb-b-2002	Job involves heavy manual or physical work	Job involves heavy manual or physical work || ||	TRUE	igd	207	461460	0.00198283	93096635	8.1e-09	7	ukb-b-19953	Body mass index (BMI) || id:ukb-b-19953	TRUE	reported	igd	2	TRUE
215	rs347551	G	C	G	C	0.013865	0.000714467	0.472268	0.472045	FALSE	TRUE	TRUE	ukb-b-2002	5	119389031	0.00243457	263615	0.77	Job involves heavy manual or physical work || id:ukb-b-2002	Job involves heavy manual or physical work	Job involves heavy manual or physical work || ||	TRUE	igd	171	461460	0.00201085	119389031	5.4e-12	5	ukb-b-19953	Body mass index (BMI) || id:ukb-b-19953	TRUE	reported	igd	2	FALSE
217	rs349071	A	G	A	G	-0.0133062	-0.000670926	0.500388	0.501117	FALSE	FALSE	FALSE	ukb-b-2002	11	84776849	0.00239841	263615	0.780001	Job involves heavy manual or physical work || id:ukb-b-2002	Job involves heavy manual or physical work	Job involves heavy manual or physical work || ||	TRUE	igd	313	461460	0.00198231	84776849	1.9e-11	11	ukb-b-19953	Body mass index (BMI) || id:ukb-b-19953	TRUE	reported	igd	2	TRUE
218	rs35154326	G	A	G	A	-0.0130427	-0.00501368	0.274044	0.274478	FALSE	FALSE	FALSE	ukb-b-2002	16	24862414	0.00270314	263615	0.064	Job involves heavy manual or physical work || id:ukb-b-2002	Job involves heavy manual or physical work	Job involves heavy manual or physical work || ||	TRUE	igd	402	461460	0.00223442	24862414	5.3e-09	16	ukb-b-19953	Body mass index (BMI) || id:ukb-b-19953	TRUE	reported	igd	2	TRUE
219	rs35364449	T	C	T	C	0.0217069	0.00473177	0.109739	0.10955	FALSE	FALSE	FALSE	ukb-b-2002	15	74278126	0.00384923	263615	0.22	Job involves heavy manual or physical work || id:ukb-b-2002	Job involves heavy manual or physical work	Job involves heavy manual or physical work || ||	TRUE	igd	380	461460	0.00318335	74278126	9.2e-12	15	ukb-b-19953	Body mass index (BMI) || id:ukb-b-19953	TRUE	reported	igd	2	TRUE
220	rs355777	C	G	C	G	0.0152715	0.000465424	0.407537	0.407297	FALSE	TRUE	FALSE	ukb-b-2002	3	154034950	0.00243917	263615	0.85	Job involves heavy manual or physical work || id:ukb-b-2002	Job involves heavy manual or physical work	Job involves heavy manual or physical work || ||	TRUE	igd	96	461460	0.00201314	154034950	3.3e-14	3	ukb-b-19953	Body mass index (BMI) || id:ukb-b-19953	TRUE	reported	igd	2	TRUE
221	rs35697587	A	G	A	G	-0.0164677	-0.00430056	0.508121	0.507543	FALSE	FALSE	FALSE	ukb-b-2002	14	47298505	0.0023943	263615	0.0719996	Job involves heavy manual or physical work || id:ukb-b-2002	Job involves heavy manual or physical work	Job involves heavy manual or physical work || ||	TRUE	igd	357	461460	0.00198067	47298505	9.2e-17	14	ukb-b-19953	Body mass index (BMI) || id:ukb-b-19953	TRUE	reported	igd	2	TRUE
222	rs35697691	G	C	G	C	0.0230305	-0.000908967	0.089346	0.089555	FALSE	TRUE	FALSE	ukb-b-2002	15	52353498	0.00425256	263615	0.83	Job involves heavy manual or physical work || id:ukb-b-2002	Job involves heavy manual or physical work	Job involves heavy manual or physical work || ||	TRUE	igd	377	461460	0.00352223	52353498	6.2e-11	15	ukb-b-19953	Body mass index (BMI) || id:ukb-b-19953	TRUE	reported	igd	2	TRUE
223	rs35809007	A	G	A	G	-0.0171009	-0.000866399	0.363205	0.363832	FALSE	FALSE	FALSE	ukb-b-2002	2	47019521	0.00249461	263615	0.73	Job involves heavy manual or physical work || id:ukb-b-2002	Job involves heavy manual or physical work	Job involves heavy manual or physical work || ||	TRUE	igd	59	461460	0.00205627	47019521	9.1e-17	2	ukb-b-19953	Body mass index (BMI) || id:ukb-b-19953	TRUE	reported	igd	2	TRUE
224	rs35957544	T	G	T	G	-0.0196429	6.55e-05	0.574316	0.574479	FALSE	FALSE	FALSE	ukb-b-2002	8	73440371	0.00242618	263615	0.98	Job involves heavy manual or physical work || id:ukb-b-2002	Job involves heavy manual or physical work	Job involves heavy manual or physical work || ||	TRUE	igd	238	461460	0.00200438	73440371	1.1e-22	8	ukb-b-19953	Body mass index (BMI) || id:ukb-b-19953	TRUE	reported	igd	2	TRUE
225	rs36007635	A	G	A	G	-0.021045	3.55e-05	0.137698	0.137773	FALSE	FALSE	FALSE	ukb-b-2002	6	163009335	0.00347413	263615	0.99	Job involves heavy manual or physical work || id:ukb-b-2002	Job involves heavy manual or physical work	Job involves heavy manual or physical work || ||	TRUE	igd	202	461460	0.00286788	163009335	2.2e-13	6	ukb-b-19953	Body mass index (BMI) || id:ukb-b-19953	TRUE	reported	igd	2	TRUE
227	rs3764625	G	T	G	T	-0.0117714	0.00414252	0.587594	0.588456	FALSE	FALSE	FALSE	ukb-b-2002	19	49649051	0.0024342	263615	0.089	Job involves heavy manual or physical work || id:ukb-b-2002	Job involves heavy manual or physical work	Job involves heavy manual or physical work || ||	TRUE	igd	431	461460	0.00201523	49649051	5.2e-09	19	ukb-b-19953	Body mass index (BMI) || id:ukb-b-19953	TRUE	reported	igd	2	TRUE
228	rs3784710	C	T	C	T	-0.0297067	0.003724	0.226602	0.226335	FALSE	FALSE	FALSE	ukb-b-2002	15	68072458	0.00285108	263615	0.19	Job involves heavy manual or physical work || id:ukb-b-2002	Job involves heavy manual or physical work	Job involves heavy manual or physical work || ||	TRUE	igd	368	461460	0.00236042	68072458	2.5e-36	15	ukb-b-19953	Body mass index (BMI) || id:ukb-b-19953	TRUE	reported	igd	2	TRUE
229	rs3803286	G	A	G	A	-0.0186417	-0.00323012	0.666815	0.667121	FALSE	FALSE	FALSE	ukb-b-2002	14	103246470	0.00253458	263615	0.2	Job involves heavy manual or physical work || id:ukb-b-2002	Job involves heavy manual or physical work	Job involves heavy manual or physical work || ||	TRUE	igd	361	461460	0.00209828	103246470	6.4e-19	14	ukb-b-19953	Body mass index (BMI) || id:ukb-b-19953	TRUE	reported	igd	2	TRUE
230	rs3807566	T	G	T	G	-0.0120727	-8.01e-05	0.43832	0.437589	FALSE	FALSE	FALSE	ukb-b-2002	7	50564204	0.0024145	263615	0.97	Job involves heavy manual or physical work || id:ukb-b-2002	Job involves heavy manual or physical work	Job involves heavy manual or physical work || ||	TRUE	igd	210	461460	0.00199583	50564204	1.5e-09	7	ukb-b-19953	Body mass index (BMI) || id:ukb-b-19953	TRUE	reported	igd	2	TRUE
231	rs3814883	T	C	T	C	0.0240107	0.0021422	0.482402	0.484325	FALSE	FALSE	FALSE	ukb-b-2002	16	29994922	0.00239999	263615	0.37	Job involves heavy manual or physical work || id:ukb-b-2002	Job involves heavy manual or physical work	Job involves heavy manual or physical work || ||	TRUE	igd	390	461460	0.00198424	29994922	1e-33	16	ukb-b-19953	Body mass index (BMI) || id:ukb-b-19953	TRUE	reported	igd	2	TRUE
232	rs3845344	T	C	T	C	0.0163609	0.00136653	0.391115	0.391593	FALSE	FALSE	FALSE	ukb-b-2002	1	75001480	0.00244863	263615	0.58	Job involves heavy manual or physical work || id:ukb-b-2002	Job involves heavy manual or physical work	Job involves heavy manual or physical work || ||	TRUE	igd	21	461460	0.00201927	75001480	5.4e-16	1	ukb-b-19953	Body mass index (BMI) || id:ukb-b-19953	TRUE	reported	igd	2	TRUE
233	rs3851998	G	C	G	C	-0.0136071	0.00227655	0.743064	0.743099	FALSE	TRUE	FALSE	ukb-b-2002	3	131876605	0.00274902	263615	0.41	Job involves heavy manual or physical work || id:ukb-b-2002	Job involves heavy manual or physical work	Job involves heavy manual or physical work || ||	TRUE	igd	103	461460	0.00226874	131876605	2e-09	3	ukb-b-19953	Body mass index (BMI) || id:ukb-b-19953	TRUE	reported	igd	2	TRUE
234	rs3866805	A	C	A	C	0.0117835	0.00197475	0.355683	0.355121	FALSE	FALSE	FALSE	ukb-b-2002	1	6657424	0.00250864	263615	0.43	Job involves heavy manual or physical work || id:ukb-b-2002	Job involves heavy manual or physical work	Job involves heavy manual or physical work || ||	TRUE	igd	17	461460	0.00206546	6657424	1.2e-08	1	ukb-b-19953	Body mass index (BMI) || id:ukb-b-19953	TRUE	reported	igd	2	TRUE
236	rs3901286	A	C	A	C	-0.0225553	0.00100061	0.15244	0.152607	FALSE	FALSE	FALSE	ukb-b-2002	7	99107727	0.00333247	263615	0.760001	Job involves heavy manual or physical work || id:ukb-b-2002	Job involves heavy manual or physical work	Job involves heavy manual or physical work || ||	TRUE	igd	218	461460	0.00275602	99107727	2.7e-16	7	ukb-b-19953	Body mass index (BMI) || id:ukb-b-19953	TRUE	reported	igd	2	TRUE
237	rs3902951	G	T	G	T	0.0141019	0.00337958	0.237151	0.237168	FALSE	FALSE	FALSE	ukb-b-2002	14	69789755	0.00284146	263615	0.23	Job involves heavy manual or physical work || id:ukb-b-2002	Job involves heavy manual or physical work	Job involves heavy manual or physical work || ||	TRUE	igd	365	461460	0.00235267	69789755	2e-09	14	ukb-b-19953	Body mass index (BMI) || id:ukb-b-19953	TRUE	reported	igd	2	TRUE
238	rs3935190	A	G	A	G	-0.0144864	0.00348555	0.536784	0.53695	FALSE	FALSE	FALSE	ukb-b-2002	17	79084367	0.00241388	263615	0.15	Job involves heavy manual or physical work || id:ukb-b-2002	Job involves heavy manual or physical work	Job involves heavy manual or physical work || ||	TRUE	igd	412	461460	0.00199701	79084367	4e-13	17	ukb-b-19953	Body mass index (BMI) || id:ukb-b-19953	TRUE	reported	igd	2	TRUE
239	rs394608	C	T	C	T	0.0186353	0.00414776	0.537697	0.536984	FALSE	FALSE	FALSE	ukb-b-2002	21	46581798	0.00240726	263615	0.0850002	Job involves heavy manual or physical work || id:ukb-b-2002	Job involves heavy manual or physical work	Job involves heavy manual or physical work || ||	TRUE	igd	455	461460	0.00199484	46581798	9.5e-21	21	ukb-b-19953	Body mass index (BMI) || id:ukb-b-19953	TRUE	reported	igd	2	TRUE
240	rs396755	G	C	G	C	-0.0123639	0.00010509	0.571164	0.572335	FALSE	TRUE	TRUE	ukb-b-2002	5	104022239	0.00242358	263615	0.97	Job involves heavy manual or physical work || id:ukb-b-2002	Job involves heavy manual or physical work	Job involves heavy manual or physical work || ||	TRUE	igd	145	461460	0.00199937	104022239	6.3e-10	5	ukb-b-19953	Body mass index (BMI) || id:ukb-b-19953	TRUE	reported	igd	2	FALSE
241	rs40071	C	T	C	T	-0.0261666	0.00562523	0.179536	0.180097	FALSE	FALSE	FALSE	ukb-b-2002	5	107496102	0.0031181	263615	0.0710003	Job involves heavy manual or physical work || id:ukb-b-2002	Job involves heavy manual or physical work	Job involves heavy manual or physical work || ||	TRUE	igd	163	461460	0.00258163	107496102	3.8e-24	5	ukb-b-19953	Body mass index (BMI) || id:ukb-b-19953	TRUE	reported	igd	2	TRUE
242	rs4017425	T	C	T	C	-0.0125817	-0.00217328	0.470208	0.469756	FALSE	FALSE	FALSE	ukb-b-2002	3	44028764	0.00239842	263615	0.36	Job involves heavy manual or physical work || id:ukb-b-2002	Job involves heavy manual or physical work	Job involves heavy manual or physical work || ||	TRUE	igd	116	461460	0.00198035	44028764	2.1e-10	3	ukb-b-19953	Body mass index (BMI) || id:ukb-b-19953	TRUE	reported	igd	2	TRUE
243	rs4055791	T	C	T	C	-0.0178082	-0.000772835	0.416804	0.416584	FALSE	FALSE	FALSE	ukb-b-2002	13	59266053	0.00242421	263615	0.75	Job involves heavy manual or physical work || id:ukb-b-2002	Job involves heavy manual or physical work	Job involves heavy manual or physical work || ||	TRUE	igd	337	461460	0.00200801	59266053	7.4e-19	13	ukb-b-19953	Body mass index (BMI) || id:ukb-b-19953	TRUE	reported	igd	2	TRUE
244	rs406388	G	C	G	C	0.015973	0.00354317	0.177266	0.17642	FALSE	TRUE	FALSE	ukb-b-2002	22	18226997	0.00314431	263615	0.26	Job involves heavy manual or physical work || id:ukb-b-2002	Job involves heavy manual or physical work	Job involves heavy manual or physical work || ||	TRUE	igd	456	461460	0.00260181	18226997	8.3e-10	22	ukb-b-19953	Body mass index (BMI) || id:ukb-b-19953	TRUE	reported	igd	2	TRUE
245	rs41279738	G	T	G	T	0.0684263	-0.00521807	0.025988	0.025789	FALSE	FALSE	FALSE	ukb-b-2002	1	110082551	0.00757517	263615	0.49	Job involves heavy manual or physical work || id:ukb-b-2002	Job involves heavy manual or physical work	Job involves heavy manual or physical work || ||	TRUE	igd	4	461460	0.0062225	110082551	4e-28	1	ukb-b-19953	Body mass index (BMI) || id:ukb-b-19953	TRUE	reported	igd	2	TRUE
246	rs4148155	G	A	G	A	-0.0229681	-0.00144247	0.113268	0.113802	FALSE	FALSE	FALSE	ukb-b-2002	4	89054667	0.00375695	263615	0.7	Job involves heavy manual or physical work || id:ukb-b-2002	Job involves heavy manual or physical work	Job involves heavy manual or physical work || ||	TRUE	igd	141	461460	0.00310659	89054667	1.4e-13	4	ukb-b-19953	Body mass index (BMI) || id:ukb-b-19953	TRUE	reported	igd	2	TRUE
247	rs4261944	G	T	G	T	0.0138553	0.00457949	0.364935	0.365346	FALSE	FALSE	FALSE	ukb-b-2002	4	31003636	0.00249636	263615	0.0669993	Job involves heavy manual or physical work || id:ukb-b-2002	Job involves heavy manual or physical work	Job involves heavy manual or physical work || ||	TRUE	igd	140	461460	0.00205652	31003636	1.6e-11	4	ukb-b-19953	Body mass index (BMI) || id:ukb-b-19953	TRUE	reported	igd	2	TRUE
248	rs4267103	C	T	C	T	0.0153916	0.00187412	0.186347	0.185954	FALSE	FALSE	FALSE	ukb-b-2002	12	60966740	0.00308117	263615	0.54	Job involves heavy manual or physical work || id:ukb-b-2002	Job involves heavy manual or physical work	Job involves heavy manual or physical work || ||	TRUE	igd	322	461460	0.00254312	60966740	1.4e-09	12	ukb-b-19953	Body mass index (BMI) || id:ukb-b-19953	TRUE	reported	igd	2	TRUE
249	rs4284600	C	T	C	T	0.0119673	0.000277844	0.467122	0.466655	FALSE	FALSE	FALSE	ukb-b-2002	15	31843528	0.0024108	263615	0.91	Job involves heavy manual or physical work || id:ukb-b-2002	Job involves heavy manual or physical work	Job involves heavy manual or physical work || ||	TRUE	igd	379	461460	0.00199506	31843528	2e-09	15	ukb-b-19953	Body mass index (BMI) || id:ukb-b-19953	TRUE	reported	igd	2	TRUE
250	rs429343	G	A	G	A	-0.0173795	-0.000591313	0.576573	0.576836	FALSE	FALSE	FALSE	ukb-b-2002	2	147903382	0.00242329	263615	0.81	Job involves heavy manual or physical work || id:ukb-b-2002	Job involves heavy manual or physical work	Job involves heavy manual or physical work || ||	TRUE	igd	61	461460	0.00199729	147903382	3.3e-18	2	ukb-b-19953	Body mass index (BMI) || id:ukb-b-19953	TRUE	reported	igd	2	TRUE
251	rs429358	C	T	C	T	-0.0266723	0.000176799	0.154166	0.154686	FALSE	FALSE	FALSE	ukb-b-2002	19	45411941	0.00331327	263615	0.96	Job involves heavy manual or physical work || id:ukb-b-2002	Job involves heavy manual or physical work	Job involves heavy manual or physical work || ||	TRUE	igd	442	461460	0.00274373	45411941	2.4e-22	19	ukb-b-19953	Body mass index (BMI) || id:ukb-b-19953	TRUE	reported	igd	2	TRUE
252	rs4307239	G	A	G	A	0.0121413	0.00317719	0.458941	0.458701	FALSE	FALSE	FALSE	ukb-b-2002	7	24354300	0.00240759	263615	0.19	Job involves heavy manual or physical work || id:ukb-b-2002	Job involves heavy manual or physical work	Job involves heavy manual or physical work || ||	TRUE	igd	219	461460	0.00198816	24354300	1e-09	7	ukb-b-19953	Body mass index (BMI) || id:ukb-b-19953	TRUE	reported	igd	2	TRUE
253	rs4419475	T	A	T	A	0.011487	-0.000219031	0.407327	0.407353	FALSE	TRUE	FALSE	ukb-b-2002	4	96150044	0.00243563	263615	0.93	Job involves heavy manual or physical work || id:ukb-b-2002	Job involves heavy manual or physical work	Job involves heavy manual or physical work || ||	TRUE	igd	122	461460	0.0020106	96150044	1.1e-08	4	ukb-b-19953	Body mass index (BMI) || id:ukb-b-19953	TRUE	reported	igd	2	TRUE
255	rs4456769	T	C	T	C	0.0146111	0.00110791	0.333444	0.332888	FALSE	FALSE	FALSE	ukb-b-2002	20	25190777	0.00254167	263615	0.66	Job involves heavy manual or physical work || id:ukb-b-2002	Job involves heavy manual or physical work	Job involves heavy manual or physical work || ||	TRUE	igd	451	461460	0.00210138	25190777	3.6e-12	20	ukb-b-19953	Body mass index (BMI) || id:ukb-b-19953	TRUE	reported	igd	2	TRUE
256	rs4477562	T	C	T	C	0.0296118	-0.00391066	0.128644	0.128624	FALSE	FALSE	FALSE	ukb-b-2002	13	54104968	0.00359912	263615	0.28	Job involves heavy manual or physical work || id:ukb-b-2002	Job involves heavy manual or physical work	Job involves heavy manual or physical work || ||	TRUE	igd	336	461460	0.00298011	54104968	2.9e-23	13	ukb-b-19953	Body mass index (BMI) || id:ukb-b-19953	TRUE	reported	igd	2	TRUE
257	rs4482463	A	C	A	C	-0.0313175	0.00133163	0.923002	0.922704	FALSE	FALSE	FALSE	ukb-b-2002	2	205375909	0.00449156	263615	0.77	Job involves heavy manual or physical work || id:ukb-b-2002	Job involves heavy manual or physical work	Job involves heavy manual or physical work || ||	TRUE	igd	81	461460	0.00370692	205375909	3e-17	2	ukb-b-19953	Body mass index (BMI) || id:ukb-b-19953	TRUE	reported	igd	2	TRUE
258	rs45486197	A	G	A	G	0.025766	0.00125114	0.065685	0.06579	FALSE	FALSE	FALSE	ukb-b-2002	19	2244849	0.00487994	263615	0.8	Job involves heavy manual or physical work || id:ukb-b-2002	Job involves heavy manual or physical work	Job involves heavy manual or physical work || ||	TRUE	igd	432	461460	0.00403737	2244849	1.7e-10	19	ukb-b-19953	Body mass index (BMI) || id:ukb-b-19953	TRUE	reported	igd	2	TRUE
260	rs4648450	A	C	A	C	-0.014837	-0.00519488	0.466824	0.467254	FALSE	FALSE	FALSE	ukb-b-2002	1	2723214	0.00240927	263615	0.0309999	Job involves heavy manual or physical work || id:ukb-b-2002	Job involves heavy manual or physical work	Job involves heavy manual or physical work || ||	TRUE	igd	25	461460	0.00198775	2723214	8.4e-14	1	ukb-b-19953	Body mass index (BMI) || id:ukb-b-19953	TRUE	reported	igd	2	TRUE
261	rs4658403	T	C	T	C	-0.0188877	-0.00318642	0.833659	0.83382	FALSE	FALSE	FALSE	ukb-b-2002	1	243832560	0.00321492	263615	0.32	Job involves heavy manual or physical work || id:ukb-b-2002	Job involves heavy manual or physical work	Job involves heavy manual or physical work || ||	TRUE	igd	30	461460	0.00264997	243832560	1e-12	1	ukb-b-19953	Body mass index (BMI) || id:ukb-b-19953	TRUE	reported	igd	2	TRUE
262	rs4672338	T	C	T	C	0.0135646	0.00429484	0.336228	0.336237	FALSE	FALSE	FALSE	ukb-b-2002	2	60217457	0.00253186	263615	0.0899995	Job involves heavy manual or physical work || id:ukb-b-2002	Job involves heavy manual or physical work	Job involves heavy manual or physical work || ||	TRUE	igd	41	461460	0.00208669	60217457	8e-11	2	ukb-b-19953	Body mass index (BMI) || id:ukb-b-19953	TRUE	reported	igd	2	TRUE
263	rs4722398	T	C	T	C	0.0186993	-7.2e-05	0.136137	0.135417	FALSE	FALSE	FALSE	ukb-b-2002	7	3125220	0.00348532	263615	0.98	Job involves heavy manual or physical work || id:ukb-b-2002	Job involves heavy manual or physical work	Job involves heavy manual or physical work || ||	TRUE	igd	203	461460	0.00287545	3125220	7.9e-11	7	ukb-b-19953	Body mass index (BMI) || id:ukb-b-19953	TRUE	reported	igd	2	TRUE
264	rs4737188	T	A	T	A	-0.0124447	-0.00157459	0.473864	0.474145	FALSE	TRUE	TRUE	ukb-b-2002	8	64756657	0.00239897	263615	0.51	Job involves heavy manual or physical work || id:ukb-b-2002	Job involves heavy manual or physical work	Job involves heavy manual or physical work || ||	TRUE	igd	231	461460	0.00198274	64756657	3.5e-10	8	ukb-b-19953	Body mass index (BMI) || id:ukb-b-19953	TRUE	reported	igd	2	FALSE
265	rs4764949	G	A	G	A	-0.0183924	-0.00264658	0.325892	0.326004	FALSE	FALSE	FALSE	ukb-b-2002	12	103658096	0.00255345	263615	0.3	Job involves heavy manual or physical work || id:ukb-b-2002	Job involves heavy manual or physical work	Job involves heavy manual or physical work || ||	TRUE	igd	330	461460	0.00211197	103658096	3.1e-18	12	ukb-b-19953	Body mass index (BMI) || id:ukb-b-19953	TRUE	reported	igd	2	TRUE
266	rs4790292	A	C	A	C	-0.0254509	-0.00471581	0.153693	0.153675	FALSE	FALSE	FALSE	ukb-b-2002	17	1824305	0.00333197	263615	0.16	Job involves heavy manual or physical work || id:ukb-b-2002	Job involves heavy manual or physical work	Job involves heavy manual or physical work || ||	TRUE	igd	407	461460	0.00275603	1824305	2.6e-20	17	ukb-b-19953	Body mass index (BMI) || id:ukb-b-19953	TRUE	reported	igd	2	TRUE
267	rs4820410	G	A	G	A	-0.0177457	-0.00370971	0.345317	0.345062	FALSE	FALSE	FALSE	ukb-b-2002	22	40690385	0.00251855	263615	0.14	Job involves heavy manual or physical work || id:ukb-b-2002	Job involves heavy manual or physical work	Job involves heavy manual or physical work || ||	TRUE	igd	457	461460	0.00208527	40690385	1.7e-17	22	ukb-b-19953	Body mass index (BMI) || id:ukb-b-19953	TRUE	reported	igd	2	TRUE
268	rs4832298	T	C	T	C	-0.015965	-0.00247726	0.686142	0.686181	FALSE	FALSE	FALSE	ukb-b-2002	2	86764004	0.00257644	263615	0.34	Job involves heavy manual or physical work || id:ukb-b-2002	Job involves heavy manual or physical work	Job involves heavy manual or physical work || ||	TRUE	igd	66	461460	0.00212268	86764004	5.4e-14	2	ukb-b-19953	Body mass index (BMI) || id:ukb-b-19953	TRUE	reported	igd	2	TRUE
269	rs4858940	C	T	C	T	0.0229281	0.00179448	0.885569	0.885467	FALSE	FALSE	FALSE	ukb-b-2002	3	88254820	0.00375736	263615	0.630001	Job involves heavy manual or physical work || id:ukb-b-2002	Job involves heavy manual or physical work	Job involves heavy manual or physical work || ||	TRUE	igd	109	461460	0.00309976	88254820	1.4e-13	3	ukb-b-19953	Body mass index (BMI) || id:ukb-b-19953	TRUE	reported	igd	2	TRUE
270	rs4876611	G	A	G	A	0.0197549	0.00230936	0.720243	0.72061	FALSE	FALSE	FALSE	ukb-b-2002	8	116671848	0.00266497	263615	0.39	Job involves heavy manual or physical work || id:ukb-b-2002	Job involves heavy manual or physical work	Job involves heavy manual or physical work || ||	TRUE	igd	233	461460	0.00220502	116671848	3.3e-19	8	ukb-b-19953	Body mass index (BMI) || id:ukb-b-19953	TRUE	reported	igd	2	TRUE
271	rs4929923	C	T	C	T	0.0189424	-0.00229453	0.645204	0.644362	FALSE	FALSE	FALSE	ukb-b-2002	11	8639200	0.00249567	263615	0.36	Job involves heavy manual or physical work || id:ukb-b-2002	Job involves heavy manual or physical work	Job involves heavy manual or physical work || ||	TRUE	igd	299	461460	0.00206436	8639200	4.5e-20	11	ukb-b-19953	Body mass index (BMI) || id:ukb-b-19953	TRUE	reported	igd	2	TRUE
272	rs5011579	G	C	G	C	0.0140268	0.00117817	0.715152	0.714676	FALSE	TRUE	FALSE	ukb-b-2002	16	69187318	0.00265375	263615	0.66	Job involves heavy manual or physical work || id:ukb-b-2002	Job involves heavy manual or physical work	Job involves heavy manual or physical work || ||	TRUE	igd	397	461460	0.00219322	69187318	1.6e-10	16	ukb-b-19953	Body mass index (BMI) || id:ukb-b-19953	TRUE	reported	igd	2	TRUE
273	rs512121	C	T	C	T	-0.0159359	-0.00101826	0.192054	0.192258	FALSE	FALSE	FALSE	ukb-b-2002	18	7548501	0.00304561	263615	0.74	Job involves heavy manual or physical work || id:ukb-b-2002	Job involves heavy manual or physical work	Job involves heavy manual or physical work || ||	TRUE	igd	421	461460	0.00252176	7548501	2.6e-10	18	ukb-b-19953	Body mass index (BMI) || id:ukb-b-19953	TRUE	reported	igd	2	TRUE
274	rs529200	G	A	G	A	0.0168965	0.00607974	0.527829	0.527967	FALSE	FALSE	FALSE	ukb-b-2002	3	173114305	0.00239677	263615	0.0109999	Job involves heavy manual or physical work || id:ukb-b-2002	Job involves heavy manual or physical work	Job involves heavy manual or physical work || ||	TRUE	igd	88	461460	0.0019785	173114305	1.3e-17	3	ukb-b-19953	Body mass index (BMI) || id:ukb-b-19953	TRUE	reported	igd	2	TRUE
275	rs539515	C	A	C	A	0.0495291	0.00324416	0.204942	0.20397	FALSE	FALSE	FALSE	ukb-b-2002	1	177889025	0.00296812	263615	0.27	Job involves heavy manual or physical work || id:ukb-b-2002	Job involves heavy manual or physical work	Job involves heavy manual or physical work || ||	TRUE	igd	35	461460	0.0024426	177889025	2e-91	1	ukb-b-19953	Body mass index (BMI) || id:ukb-b-19953	TRUE	reported	igd	2	TRUE
276	rs55707359	G	T	G	T	0.0531292	-0.0054467	0.015432	0.01537	FALSE	FALSE	FALSE	ukb-b-2002	11	46159333	0.00984173	263615	0.58	Job involves heavy manual or physical work || id:ukb-b-2002	Job involves heavy manual or physical work	Job involves heavy manual or physical work || ||	TRUE	igd	291	461460	0.00812381	46159333	6.2e-11	11	ukb-b-19953	Body mass index (BMI) || id:ukb-b-19953	TRUE	reported	igd	2	TRUE
278	rs55726687	A	G	A	G	0.02483	-0.00500352	0.209709	0.209613	FALSE	FALSE	FALSE	ukb-b-2002	12	991306	0.00293213	263615	0.0879995	Job involves heavy manual or physical work || id:ukb-b-2002	Job involves heavy manual or physical work	Job involves heavy manual or physical work || ||	TRUE	igd	319	461460	0.00242628	991306	1.4e-24	12	ukb-b-19953	Body mass index (BMI) || id:ukb-b-19953	TRUE	reported	igd	2	TRUE
279	rs55769038	A	G	A	G	0.0160961	0.000429627	0.590384	0.58957	FALSE	FALSE	FALSE	ukb-b-2002	11	13331808	0.00243409	263615	0.86	Job involves heavy manual or physical work || id:ukb-b-2002	Job involves heavy manual or physical work	Job involves heavy manual or physical work || ||	TRUE	igd	300	461460	0.00201096	13331808	1.2e-15	11	ukb-b-19953	Body mass index (BMI) || id:ukb-b-19953	TRUE	reported	igd	2	TRUE
281	rs559231	T	G	T	G	0.0134907	-0.00147709	0.393053	0.394028	FALSE	FALSE	FALSE	ukb-b-2002	18	39644247	0.00246074	263615	0.55	Job involves heavy manual or physical work || id:ukb-b-2002	Job involves heavy manual or physical work	Job involves heavy manual or physical work || ||	TRUE	igd	428	461460	0.00203562	39644247	3.4e-11	18	ukb-b-19953	Body mass index (BMI) || id:ukb-b-19953	TRUE	reported	igd	2	TRUE
283	rs56038322	A	G	A	G	0.0139276	-0.00244791	0.31062	0.310718	FALSE	FALSE	FALSE	ukb-b-2002	3	69925128	0.00260643	263615	0.35	Job involves heavy manual or physical work || id:ukb-b-2002	Job involves heavy manual or physical work	Job involves heavy manual or physical work || ||	TRUE	igd	91	461460	0.00214833	69925128	9e-11	3	ukb-b-19953	Body mass index (BMI) || id:ukb-b-19953	TRUE	reported	igd	2	TRUE
286	rs56143236	T	C	T	C	0.0126667	0.00402852	0.256388	0.256399	FALSE	FALSE	FALSE	ukb-b-2002	3	157020444	0.00274874	263615	0.14	Job involves heavy manual or physical work || id:ukb-b-2002	Job involves heavy manual or physical work	Job involves heavy manual or physical work || ||	TRUE	igd	104	461460	0.00226533	157020444	2.3e-08	3	ukb-b-19953	Body mass index (BMI) || id:ukb-b-19953	TRUE	reported	igd	2	TRUE
287	rs56161855	T	A	T	A	0.0224575	-0.00567612	0.132847	0.132989	FALSE	TRUE	FALSE	ukb-b-2002	17	46288649	0.00352203	263615	0.11	Job involves heavy manual or physical work || id:ukb-b-2002	Job involves heavy manual or physical work	Job involves heavy manual or physical work || ||	TRUE	igd	410	461460	0.00291784	46288649	1.4e-14	17	ukb-b-19953	Body mass index (BMI) || id:ukb-b-19953	TRUE	reported	igd	2	TRUE
289	rs56352336	C	T	C	T	-0.016327	-0.00386279	0.154894	0.154824	FALSE	FALSE	FALSE	ukb-b-2002	19	19352155	0.0033234	263615	0.25	Job involves heavy manual or physical work || id:ukb-b-2002	Job involves heavy manual or physical work	Job involves heavy manual or physical work || ||	TRUE	igd	434	461460	0.00275021	19352155	2.9e-09	19	ukb-b-19953	Body mass index (BMI) || id:ukb-b-19953	TRUE	reported	igd	2	TRUE
290	rs56399737	T	C	T	C	-0.0161325	-0.000619819	0.449124	0.448858	FALSE	FALSE	FALSE	ukb-b-2002	13	33381721	0.00241324	263615	0.8	Job involves heavy manual or physical work || id:ukb-b-2002	Job involves heavy manual or physical work	Job involves heavy manual or physical work || ||	TRUE	igd	338	461460	0.00199646	33381721	6.4e-16	13	ukb-b-19953	Body mass index (BMI) || id:ukb-b-19953	TRUE	reported	igd	2	TRUE
291	rs56858768	A	G	A	G	0.0159188	0.00511357	0.296861	0.296193	FALSE	FALSE	FALSE	ukb-b-2002	13	86511730	0.00263015	263615	0.0519996	Job involves heavy manual or physical work || id:ukb-b-2002	Job involves heavy manual or physical work	Job involves heavy manual or physical work || ||	TRUE	igd	344	461460	0.00217378	86511730	2.4e-13	13	ukb-b-19953	Body mass index (BMI) || id:ukb-b-19953	TRUE	reported	igd	2	TRUE
292	rs56893062	G	T	G	T	0.0125141	0.000219124	0.303342	0.302703	FALSE	FALSE	FALSE	ukb-b-2002	8	25662655	0.00260914	263615	0.93	Job involves heavy manual or physical work || id:ukb-b-2002	Job involves heavy manual or physical work	Job involves heavy manual or physical work || ||	TRUE	igd	237	461460	0.00215383	25662655	6.2e-09	8	ukb-b-19953	Body mass index (BMI) || id:ukb-b-19953	TRUE	reported	igd	2	TRUE
294	rs57636386	C	T	C	T	-0.0412553	-0.00151454	0.08383	0.084007	FALSE	FALSE	FALSE	ukb-b-2002	18	58048295	0.00432671	263615	0.73	Job involves heavy manual or physical work || id:ukb-b-2002	Job involves heavy manual or physical work	Job involves heavy manual or physical work || ||	TRUE	igd	423	461460	0.00358326	58048295	1.1e-30	18	ukb-b-19953	Body mass index (BMI) || id:ukb-b-19953	TRUE	reported	igd	2	TRUE
295	rs57989773	C	T	C	T	0.0133488	-0.00161309	0.244995	0.245173	FALSE	FALSE	FALSE	ukb-b-2002	6	100629078	0.00286226	263615	0.57	Job involves heavy manual or physical work || id:ukb-b-2002	Job involves heavy manual or physical work	Job involves heavy manual or physical work || ||	TRUE	igd	178	461460	0.00236315	100629078	1.6e-08	6	ukb-b-19953	Body mass index (BMI) || id:ukb-b-19953	TRUE	reported	igd	2	TRUE
297	rs59068084	T	G	T	G	0.0110552	-0.0031966	0.410232	0.410443	FALSE	FALSE	FALSE	ukb-b-2002	4	113256737	0.00243376	263615	0.19	Job involves heavy manual or physical work || id:ukb-b-2002	Job involves heavy manual or physical work	Job involves heavy manual or physical work || ||	TRUE	igd	127	461460	0.00201048	113256737	3.8e-08	4	ukb-b-19953	Body mass index (BMI) || id:ukb-b-19953	TRUE	reported	igd	2	TRUE
298	rs59086897	A	T	A	T	0.033385	0.000232477	0.487541	0.487228	FALSE	TRUE	TRUE	ukb-b-2002	2	25145173	0.00239017	263615	0.92	Job involves heavy manual or physical work || id:ukb-b-2002	Job involves heavy manual or physical work	Job involves heavy manual or physical work || ||	TRUE	igd	74	461460	0.00196986	25145173	2e-64	2	ukb-b-19953	Body mass index (BMI) || id:ukb-b-19953	TRUE	reported	igd	2	FALSE
299	rs59227842	G	A	G	A	0.0229675	0.00396963	0.31149	0.311875	FALSE	FALSE	FALSE	ukb-b-2002	11	43692423	0.00260531	263615	0.13	Job involves heavy manual or physical work || id:ukb-b-2002	Job involves heavy manual or physical work	Job involves heavy manual or physical work || ||	TRUE	igd	310	461460	0.00215313	43692423	1.5e-26	11	ukb-b-19953	Body mass index (BMI) || id:ukb-b-19953	TRUE	reported	igd	2	TRUE
300	rs594024	C	T	C	T	-0.0146771	-0.00364972	0.554162	0.55438	FALSE	FALSE	FALSE	ukb-b-2002	11	69443822	0.00240949	263615	0.13	Job involves heavy manual or physical work || id:ukb-b-2002	Job involves heavy manual or physical work	Job involves heavy manual or physical work || ||	TRUE	igd	305	461460	0.00199081	69443822	1.7e-13	11	ukb-b-19953	Body mass index (BMI) || id:ukb-b-19953	TRUE	reported	igd	2	TRUE
301	rs6023655	G	A	G	A	-0.0147346	-0.00436916	0.765741	0.765847	FALSE	FALSE	FALSE	ukb-b-2002	20	53479658	0.00283953	263615	0.12	Job involves heavy manual or physical work || id:ukb-b-2002	Job involves heavy manual or physical work	Job involves heavy manual or physical work || ||	TRUE	igd	447	461460	0.00234997	53479658	3.6e-10	20	ukb-b-19953	Body mass index (BMI) || id:ukb-b-19953	TRUE	reported	igd	2	TRUE
302	rs60764613	T	G	T	G	0.02099	0.00366499	0.144883	0.144898	FALSE	FALSE	FALSE	ukb-b-2002	18	1839911	0.00341877	263615	0.28	Job involves heavy manual or physical work || id:ukb-b-2002	Job involves heavy manual or physical work	Job involves heavy manual or physical work || ||	TRUE	igd	427	461460	0.00282688	1839911	1.1e-13	18	ukb-b-19953	Body mass index (BMI) || id:ukb-b-19953	TRUE	reported	igd	2	TRUE
303	rs61740466	A	G	A	G	-0.0135153	-0.000695309	0.237203	0.237212	FALSE	FALSE	FALSE	ukb-b-2002	1	19934900	0.00281321	263615	0.8	Job involves heavy manual or physical work || id:ukb-b-2002	Job involves heavy manual or physical work	Job involves heavy manual or physical work || ||	TRUE	igd	18	461460	0.00231885	19934900	5.6e-09	1	ukb-b-19953	Body mass index (BMI) || id:ukb-b-19953	TRUE	reported	igd	2	TRUE
305	rs61828641	A	G	A	G	0.0224585	-0.000510638	0.10925	0.109341	FALSE	FALSE	FALSE	ukb-b-2002	1	174321997	0.00382869	263615	0.89	Job involves heavy manual or physical work || id:ukb-b-2002	Job involves heavy manual or physical work	Job involves heavy manual or physical work || ||	TRUE	igd	8	461460	0.00315913	174321997	1.2e-12	1	ukb-b-19953	Body mass index (BMI) || id:ukb-b-19953	TRUE	reported	igd	2	TRUE
306	rs61871615	T	C	T	C	-0.0267159	0.00108413	0.091551	0.09123	FALSE	FALSE	FALSE	ukb-b-2002	10	102487140	0.00435752	263615	0.8	Job involves heavy manual or physical work || id:ukb-b-2002	Job involves heavy manual or physical work	Job involves heavy manual or physical work || ||	TRUE	igd	286	461460	0.00359269	102487140	1e-13	10	ukb-b-19953	Body mass index (BMI) || id:ukb-b-19953	TRUE	reported	igd	2	TRUE
307	rs61903695	G	A	G	A	0.0166235	0.00519183	0.254964	0.254881	FALSE	FALSE	FALSE	ukb-b-2002	11	89922417	0.00274795	263615	0.0589997	Job involves heavy manual or physical work || id:ukb-b-2002	Job involves heavy manual or physical work	Job involves heavy manual or physical work || ||	TRUE	igd	314	461460	0.00227115	89922417	2.5e-13	11	ukb-b-19953	Body mass index (BMI) || id:ukb-b-19953	TRUE	reported	igd	2	TRUE
308	rs61992671	G	A	G	A	-0.0161925	-0.00196402	0.49195	0.491524	FALSE	FALSE	FALSE	ukb-b-2002	14	101531854	0.00250151	263615	0.43	Job involves heavy manual or physical work || id:ukb-b-2002	Job involves heavy manual or physical work	Job involves heavy manual or physical work || ||	TRUE	igd	360	461460	0.00206924	101531854	5.1e-15	14	ukb-b-19953	Body mass index (BMI) || id:ukb-b-19953	TRUE	reported	igd	2	TRUE
310	rs62020775	A	T	A	T	-0.0165665	-0.00531755	0.14168	0.141133	FALSE	TRUE	FALSE	ukb-b-2002	15	89960286	0.0034686	263615	0.13	Job involves heavy manual or physical work || id:ukb-b-2002	Job involves heavy manual or physical work	Job involves heavy manual or physical work || ||	TRUE	igd	374	461460	0.0028635	89960286	7.2e-09	15	ukb-b-19953	Body mass index (BMI) || id:ukb-b-19953	TRUE	reported	igd	2	TRUE
311	rs62072006	C	A	C	A	0.0156492	0.000100394	0.144541	0.14439	FALSE	FALSE	FALSE	ukb-b-2002	17	52938468	0.00341479	263615	0.98	Job involves heavy manual or physical work || id:ukb-b-2002	Job involves heavy manual or physical work	Job involves heavy manual or physical work || ||	TRUE	igd	411	461460	0.00282374	52938468	3e-08	17	ukb-b-19953	Body mass index (BMI) || id:ukb-b-19953	TRUE	reported	igd	2	TRUE
313	rs62176243	T	A	T	A	-0.0149699	-0.00519349	0.244987	0.245054	FALSE	TRUE	FALSE	ukb-b-2002	2	166190881	0.00277944	263615	0.0619998	Job involves heavy manual or physical work || id:ukb-b-2002	Job involves heavy manual or physical work	Job involves heavy manual or physical work || ||	TRUE	igd	62	461460	0.00228878	166190881	6.1e-11	2	ukb-b-19953	Body mass index (BMI) || id:ukb-b-19953	TRUE	reported	igd	2	TRUE
314	rs62190049	C	G	C	G	-0.0111798	0.0015334	0.390446	0.390171	FALSE	TRUE	FALSE	ukb-b-2002	2	182566998	0.00247172	263615	0.54	Job involves heavy manual or physical work || id:ukb-b-2002	Job involves heavy manual or physical work	Job involves heavy manual or physical work || ||	TRUE	igd	50	461460	0.00203614	182566998	4e-08	2	ukb-b-19953	Body mass index (BMI) || id:ukb-b-19953	TRUE	reported	igd	2	TRUE
315	rs62241847	G	A	G	A	-0.0124263	-0.00149421	0.314443	0.314256	FALSE	FALSE	FALSE	ukb-b-2002	3	20466465	0.00258264	263615	0.56	Job involves heavy manual or physical work || id:ukb-b-2002	Job involves heavy manual or physical work	Job involves heavy manual or physical work || ||	TRUE	igd	89	461460	0.00212897	20466465	5.3e-09	3	ukb-b-19953	Body mass index (BMI) || id:ukb-b-19953	TRUE	reported	igd	2	TRUE
317	rs62379271	G	T	G	T	0.0117237	-0.000261714	0.578511	0.577532	FALSE	FALSE	FALSE	ukb-b-2002	5	105870033	0.00242914	263615	0.91	Job involves heavy manual or physical work || id:ukb-b-2002	Job involves heavy manual or physical work	Job involves heavy manual or physical work || ||	TRUE	igd	146	461460	0.00200557	105870033	5e-09	5	ukb-b-19953	Body mass index (BMI) || id:ukb-b-19953	TRUE	reported	igd	2	TRUE
318	rs62407562	A	T	A	T	0.0144393	0.00170174	0.268584	0.268281	FALSE	TRUE	FALSE	ukb-b-2002	6	33530346	0.00269543	263615	0.53	Job involves heavy manual or physical work || id:ukb-b-2002	Job involves heavy manual or physical work	Job involves heavy manual or physical work || ||	TRUE	igd	183	461460	0.00222463	33530346	8.5e-11	6	ukb-b-19953	Body mass index (BMI) || id:ukb-b-19953	TRUE	reported	igd	2	TRUE
319	rs6265	T	C	T	C	-0.0399185	-0.00839436	0.188472	0.188207	FALSE	FALSE	FALSE	ukb-b-2002	11	27679916	0.00305726	263615	0.00599998	Job involves heavy manual or physical work || id:ukb-b-2002	Job involves heavy manual or physical work	Job involves heavy manual or physical work || ||	TRUE	igd	288	461460	0.00252719	27679916	3.3e-56	11	ukb-b-19953	Body mass index (BMI) || id:ukb-b-19953	TRUE	reported	igd	2	TRUE
321	rs6444950	A	G	A	G	0.0158525	0.00559117	0.237474	0.236514	FALSE	FALSE	FALSE	ukb-b-2002	3	170602073	0.00281952	263615	0.0470002	Job involves heavy manual or physical work || id:ukb-b-2002	Job involves heavy manual or physical work	Job involves heavy manual or physical work || ||	TRUE	igd	105	461460	0.00232007	170602073	8.3e-12	3	ukb-b-19953	Body mass index (BMI) || id:ukb-b-19953	TRUE	reported	igd	2	TRUE
322	rs6545714	A	G	A	G	-0.0205219	-0.00228702	0.601448	0.60275	FALSE	FALSE	FALSE	ukb-b-2002	2	59307725	0.00245105	263615	0.35	Job involves heavy manual or physical work || id:ukb-b-2002	Job involves heavy manual or physical work	Job involves heavy manual or physical work || ||	TRUE	igd	64	461460	0.00201573	59307725	2.4e-24	2	ukb-b-19953	Body mass index (BMI) || id:ukb-b-19953	TRUE	reported	igd	2	TRUE
323	rs6560906	C	T	C	T	-0.012198	0.00167156	0.691874	0.691924	FALSE	FALSE	FALSE	ukb-b-2002	12	133414054	0.00258938	263615	0.52	Job involves heavy manual or physical work || id:ukb-b-2002	Job involves heavy manual or physical work	Job involves heavy manual or physical work || ||	TRUE	igd	327	461460	0.00214136	133414054	1.2e-08	12	ukb-b-19953	Body mass index (BMI) || id:ukb-b-19953	TRUE	reported	igd	2	TRUE
325	rs6567160	C	T	C	T	0.0541723	-0.00350334	0.232714	0.232291	FALSE	FALSE	FALSE	ukb-b-2002	18	57829135	0.0028346	263615	0.22	Job involves heavy manual or physical work || id:ukb-b-2002	Job involves heavy manual or physical work	Job involves heavy manual or physical work || ||	TRUE	igd	426	461460	0.00234213	57829135	2.3e-118	18	ukb-b-19953	Body mass index (BMI) || id:ukb-b-19953	TRUE	reported	igd	2	TRUE
326	rs6575340	A	G	A	G	0.0207333	0.00246006	0.636038	0.635899	FALSE	FALSE	FALSE	ukb-b-2002	14	94023972	0.00249034	263615	0.32	Job involves heavy manual or physical work || id:ukb-b-2002	Job involves heavy manual or physical work	Job involves heavy manual or physical work || ||	TRUE	igd	364	461460	0.00206189	94023972	8.7e-24	14	ukb-b-19953	Body mass index (BMI) || id:ukb-b-19953	TRUE	reported	igd	2	TRUE
327	rs6597975	G	C	G	C	0.013681	-0.00103793	0.54389	0.543717	FALSE	TRUE	TRUE	ukb-b-2002	11	838842	0.00241453	263615	0.67	Job involves heavy manual or physical work || id:ukb-b-2002	Job involves heavy manual or physical work	Job involves heavy manual or physical work || ||	TRUE	igd	298	461460	0.00199532	838842	7.1e-12	11	ukb-b-19953	Body mass index (BMI) || id:ukb-b-19953	TRUE	reported	igd	2	FALSE
328	rs66679256	T	C	T	C	0.0148864	0.00390235	0.445826	0.446079	FALSE	FALSE	FALSE	ukb-b-2002	4	18351898	0.00240987	263615	0.11	Job involves heavy manual or physical work || id:ukb-b-2002	Job involves heavy manual or physical work	Job involves heavy manual or physical work || ||	TRUE	igd	125	461460	0.00198759	18351898	6.9e-14	4	ukb-b-19953	Body mass index (BMI) || id:ukb-b-19953	TRUE	reported	igd	2	TRUE
329	rs6669341	G	A	G	A	-0.0170287	0.00392188	0.582679	0.583	FALSE	FALSE	FALSE	ukb-b-2002	1	47678458	0.002423	263615	0.11	Job involves heavy manual or physical work || id:ukb-b-2002	Job involves heavy manual or physical work	Job involves heavy manual or physical work || ||	TRUE	igd	26	461460	0.0019986	47678458	1.6e-17	1	ukb-b-19953	Body mass index (BMI) || id:ukb-b-19953	TRUE	reported	igd	2	TRUE
331	rs6705567	C	T	C	T	-0.0146168	-0.001874	0.37596	0.376962	FALSE	FALSE	FALSE	ukb-b-2002	2	55320173	0.00248902	263615	0.450001	Job involves heavy manual or physical work || id:ukb-b-2002	Job involves heavy manual or physical work	Job involves heavy manual or physical work || ||	TRUE	igd	63	461460	0.00204919	55320173	9.8e-13	2	ukb-b-19953	Body mass index (BMI) || id:ukb-b-19953	TRUE	reported	igd	2	TRUE
334	rs6713781	C	G	C	G	-0.0135736	-0.00121041	0.401882	0.402175	FALSE	TRUE	FALSE	ukb-b-2002	2	40291940	0.00246435	263615	0.62	Job involves heavy manual or physical work || id:ukb-b-2002	Job involves heavy manual or physical work	Job involves heavy manual or physical work || ||	TRUE	igd	76	461460	0.00202799	40291940	2.2e-11	2	ukb-b-19953	Body mass index (BMI) || id:ukb-b-19953	TRUE	reported	igd	2	TRUE
335	rs6725931	T	C	T	C	0.0191046	0.00182637	0.847658	0.847421	FALSE	FALSE	FALSE	ukb-b-2002	2	220205146	0.00332673	263615	0.58	Job involves heavy manual or physical work || id:ukb-b-2002	Job involves heavy manual or physical work	Job involves heavy manual or physical work || ||	TRUE	igd	52	461460	0.00274403	220205146	3.3e-12	2	ukb-b-19953	Body mass index (BMI) || id:ukb-b-19953	TRUE	reported	igd	2	TRUE
336	rs6744646	G	A	G	A	0.0554684	0.00790703	0.828299	0.828236	FALSE	FALSE	FALSE	ukb-b-2002	2	628504	0.00316969	263615	0.0129999	Job involves heavy manual or physical work || id:ukb-b-2002	Job involves heavy manual or physical work	Job involves heavy manual or physical work || ||	TRUE	igd	38	461460	0.00261213	628504	4.5e-100	2	ukb-b-19953	Body mass index (BMI) || id:ukb-b-19953	TRUE	reported	igd	2	TRUE
337	rs6752979	A	G	A	G	0.0125235	0.00346149	0.31688	0.315848	FALSE	FALSE	FALSE	ukb-b-2002	2	81741750	0.00257307	263615	0.18	Job involves heavy manual or physical work || id:ukb-b-2002	Job involves heavy manual or physical work	Job involves heavy manual or physical work || ||	TRUE	igd	42	461460	0.00211721	81741750	3.3e-09	2	ukb-b-19953	Body mass index (BMI) || id:ukb-b-19953	TRUE	reported	igd	2	TRUE
338	rs67609008	C	T	C	T	0.0170863	0.00194193	0.283614	0.283765	FALSE	FALSE	FALSE	ukb-b-2002	10	126640936	0.00266399	263615	0.47	Job involves heavy manual or physical work || id:ukb-b-2002	Job involves heavy manual or physical work	Job involves heavy manual or physical work || ||	TRUE	igd	271	461460	0.0022021	126640936	8.6e-15	10	ukb-b-19953	Body mass index (BMI) || id:ukb-b-19953	TRUE	reported	igd	2	TRUE
339	rs6769617	T	A	T	A	-0.0135754	0.00113849	0.66386	0.664155	FALSE	TRUE	FALSE	ukb-b-2002	3	62687746	0.00253292	263615	0.649999	Job involves heavy manual or physical work || id:ukb-b-2002	Job involves heavy manual or physical work	Job involves heavy manual or physical work || ||	TRUE	igd	108	461460	0.00208902	62687746	8.1e-11	3	ukb-b-19953	Body mass index (BMI) || id:ukb-b-19953	TRUE	reported	igd	2	TRUE
340	rs6774894	A	T	A	T	0.0133088	0.00207702	0.358148	0.357815	FALSE	TRUE	FALSE	ukb-b-2002	3	196116393	0.00249376	263615	0.4	Job involves heavy manual or physical work || id:ukb-b-2002	Job involves heavy manual or physical work	Job involves heavy manual or physical work || ||	TRUE	igd	118	461460	0.00205674	196116393	9.7e-11	3	ukb-b-19953	Body mass index (BMI) || id:ukb-b-19953	TRUE	reported	igd	2	TRUE
341	rs6777784	T	G	T	G	0.0116125	-0.00208883	0.61678	0.617326	FALSE	FALSE	FALSE	ukb-b-2002	3	62376645	0.00245936	263615	0.4	Job involves heavy manual or physical work || id:ukb-b-2002	Job involves heavy manual or physical work	Job involves heavy manual or physical work || ||	TRUE	igd	90	461460	0.00202753	62376645	1e-08	3	ukb-b-19953	Body mass index (BMI) || id:ukb-b-19953	TRUE	reported	igd	2	TRUE
342	rs6831088	A	G	A	G	-0.0115222	-0.000812909	0.640139	0.640997	FALSE	FALSE	FALSE	ukb-b-2002	4	20257769	0.00249834	263615	0.74	Job involves heavy manual or physical work || id:ukb-b-2002	Job involves heavy manual or physical work	Job involves heavy manual or physical work || ||	TRUE	igd	131	461460	0.0020591	20257769	2.2e-08	4	ukb-b-19953	Body mass index (BMI) || id:ukb-b-19953	TRUE	reported	igd	2	TRUE
343	rs6843852	T	C	T	C	0.0130897	0.00103582	0.507861	0.507237	FALSE	FALSE	FALSE	ukb-b-2002	4	162132758	0.00239002	263615	0.66	Job involves heavy manual or physical work || id:ukb-b-2002	Job involves heavy manual or physical work	Job involves heavy manual or physical work || ||	TRUE	igd	135	461460	0.00197607	162132758	3.5e-11	4	ukb-b-19953	Body mass index (BMI) || id:ukb-b-19953	TRUE	reported	igd	2	TRUE
345	rs6922607	G	A	G	A	0.0148848	0.00319729	0.189847	0.189851	FALSE	FALSE	FALSE	ukb-b-2002	6	142703483	0.00304322	263615	0.29	Job involves heavy manual or physical work || id:ukb-b-2002	Job involves heavy manual or physical work	Job involves heavy manual or physical work || ||	TRUE	igd	181	461460	0.00251479	142703483	3.2e-09	6	ukb-b-19953	Body mass index (BMI) || id:ukb-b-19953	TRUE	reported	igd	2	TRUE
348	rs6962980	C	A	C	A	-0.0159568	-0.00283231	0.556019	0.555966	FALSE	FALSE	FALSE	ukb-b-2002	7	113452183	0.00240407	263615	0.24	Job involves heavy manual or physical work || id:ukb-b-2002	Job involves heavy manual or physical work	Job involves heavy manual or physical work || ||	TRUE	igd	208	461460	0.00198814	113452183	1e-15	7	ukb-b-19953	Body mass index (BMI) || id:ukb-b-19953	TRUE	reported	igd	2	TRUE
349	rs698147	G	A	G	A	-0.0128512	-0.000180148	0.543596	0.544152	FALSE	FALSE	FALSE	ukb-b-2002	5	3513485	0.00240375	263615	0.94	Job involves heavy manual or physical work || id:ukb-b-2002	Job involves heavy manual or physical work	Job involves heavy manual or physical work || ||	TRUE	igd	166	461460	0.00198514	3513485	9.6e-11	5	ukb-b-19953	Body mass index (BMI) || id:ukb-b-19953	TRUE	reported	igd	2	TRUE
350	rs7024334	G	T	G	T	-0.0138177	-0.00212616	0.77914	0.778986	FALSE	FALSE	FALSE	ukb-b-2002	9	109072075	0.0028837	263615	0.46	Job involves heavy manual or physical work || id:ukb-b-2002	Job involves heavy manual or physical work	Job involves heavy manual or physical work || ||	TRUE	igd	247	461460	0.00238338	109072075	6.7e-09	9	ukb-b-19953	Body mass index (BMI) || id:ukb-b-19953	TRUE	reported	igd	2	TRUE
351	rs7027304	T	C	T	C	0.0145492	0.00382076	0.652661	0.652228	FALSE	FALSE	FALSE	ukb-b-2002	9	129408290	0.00252485	263615	0.13	Job involves heavy manual or physical work || id:ukb-b-2002	Job involves heavy manual or physical work	Job involves heavy manual or physical work || ||	TRUE	igd	248	461460	0.00208703	129408290	3.1e-12	9	ukb-b-19953	Body mass index (BMI) || id:ukb-b-19953	TRUE	reported	igd	2	TRUE
352	rs7034554	G	A	G	A	-0.0129826	-0.00218572	0.373825	0.374011	FALSE	FALSE	FALSE	ukb-b-2002	9	37081301	0.0024713	263615	0.38	Job involves heavy manual or physical work || id:ukb-b-2002	Job involves heavy manual or physical work	Job involves heavy manual or physical work || ||	TRUE	igd	257	461460	0.00204252	37081301	2.1e-10	9	ukb-b-19953	Body mass index (BMI) || id:ukb-b-19953	TRUE	reported	igd	2	TRUE
353	rs7038943	C	T	C	T	-0.0140202	0.0021938	0.33879	0.340153	FALSE	FALSE	FALSE	ukb-b-2002	9	120377178	0.00251697	263615	0.38	Job involves heavy manual or physical work || id:ukb-b-2002	Job involves heavy manual or physical work	Job involves heavy manual or physical work || ||	TRUE	igd	254	461460	0.00208641	120377178	1.8e-11	9	ukb-b-19953	Body mass index (BMI) || id:ukb-b-19953	TRUE	reported	igd	2	TRUE
355	rs705158	A	T	A	T	0.0155952	-0.0035238	0.244747	0.244832	FALSE	TRUE	FALSE	ukb-b-2002	10	125232995	0.00278459	263615	0.21	Job involves heavy manual or physical work || id:ukb-b-2002	Job involves heavy manual or physical work	Job involves heavy manual or physical work || ||	TRUE	igd	281	461460	0.00230446	125232995	1.3e-11	10	ukb-b-19953	Body mass index (BMI) || id:ukb-b-19953	TRUE	reported	igd	2	TRUE
356	rs7070670	T	C	T	C	-0.0123274	-0.00463417	0.327923	0.327497	FALSE	FALSE	FALSE	ukb-b-2002	10	61842645	0.00256247	263615	0.0710003	Job involves heavy manual or physical work || id:ukb-b-2002	Job involves heavy manual or physical work	Job involves heavy manual or physical work || ||	TRUE	igd	274	461460	0.00211928	61842645	6e-09	10	ukb-b-19953	Body mass index (BMI) || id:ukb-b-19953	TRUE	reported	igd	2	TRUE
357	rs7081254	C	T	C	T	-0.0142516	0.000710371	0.205739	0.205499	FALSE	FALSE	FALSE	ukb-b-2002	10	132955696	0.00296799	263615	0.81	Job involves heavy manual or physical work || id:ukb-b-2002	Job involves heavy manual or physical work	Job involves heavy manual or physical work || ||	TRUE	igd	277	461460	0.00245216	132955696	6.2e-09	10	ukb-b-19953	Body mass index (BMI) || id:ukb-b-19953	TRUE	reported	igd	2	TRUE
358	rs7124681	A	C	A	C	0.0256977	0.000834693	0.408353	0.407945	FALSE	FALSE	FALSE	ukb-b-2002	11	47529947	0.00242794	263615	0.73	Job involves heavy manual or physical work || id:ukb-b-2002	Job involves heavy manual or physical work	Job involves heavy manual or physical work || ||	TRUE	igd	304	461460	0.0020063	47529947	1.5e-37	11	ukb-b-19953	Body mass index (BMI) || id:ukb-b-19953	TRUE	reported	igd	2	TRUE
359	rs7132908	A	G	A	G	0.0297904	-0.00265247	0.384458	0.383966	FALSE	FALSE	FALSE	ukb-b-2002	12	50263148	0.00246143	263615	0.28	Job involves heavy manual or physical work || id:ukb-b-2002	Job involves heavy manual or physical work	Job involves heavy manual or physical work || ||	TRUE	igd	328	461460	0.00203363	50263148	1.4e-48	12	ukb-b-19953	Body mass index (BMI) || id:ukb-b-19953	TRUE	reported	igd	2	TRUE
360	rs71495038	A	G	A	G	0.0277998	0.00268046	0.076936	0.076651	FALSE	FALSE	FALSE	ukb-b-2002	10	33971383	0.00449667	263615	0.55	Job involves heavy manual or physical work || id:ukb-b-2002	Job involves heavy manual or physical work	Job involves heavy manual or physical work || ||	TRUE	igd	266	461460	0.00370969	33971383	6.7e-14	10	ukb-b-19953	Body mass index (BMI) || id:ukb-b-19953	TRUE	reported	igd	2	TRUE
363	rs7218014	C	T	C	T	0.0189524	0.000367713	0.197305	0.196003	FALSE	FALSE	FALSE	ukb-b-2002	17	65832016	0.00301769	263615	0.9	Job involves heavy manual or physical work || id:ukb-b-2002	Job involves heavy manual or physical work	Job involves heavy manual or physical work || ||	TRUE	igd	417	461460	0.00249216	65832016	2.9e-14	17	ukb-b-19953	Body mass index (BMI) || id:ukb-b-19953	TRUE	reported	igd	2	TRUE
364	rs7232171	T	G	T	G	0.0123404	-0.00119072	0.58263	0.582024	FALSE	FALSE	FALSE	ukb-b-2002	18	31251221	0.00242758	263615	0.62	Job involves heavy manual or physical work || id:ukb-b-2002	Job involves heavy manual or physical work	Job involves heavy manual or physical work || ||	TRUE	igd	424	461460	0.00200821	31251221	8e-10	18	ukb-b-19953	Body mass index (BMI) || id:ukb-b-19953	TRUE	reported	igd	2	TRUE
365	rs723672	T	C	T	C	0.0111273	-0.00455252	0.43151	0.431972	FALSE	FALSE	FALSE	ukb-b-2002	12	2161561	0.00243057	263615	0.061	Job involves heavy manual or physical work || id:ukb-b-2002	Job involves heavy manual or physical work	Job involves heavy manual or physical work || ||	TRUE	igd	315	461460	0.00200698	2161561	3e-08	12	ukb-b-19953	Body mass index (BMI) || id:ukb-b-19953	TRUE	reported	igd	2	TRUE
366	rs7250833	T	C	T	C	0.0135041	-0.000422881	0.288866	0.288598	FALSE	FALSE	FALSE	ukb-b-2002	19	33937277	0.0026463	263615	0.87	Job involves heavy manual or physical work || id:ukb-b-2002	Job involves heavy manual or physical work	Job involves heavy manual or physical work || ||	TRUE	igd	435	461460	0.002188	33937277	6.7e-10	19	ukb-b-19953	Body mass index (BMI) || id:ukb-b-19953	TRUE	reported	igd	2	TRUE
367	rs7259070	C	T	C	T	0.021869	-0.00182753	0.596062	0.595505	FALSE	FALSE	FALSE	ukb-b-2002	19	47562509	0.00245669	263615	0.46	Job involves heavy manual or physical work || id:ukb-b-2002	Job involves heavy manual or physical work	Job involves heavy manual or physical work || ||	TRUE	igd	437	461460	0.00203628	47562509	6.6e-27	19	ukb-b-19953	Body mass index (BMI) || id:ukb-b-19953	TRUE	reported	igd	2	TRUE
368	rs72634826	A	G	A	G	-0.021277	-0.00403785	0.259858	0.259667	FALSE	FALSE	FALSE	ukb-b-2002	1	1601052	0.00276484	263615	0.14	Job involves heavy manual or physical work || id:ukb-b-2002	Job involves heavy manual or physical work	Job involves heavy manual or physical work || ||	TRUE	igd	31	461460	0.00228001	1601052	1e-20	1	ukb-b-19953	Body mass index (BMI) || id:ukb-b-19953	TRUE	reported	igd	2	TRUE
369	rs72649373	C	T	C	T	0.0178062	0.0020048	0.143188	0.143645	FALSE	FALSE	FALSE	ukb-b-2002	4	80609966	0.00348331	263615	0.56	Job involves heavy manual or physical work || id:ukb-b-2002	Job involves heavy manual or physical work	Job involves heavy manual or physical work || ||	TRUE	igd	121	461460	0.00287805	80609966	6.1e-10	4	ukb-b-19953	Body mass index (BMI) || id:ukb-b-19953	TRUE	reported	igd	2	TRUE
370	rs72673947	G	A	G	A	0.0218864	-0.00192525	0.107031	0.106905	FALSE	FALSE	FALSE	ukb-b-2002	8	118884379	0.00389095	263615	0.62	Job involves heavy manual or physical work || id:ukb-b-2002	Job involves heavy manual or physical work	Job involves heavy manual or physical work || ||	TRUE	igd	234	461460	0.00321496	118884379	9.9e-12	8	ukb-b-19953	Body mass index (BMI) || id:ukb-b-19953	TRUE	reported	igd	2	TRUE
371	rs72892910	T	G	T	G	0.0387798	0.00154842	0.172232	0.172245	FALSE	FALSE	FALSE	ukb-b-2002	6	50816887	0.00317329	263615	0.630001	Job involves heavy manual or physical work || id:ukb-b-2002	Job involves heavy manual or physical work	Job involves heavy manual or physical work || ||	TRUE	igd	190	461460	0.00262053	50816887	1.5e-49	6	ukb-b-19953	Body mass index (BMI) || id:ukb-b-19953	TRUE	reported	igd	2	TRUE
372	rs72976986	A	G	A	G	-0.0232257	-0.00184316	0.190123	0.190429	FALSE	FALSE	FALSE	ukb-b-2002	19	4050424	0.00307688	263615	0.55	Job involves heavy manual or physical work || id:ukb-b-2002	Job involves heavy manual or physical work	Job involves heavy manual or physical work || ||	TRUE	igd	433	461460	0.00254712	4050424	7.6e-20	19	ukb-b-19953	Body mass index (BMI) || id:ukb-b-19953	TRUE	reported	igd	2	TRUE
373	rs73026725	A	C	A	C	-0.022318	-0.00212832	0.153534	0.152685	FALSE	FALSE	FALSE	ukb-b-2002	19	31017686	0.00332863	263615	0.52	Job involves heavy manual or physical work || id:ukb-b-2002	Job involves heavy manual or physical work	Job involves heavy manual or physical work || ||	TRUE	igd	439	461460	0.00275052	31017686	4.9e-16	19	ukb-b-19953	Body mass index (BMI) || id:ukb-b-19953	TRUE	reported	igd	2	TRUE
374	rs73052033	C	T	C	T	-0.0303929	0.00236896	0.18493	0.185137	FALSE	FALSE	FALSE	ukb-b-2002	3	185828465	0.00308467	263615	0.44	Job involves heavy manual or physical work || id:ukb-b-2002	Job involves heavy manual or physical work	Job involves heavy manual or physical work || ||	TRUE	igd	99	461460	0.00254634	185828465	7.7e-33	3	ukb-b-19953	Body mass index (BMI) || id:ukb-b-19953	TRUE	reported	igd	2	TRUE
375	rs7306534	A	G	A	G	-0.0112754	-0.00130029	0.621712	0.622292	FALSE	FALSE	FALSE	ukb-b-2002	12	68107914	0.0024863	263615	0.6	Job involves heavy manual or physical work || id:ukb-b-2002	Job involves heavy manual or physical work	Job involves heavy manual or physical work || ||	TRUE	igd	333	461460	0.00205437	68107914	4.1e-08	12	ukb-b-19953	Body mass index (BMI) || id:ukb-b-19953	TRUE	reported	igd	2	TRUE
377	rs73142879	T	C	T	C	-0.0266936	-0.00335974	0.192297	0.191904	FALSE	FALSE	FALSE	ukb-b-2002	20	51195932	0.00305116	263615	0.27	Job involves heavy manual or physical work || id:ukb-b-2002	Job involves heavy manual or physical work	Job involves heavy manual or physical work || ||	TRUE	igd	444	461460	0.00252257	51195932	3.6e-26	20	ukb-b-19953	Body mass index (BMI) || id:ukb-b-19953	TRUE	reported	igd	2	TRUE
378	rs73193736	G	A	G	A	-0.0177165	-0.00292083	0.243934	0.243804	FALSE	FALSE	FALSE	ukb-b-2002	12	108294381	0.00280947	263615	0.3	Job involves heavy manual or physical work || id:ukb-b-2002	Job involves heavy manual or physical work	Job involves heavy manual or physical work || ||	TRUE	igd	331	461460	0.00232002	108294381	2.2e-14	12	ukb-b-19953	Body mass index (BMI) || id:ukb-b-19953	TRUE	reported	igd	2	TRUE
379	rs73213484	T	A	T	A	-0.0225766	-0.00700078	0.141236	0.141083	FALSE	TRUE	FALSE	ukb-b-2002	4	28489339	0.00343629	263615	0.0420001	Job involves heavy manual or physical work || id:ukb-b-2002	Job involves heavy manual or physical work	Job involves heavy manual or physical work || ||	TRUE	igd	126	461460	0.0028364	28489339	1.7e-15	4	ukb-b-19953	Body mass index (BMI) || id:ukb-b-19953	TRUE	reported	igd	2	TRUE
380	rs7331420	A	G	A	G	-0.0143702	0.000439865	0.285276	0.286369	FALSE	FALSE	FALSE	ukb-b-2002	13	99236471	0.0026553	263615	0.87	Job involves heavy manual or physical work || id:ukb-b-2002	Job involves heavy manual or physical work	Job involves heavy manual or physical work || ||	TRUE	igd	346	461460	0.00220081	99236471	6.6e-11	13	ukb-b-19953	Body mass index (BMI) || id:ukb-b-19953	TRUE	reported	igd	2	TRUE
381	rs7357754	G	A	G	A	0.0141146	0.00315913	0.500139	0.499512	FALSE	FALSE	FALSE	ukb-b-2002	9	92207308	0.00239879	263615	0.19	Job involves heavy manual or physical work || id:ukb-b-2002	Job involves heavy manual or physical work	Job involves heavy manual or physical work || ||	TRUE	igd	264	461460	0.00198362	92207308	1.1e-12	9	ukb-b-19953	Body mass index (BMI) || id:ukb-b-19953	TRUE	reported	igd	2	TRUE
382	rs73601548	T	C	T	C	0.0177354	0.001707	0.114527	0.115201	FALSE	FALSE	FALSE	ukb-b-2002	10	18549889	0.00376266	263615	0.649999	Job involves heavy manual or physical work || id:ukb-b-2002	Job involves heavy manual or physical work	Job involves heavy manual or physical work || ||	TRUE	igd	280	461460	0.00311639	18549889	1.3e-08	10	ukb-b-19953	Body mass index (BMI) || id:ukb-b-19953	TRUE	reported	igd	2	TRUE
385	rs745249	T	C	T	C	0.0176118	0.000322612	0.281945	0.280946	FALSE	FALSE	FALSE	ukb-b-2002	2	105460333	0.00266876	263615	0.9	Job involves heavy manual or physical work || id:ukb-b-2002	Job involves heavy manual or physical work	Job involves heavy manual or physical work || ||	TRUE	igd	48	461460	0.00219724	105460333	1.1e-15	2	ukb-b-19953	Body mass index (BMI) || id:ukb-b-19953	TRUE	reported	igd	2	TRUE
386	rs74750282	C	T	C	T	-0.0196382	0.00357217	0.086623	0.086795	FALSE	FALSE	FALSE	ukb-b-2002	7	114744463	0.00426239	263615	0.4	Job involves heavy manual or physical work || id:ukb-b-2002	Job involves heavy manual or physical work	Job involves heavy manual or physical work || ||	TRUE	igd	212	461460	0.00352561	114744463	2.5e-08	7	ukb-b-19953	Body mass index (BMI) || id:ukb-b-19953	TRUE	reported	igd	2	TRUE
387	rs7498665	G	A	G	A	0.0268646	0.00936377	0.399659	0.399053	FALSE	FALSE	FALSE	ukb-b-2002	16	28883241	0.00244173	263615	0.000129999	Job involves heavy manual or physical work || id:ukb-b-2002	Job involves heavy manual or physical work	Job involves heavy manual or physical work || ||	TRUE	igd	395	461460	0.00201997	28883241	2.3e-40	16	ukb-b-19953	Body mass index (BMI) || id:ukb-b-19953	TRUE	reported	igd	2	TRUE
388	rs7516554	T	C	T	C	0.0120066	0.00477616	0.399941	0.399573	FALSE	FALSE	FALSE	ukb-b-2002	1	210301331	0.00244757	263615	0.051	Job involves heavy manual or physical work || id:ukb-b-2002	Job involves heavy manual or physical work	Job involves heavy manual or physical work || ||	TRUE	igd	24	461460	0.00201565	210301331	2.6e-09	1	ukb-b-19953	Body mass index (BMI) || id:ukb-b-19953	TRUE	reported	igd	2	TRUE
390	rs7539903	A	T	A	T	-0.0131691	-0.00128006	0.615562	0.615256	FALSE	TRUE	FALSE	ukb-b-2002	1	209208033	0.00245789	263615	0.6	Job involves heavy manual or physical work || id:ukb-b-2002	Job involves heavy manual or physical work	Job involves heavy manual or physical work || ||	TRUE	igd	23	461460	0.0020273	209208033	8.3e-11	1	ukb-b-19953	Body mass index (BMI) || id:ukb-b-19953	TRUE	reported	igd	2	TRUE
391	rs754635	G	C	G	C	0.0219925	-0.00525396	0.886582	0.886783	FALSE	TRUE	FALSE	ukb-b-2002	3	42305131	0.00377426	263615	0.16	Job involves heavy manual or physical work || id:ukb-b-2002	Job involves heavy manual or physical work	Job involves heavy manual or physical work || ||	TRUE	igd	115	461460	0.0031093	42305131	1.5e-12	3	ukb-b-19953	Body mass index (BMI) || id:ukb-b-19953	TRUE	reported	igd	2	TRUE
393	rs7568228	C	G	C	G	-0.0119625	-0.00550646	0.52717	0.528056	FALSE	TRUE	TRUE	ukb-b-2002	2	236848488	0.00239487	263615	0.021	Job involves heavy manual or physical work || id:ukb-b-2002	Job involves heavy manual or physical work	Job involves heavy manual or physical work || ||	TRUE	igd	55	461460	0.00197288	236848488	1.3e-09	2	ukb-b-19953	Body mass index (BMI) || id:ukb-b-19953	TRUE	reported	igd	2	FALSE
394	rs7571496	G	A	G	A	-0.0158916	-0.00401678	0.260545	0.261293	FALSE	FALSE	FALSE	ukb-b-2002	2	6169351	0.0027322	263615	0.14	Job involves heavy manual or physical work || id:ukb-b-2002	Job involves heavy manual or physical work	Job involves heavy manual or physical work || ||	TRUE	igd	57	461460	0.00225454	6169351	1.8e-12	2	ukb-b-19953	Body mass index (BMI) || id:ukb-b-19953	TRUE	reported	igd	2	TRUE
395	rs76183894	C	T	C	T	-0.0219584	-0.00581193	0.080747	0.081011	FALSE	FALSE	FALSE	ukb-b-2002	3	114371939	0.00441075	263615	0.19	Job involves heavy manual or physical work || id:ukb-b-2002	Job involves heavy manual or physical work	Job involves heavy manual or physical work || ||	TRUE	igd	101	461460	0.00364437	114371939	1.7e-09	3	ukb-b-19953	Body mass index (BMI) || id:ukb-b-19953	TRUE	reported	igd	2	TRUE
396	rs7619139	A	T	A	T	0.0134537	-0.00105385	0.588616	0.587633	FALSE	TRUE	FALSE	ukb-b-2002	3	25110415	0.00243331	263615	0.66	Job involves heavy manual or physical work || id:ukb-b-2002	Job involves heavy manual or physical work	Job involves heavy manual or physical work || ||	TRUE	igd	82	461460	0.00201061	25110415	2.2e-11	3	ukb-b-19953	Body mass index (BMI) || id:ukb-b-19953	TRUE	reported	igd	2	TRUE
397	rs765874	A	T	A	T	-0.0120592	-0.00265955	0.489362	0.489512	FALSE	TRUE	TRUE	ukb-b-2002	6	143185557	0.00239232	263615	0.27	Job involves heavy manual or physical work || id:ukb-b-2002	Job involves heavy manual or physical work	Job involves heavy manual or physical work || ||	TRUE	igd	196	461460	0.00197569	143185557	1e-09	6	ukb-b-19953	Body mass index (BMI) || id:ukb-b-19953	TRUE	reported	igd	2	FALSE
398	rs76702514	G	C	G	C	-0.0164862	0.00161272	0.210623	0.211243	FALSE	TRUE	FALSE	ukb-b-2002	1	195148296	0.00295013	263615	0.58	Job involves heavy manual or physical work || id:ukb-b-2002	Job involves heavy manual or physical work	Job involves heavy manual or physical work || ||	TRUE	igd	29	461460	0.00243278	195148296	1.2e-11	1	ukb-b-19953	Body mass index (BMI) || id:ukb-b-19953	TRUE	reported	igd	2	TRUE
399	rs7683836	A	G	A	G	-0.0122469	0.00164895	0.557215	0.556754	FALSE	FALSE	FALSE	ukb-b-2002	4	180167906	0.00241297	263615	0.49	Job involves heavy manual or physical work || id:ukb-b-2002	Job involves heavy manual or physical work	Job involves heavy manual or physical work || ||	TRUE	igd	130	461460	0.00199427	180167906	8.2e-10	4	ukb-b-19953	Body mass index (BMI) || id:ukb-b-19953	TRUE	reported	igd	2	TRUE
400	rs7704382	G	C	G	C	0.0120126	0.000979748	0.433528	0.433327	FALSE	TRUE	TRUE	ukb-b-2002	5	112448114	0.00241686	263615	0.69	Job involves heavy manual or physical work || id:ukb-b-2002	Job involves heavy manual or physical work	Job involves heavy manual or physical work || ||	TRUE	igd	147	461460	0.00199631	112448114	1.8e-09	5	ukb-b-19953	Body mass index (BMI) || id:ukb-b-19953	TRUE	reported	igd	2	FALSE
402	rs7708584	G	A	G	A	-0.0159321	-0.00181901	0.572344	0.572938	FALSE	FALSE	FALSE	ukb-b-2002	5	153543466	0.00241452	263615	0.450001	Job involves heavy manual or physical work || id:ukb-b-2002	Job involves heavy manual or physical work	Job involves heavy manual or physical work || ||	TRUE	igd	159	461460	0.0019949	153543466	1.4e-15	5	ukb-b-19953	Body mass index (BMI) || id:ukb-b-19953	TRUE	reported	igd	2	TRUE
403	rs7761673	A	T	A	T	-0.0135915	-0.000287243	0.21988	0.220291	FALSE	TRUE	FALSE	ukb-b-2002	6	70357368	0.00289199	263615	0.92	Job involves heavy manual or physical work || id:ukb-b-2002	Job involves heavy manual or physical work	Job involves heavy manual or physical work || ||	TRUE	igd	195	461460	0.0023901	70357368	1.3e-08	6	ukb-b-19953	Body mass index (BMI) || id:ukb-b-19953	TRUE	reported	igd	2	TRUE
404	rs7762794	G	A	G	A	0.0149077	0.000490303	0.285408	0.285887	FALSE	FALSE	FALSE	ukb-b-2002	6	153380228	0.00264683	263615	0.85	Job involves heavy manual or physical work || id:ukb-b-2002	Job involves heavy manual or physical work	Job involves heavy manual or physical work || ||	TRUE	igd	189	461460	0.00218606	153380228	9.1e-12	6	ukb-b-19953	Body mass index (BMI) || id:ukb-b-19953	TRUE	reported	igd	2	TRUE
405	rs7774	A	C	A	C	0.014988	-0.000481908	0.310467	0.310551	FALSE	FALSE	FALSE	ukb-b-2002	17	4801163	0.00259983	263615	0.85	Job involves heavy manual or physical work || id:ukb-b-2002	Job involves heavy manual or physical work	Job involves heavy manual or physical work || ||	TRUE	igd	403	461460	0.00215169	4801163	3.3e-12	17	ukb-b-19953	Body mass index (BMI) || id:ukb-b-19953	TRUE	reported	igd	2	TRUE
406	rs7776021	A	G	A	G	0.0123701	0.000989625	0.287599	0.286789	FALSE	FALSE	FALSE	ukb-b-2002	6	73742152	0.00264782	263615	0.709999	Job involves heavy manual or physical work || id:ukb-b-2002	Job involves heavy manual or physical work	Job involves heavy manual or physical work || ||	TRUE	igd	187	461460	0.00218251	73742152	1.4e-08	6	ukb-b-19953	Body mass index (BMI) || id:ukb-b-19953	TRUE	reported	igd	2	TRUE
407	rs7802342	G	T	G	T	0.0122748	-0.000709977	0.288566	0.288642	FALSE	FALSE	FALSE	ukb-b-2002	7	137435925	0.00263766	263615	0.79	Job involves heavy manual or physical work || id:ukb-b-2002	Job involves heavy manual or physical work	Job involves heavy manual or physical work || ||	TRUE	igd	223	461460	0.00218145	137435925	1.8e-08	7	ukb-b-19953	Body mass index (BMI) || id:ukb-b-19953	TRUE	reported	igd	2	TRUE
409	rs78086698	C	T	C	T	0.0318357	-0.0025922	0.039838	0.039974	FALSE	FALSE	FALSE	ukb-b-2002	12	24024639	0.00613108	263615	0.67	Job involves heavy manual or physical work || id:ukb-b-2002	Job involves heavy manual or physical work	Job involves heavy manual or physical work || ||	TRUE	igd	317	461460	0.0050761	24024639	3.6e-10	12	ukb-b-19953	Body mass index (BMI) || id:ukb-b-19953	TRUE	reported	igd	2	TRUE
411	rs78605811	C	A	C	A	-0.032737	0.000440703	0.05405	0.054165	FALSE	FALSE	FALSE	ukb-b-2002	3	83631491	0.00538411	263615	0.93	Job involves heavy manual or physical work || id:ukb-b-2002	Job involves heavy manual or physical work	Job involves heavy manual or physical work || ||	TRUE	igd	92	461460	0.00444673	83631491	1.8e-13	3	ukb-b-19953	Body mass index (BMI) || id:ukb-b-19953	TRUE	reported	igd	2	TRUE
412	rs7893571	T	G	T	G	0.0140553	-0.000470262	0.665897	0.665145	FALSE	FALSE	FALSE	ukb-b-2002	10	16750129	0.0025443	263615	0.85	Job involves heavy manual or physical work || id:ukb-b-2002	Job involves heavy manual or physical work	Job involves heavy manual or physical work || ||	TRUE	igd	265	461460	0.00210152	16750129	2.3e-11	10	ukb-b-19953	Body mass index (BMI) || id:ukb-b-19953	TRUE	reported	igd	2	TRUE
414	rs7925100	A	G	A	G	0.014725	0.00205352	0.396117	0.3957	FALSE	FALSE	FALSE	ukb-b-2002	11	118941596	0.00244953	263615	0.4	Job involves heavy manual or physical work || id:ukb-b-2002	Job involves heavy manual or physical work	Job involves heavy manual or physical work || ||	TRUE	igd	294	461460	0.0020221	118941596	3.3e-13	11	ukb-b-19953	Body mass index (BMI) || id:ukb-b-19953	TRUE	reported	igd	2	TRUE
416	rs7928320	G	C	T	C	0.0243383	0.00118384	0.056563	0.186132	TRUE	TRUE	FALSE	ukb-b-2002	11	116942753	0.00308398	263615	0.7	Job involves heavy manual or physical work || id:ukb-b-2002	Job involves heavy manual or physical work	Job involves heavy manual or physical work || ||	TRUE	igd	293	461460	0.00428501	116942753	1.3e-08	11	ukb-b-19953	Body mass index (BMI) || id:ukb-b-19953	TRUE	reported	igd	2	FALSE
417	rs7944782	G	T	G	T	0.0157606	-0.000499727	0.509784	0.50992	FALSE	FALSE	FALSE	ukb-b-2002	11	130795698	0.0024062	263615	0.84	Job involves heavy manual or physical work || id:ukb-b-2002	Job involves heavy manual or physical work	Job involves heavy manual or physical work || ||	TRUE	igd	296	461460	0.00198748	130795698	2.2e-15	11	ukb-b-19953	Body mass index (BMI) || id:ukb-b-19953	TRUE	reported	igd	2	TRUE
418	rs7947143	A	G	A	G	-0.0182782	0.00464612	0.163483	0.16288	FALSE	FALSE	FALSE	ukb-b-2002	11	64090422	0.00324444	263615	0.15	Job involves heavy manual or physical work || id:ukb-b-2002	Job involves heavy manual or physical work	Job involves heavy manual or physical work || ||	TRUE	igd	311	461460	0.00267522	64090422	8.3e-12	11	ukb-b-19953	Body mass index (BMI) || id:ukb-b-19953	TRUE	reported	igd	2	TRUE
420	rs7996639	A	G	A	G	0.0145559	-0.00125017	0.449354	0.448754	FALSE	FALSE	FALSE	ukb-b-2002	13	97019090	0.00242137	263615	0.61	Job involves heavy manual or physical work || id:ukb-b-2002	Job involves heavy manual or physical work	Job involves heavy manual or physical work || ||	TRUE	igd	345	461460	0.00200245	97019090	3.6e-13	13	ukb-b-19953	Body mass index (BMI) || id:ukb-b-19953	TRUE	reported	igd	2	TRUE
421	rs80135274	T	A	T	A	0.021339	0.000156804	0.070324	0.069647	FALSE	TRUE	FALSE	ukb-b-2002	17	5286277	0.00471217	263615	0.97	Job involves heavy manual or physical work || id:ukb-b-2002	Job involves heavy manual or physical work	Job involves heavy manual or physical work || ||	TRUE	igd	409	461460	0.00388113	5286277	3.8e-08	17	ukb-b-19953	Body mass index (BMI) || id:ukb-b-19953	TRUE	reported	igd	2	TRUE
422	rs8015400	A	C	A	C	0.0213422	0.00396052	0.677097	0.678085	FALSE	FALSE	FALSE	ukb-b-2002	14	25930988	0.00256168	263615	0.12	Job involves heavy manual or physical work || id:ukb-b-2002	Job involves heavy manual or physical work	Job involves heavy manual or physical work || ||	TRUE	igd	355	461460	0.00211709	25930988	6.7e-24	14	ukb-b-19953	Body mass index (BMI) || id:ukb-b-19953	TRUE	reported	igd	2	TRUE
423	rs8020365	A	T	A	T	0.0251068	0.000990074	0.220464	0.221087	FALSE	TRUE	FALSE	ukb-b-2002	14	79937216	0.0028936	263615	0.73	Job involves heavy manual or physical work || id:ukb-b-2002	Job involves heavy manual or physical work	Job involves heavy manual or physical work || ||	TRUE	igd	359	461460	0.00239517	79937216	1e-25	14	ukb-b-19953	Body mass index (BMI) || id:ukb-b-19953	TRUE	reported	igd	2	TRUE
424	rs8024137	T	A	T	A	0.0156329	-0.00234322	0.848207	0.84809	FALSE	TRUE	FALSE	ukb-b-2002	15	35837297	0.00333749	263615	0.48	Job involves heavy manual or physical work || id:ukb-b-2002	Job involves heavy manual or physical work	Job involves heavy manual or physical work || ||	TRUE	igd	376	461460	0.00276778	35837297	1.6e-08	15	ukb-b-19953	Body mass index (BMI) || id:ukb-b-19953	TRUE	reported	igd	2	TRUE
426	rs8076669	C	T	C	T	0.0140681	-0.000937062	0.561561	0.562016	FALSE	FALSE	FALSE	ukb-b-2002	17	15888448	0.00241251	263615	0.7	Job involves heavy manual or physical work || id:ukb-b-2002	Job involves heavy manual or physical work	Job involves heavy manual or physical work || ||	TRUE	igd	404	461460	0.00199601	15888448	1.8e-12	17	ukb-b-19953	Body mass index (BMI) || id:ukb-b-19953	TRUE	reported	igd	2	TRUE
427	rs8089514	A	T	A	T	0.012988	0.00211922	0.36868	0.368077	FALSE	TRUE	FALSE	ukb-b-2002	18	69224478	0.00251088	263615	0.4	Job involves heavy manual or physical work || id:ukb-b-2002	Job involves heavy manual or physical work	Job involves heavy manual or physical work || ||	TRUE	igd	420	461460	0.00207588	69224478	3.9e-10	18	ukb-b-19953	Body mass index (BMI) || id:ukb-b-19953	TRUE	reported	igd	2	TRUE
428	rs8112818	G	A	G	A	-0.020696	-0.00209437	0.400329	0.400767	FALSE	FALSE	FALSE	ukb-b-2002	19	18812785	0.00244599	263615	0.39	Job involves heavy manual or physical work || id:ukb-b-2002	Job involves heavy manual or physical work	Job involves heavy manual or physical work || ||	TRUE	igd	441	461460	0.00202712	18812785	1.8e-24	19	ukb-b-19953	Body mass index (BMI) || id:ukb-b-19953	TRUE	reported	igd	2	TRUE
429	rs8132491	A	G	A	G	-0.015375	-0.000187586	0.313023	0.313818	FALSE	FALSE	FALSE	ukb-b-2002	21	40288577	0.00264498	263615	0.94	Job involves heavy manual or physical work || id:ukb-b-2002	Job involves heavy manual or physical work	Job involves heavy manual or physical work || ||	TRUE	igd	454	461460	0.00219317	40288577	2.4e-12	21	ukb-b-19953	Body mass index (BMI) || id:ukb-b-19953	TRUE	reported	igd	2	TRUE
430	rs815163	C	T	C	T	-0.016485	0.000342076	0.563148	0.563713	FALSE	FALSE	FALSE	ukb-b-2002	1	190294726	0.00240804	263615	0.89	Job involves heavy manual or physical work || id:ukb-b-2002	Job involves heavy manual or physical work	Job involves heavy manual or physical work || ||	TRUE	igd	36	461460	0.00198582	190294726	1e-16	1	ukb-b-19953	Body mass index (BMI) || id:ukb-b-19953	TRUE	reported	igd	2	TRUE
431	rs852042	G	A	G	A	-0.0131207	0.00445535	0.758575	0.758478	FALSE	FALSE	FALSE	ukb-b-2002	20	17091233	0.00279342	263615	0.11	Job involves heavy manual or physical work || id:ukb-b-2002	Job involves heavy manual or physical work	Job involves heavy manual or physical work || ||	TRUE	igd	443	461460	0.00231309	17091233	1.4e-08	20	ukb-b-19953	Body mass index (BMI) || id:ukb-b-19953	TRUE	reported	igd	2	TRUE
435	rs909892	A	G	A	G	-0.0184105	-0.00685533	0.134817	0.134598	FALSE	FALSE	FALSE	ukb-b-2002	20	41982698	0.00351762	263615	0.051	Job involves heavy manual or physical work || id:ukb-b-2002	Job involves heavy manual or physical work	Job involves heavy manual or physical work || ||	TRUE	igd	452	461460	0.00291255	41982698	2.6e-10	20	ukb-b-19953	Body mass index (BMI) || id:ukb-b-19953	TRUE	reported	igd	2	TRUE
439	rs9294260	A	G	A	G	0.014782	0.00121032	0.476559	0.476849	FALSE	FALSE	FALSE	ukb-b-2002	6	83433228	0.00240883	263615	0.62	Job involves heavy manual or physical work || id:ukb-b-2002	Job involves heavy manual or physical work	Job involves heavy manual or physical work || ||	TRUE	igd	199	461460	0.00198818	83433228	1e-13	6	ukb-b-19953	Body mass index (BMI) || id:ukb-b-19953	TRUE	reported	igd	2	TRUE
440	rs9349235	T	C	T	C	0.0111809	0.000699132	0.410635	0.411172	FALSE	FALSE	FALSE	ukb-b-2002	6	42516718	0.0024347	263615	0.77	Job involves heavy manual or physical work || id:ukb-b-2002	Job involves heavy manual or physical work	Job involves heavy manual or physical work || ||	TRUE	igd	176	461460	0.00200924	42516718	2.6e-08	6	ukb-b-19953	Body mass index (BMI) || id:ukb-b-19953	TRUE	reported	igd	2	TRUE
441	rs935166	A	G	A	G	-0.0161066	-0.00408933	0.506805	0.507476	FALSE	FALSE	FALSE	ukb-b-2002	2	26949366	0.00239594	263615	0.0879995	Job involves heavy manual or physical work || id:ukb-b-2002	Job involves heavy manual or physical work	Job involves heavy manual or physical work || ||	TRUE	igd	39	461460	0.00197292	26949366	3.2e-16	2	ukb-b-19953	Body mass index (BMI) || id:ukb-b-19953	TRUE	reported	igd	2	TRUE
442	rs9388446	A	T	A	T	0.0111013	-0.0047038	0.515653	0.515343	FALSE	TRUE	TRUE	ukb-b-2002	6	126064920	0.00239609	263615	0.05	Job involves heavy manual or physical work || id:ukb-b-2002	Job involves heavy manual or physical work	Job involves heavy manual or physical work || ||	TRUE	igd	201	461460	0.00197919	126064920	2e-08	6	ukb-b-19953	Body mass index (BMI) || id:ukb-b-19953	TRUE	reported	igd	2	FALSE
443	rs9463175	T	C	T	C	-0.0115	-0.00409392	0.338958	0.338725	FALSE	FALSE	FALSE	ukb-b-2002	6	9510030	0.00254469	263615	0.11	Job involves heavy manual or physical work || id:ukb-b-2002	Job involves heavy manual or physical work	Job involves heavy manual or physical work || ||	TRUE	igd	198	461460	0.00210115	9510030	4.4e-08	6	ukb-b-19953	Body mass index (BMI) || id:ukb-b-19953	TRUE	reported	igd	2	TRUE
444	rs9478496	C	T	C	T	0.0181836	-0.00600643	0.164225	0.163773	FALSE	FALSE	FALSE	ukb-b-2002	6	154333183	0.00324441	263615	0.064	Job involves heavy manual or physical work || id:ukb-b-2002	Job involves heavy manual or physical work	Job involves heavy manual or physical work || ||	TRUE	igd	197	461460	0.00267493	154333183	1.1e-11	6	ukb-b-19953	Body mass index (BMI) || id:ukb-b-19953	TRUE	reported	igd	2	TRUE
445	rs9515446	G	A	G	A	0.0151051	0.00301176	0.447709	0.447407	FALSE	FALSE	FALSE	ukb-b-2002	13	112217108	0.00240716	263615	0.21	Job involves heavy manual or physical work || id:ukb-b-2002	Job involves heavy manual or physical work	Job involves heavy manual or physical work || ||	TRUE	igd	341	461460	0.00199052	112217108	3.2e-14	13	ukb-b-19953	Body mass index (BMI) || id:ukb-b-19953	TRUE	reported	igd	2	TRUE
447	rs9571687	A	C	A	C	-0.0135388	2.88e-05	0.329363	0.328764	FALSE	FALSE	FALSE	ukb-b-2002	13	67472713	0.00254931	263615	0.99	Job involves heavy manual or physical work || id:ukb-b-2002	Job involves heavy manual or physical work	Job involves heavy manual or physical work || ||	TRUE	igd	343	461460	0.0021094	67472713	1.4e-10	13	ukb-b-19953	Body mass index (BMI) || id:ukb-b-19953	TRUE	reported	igd	2	TRUE
448	rs961498	C	G	C	G	0.011981	0.00262465	0.503131	0.502798	FALSE	TRUE	TRUE	ukb-b-2002	12	107713511	0.00241247	263615	0.28	Job involves heavy manual or physical work || id:ukb-b-2002	Job involves heavy manual or physical work	Job involves heavy manual or physical work || ||	TRUE	igd	334	461460	0.00199336	107713511	1.8e-09	12	ukb-b-19953	Body mass index (BMI) || id:ukb-b-19953	TRUE	reported	igd	2	FALSE
449	rs9638713	G	A	G	A	-0.0361735	0.00249202	0.97477	0.9749	FALSE	FALSE	FALSE	ukb-b-2002	7	14645949	0.00770422	263615	0.75	Job involves heavy manual or physical work || id:ukb-b-2002	Job involves heavy manual or physical work	Job involves heavy manual or physical work || ||	TRUE	igd	214	461460	0.00635399	14645949	1.2e-08	7	ukb-b-19953	Body mass index (BMI) || id:ukb-b-19953	TRUE	reported	igd	2	TRUE
450	rs9673839	G	A	G	A	0.0130337	-0.000442113	0.490967	0.490366	FALSE	FALSE	FALSE	ukb-b-2002	16	76895693	0.00240798	263615	0.85	Job involves heavy manual or physical work || id:ukb-b-2002	Job involves heavy manual or physical work	Job involves heavy manual or physical work || ||	TRUE	igd	393	461460	0.00198783	76895693	5.5e-11	16	ukb-b-19953	Body mass index (BMI) || id:ukb-b-19953	TRUE	reported	igd	2	TRUE
451	rs9674487	G	C	G	C	0.158445	-0.0359565	0.001338	0.001333	FALSE	TRUE	FALSE	ukb-b-2002	17	80191995	0.0346254	263615	0.3	Job involves heavy manual or physical work || id:ukb-b-2002	Job involves heavy manual or physical work	Job involves heavy manual or physical work || ||	TRUE	igd	414	461460	0.0286171	80191995	3.1e-08	17	ukb-b-19953	Body mass index (BMI) || id:ukb-b-19953	TRUE	reported	igd	2	TRUE
452	rs9674487	G	C	T	C	0.158445	0.000128849	0.001338	0.168827	TRUE	TRUE	FALSE	ukb-b-2002	17	80191995	0.00342033	263615	0.97	Job involves heavy manual or physical work || id:ukb-b-2002	Job involves heavy manual or physical work	Job involves heavy manual or physical work || ||	TRUE	igd	414	461460	0.0286171	80191995	3.1e-08	17	ukb-b-19953	Body mass index (BMI) || id:ukb-b-19953	TRUE	reported	igd	2	FALSE
453	rs9830592	A	C	A	C	0.0154849	0.00510923	0.582421	0.582944	FALSE	FALSE	FALSE	ukb-b-2002	3	104631603	0.00242962	263615	0.0350002	Job involves heavy manual or physical work || id:ukb-b-2002	Job involves heavy manual or physical work	Job involves heavy manual or physical work || ||	TRUE	igd	94	461460	0.00200164	104631603	1e-14	3	ukb-b-19953	Body mass index (BMI) || id:ukb-b-19953	TRUE	reported	igd	2	TRUE
454	rs9835772	T	A	T	A	0.0166289	-0.000789437	0.243646	0.244162	FALSE	TRUE	FALSE	ukb-b-2002	3	85766025	0.00278474	263615	0.780001	Job involves heavy manual or physical work || id:ukb-b-2002	Job involves heavy manual or physical work	Job involves heavy manual or physical work || ||	TRUE	igd	93	461460	0.00229878	85766025	4.7e-13	3	ukb-b-19953	Body mass index (BMI) || id:ukb-b-19953	TRUE	reported	igd	2	TRUE
455	rs9839081	A	G	A	G	-0.011701	-0.00469919	0.325232	0.325598	FALSE	FALSE	FALSE	ukb-b-2002	3	123051230	0.00259492	263615	0.0700003	Job involves heavy manual or physical work || id:ukb-b-2002	Job involves heavy manual or physical work	Job involves heavy manual or physical work || ||	TRUE	igd	102	461460	0.00214045	123051230	4.6e-08	3	ukb-b-19953	Body mass index (BMI) || id:ukb-b-19953	TRUE	reported	igd	2	TRUE
457	rs9876664	T	G	T	G	-0.0180478	-0.00577916	0.375389	0.3759	FALSE	FALSE	FALSE	ukb-b-2002	3	85806313	0.00247521	263615	0.02	Job involves heavy manual or physical work || id:ukb-b-2002	Job involves heavy manual or physical work	Job involves heavy manual or physical work || ||	TRUE	igd	85	461460	0.00204174	85806313	9.6e-19	3	ukb-b-19953	Body mass index (BMI) || id:ukb-b-19953	TRUE	reported	igd	2	TRUE
458	rs9888533	T	C	T	C	0.0120038	0.000276788	0.538079	0.53755	FALSE	FALSE	FALSE	ukb-b-2002	13	107854612	0.00244057	263615	0.91	Job involves heavy manual or physical work || id:ukb-b-2002	Job involves heavy manual or physical work	Job involves heavy manual or physical work || ||	TRUE	igd	347	461460	0.0020182	107854612	2.7e-09	13	ukb-b-19953	Body mass index (BMI) || id:ukb-b-19953	TRUE	reported	igd	2	TRUE
459	rs9926784	C	T	C	T	-0.023818	0.000734719	0.184576	0.184023	FALSE	FALSE	FALSE	ukb-b-2002	16	19941968	0.0030872	263615	0.81	Job involves heavy manual or physical work || id:ukb-b-2002	Job involves heavy manual or physical work	Job involves heavy manual or physical work || ||	TRUE	igd	400	461460	0.00254677	19941968	8.6e-21	16	ukb-b-19953	Body mass index (BMI) || id:ukb-b-19953	TRUE	reported	igd	2	TRUE
460	rs9951619	G	T	G	T	0.0144231	-0.00375125	0.767369	0.767057	FALSE	FALSE	FALSE	ukb-b-2002	18	56882326	0.00284781	263615	0.19	Job involves heavy manual or physical work || id:ukb-b-2002	Job involves heavy manual or physical work	Job involves heavy manual or physical work || ||	TRUE	igd	419	461460	0.00235777	56882326	9.5e-10	18	ukb-b-19953	Body mass index (BMI) || id:ukb-b-19953	TRUE	reported	igd	2	TRUE

## Sheet: BMI-HPW-Rplot
														outcome	exposure	method	nsnp	b	se	pval	lo_ci	up_ci	or	or_lci95	or_uci95
													1	Job involves heavy manual or physical work	Body mass index (BMI)	MR Egger	337	0.0496324	0.0255879	0.0532576	-0.000519921	0.0997847	1.05088	0.99948	1.10493
													2	Job involves heavy manual or physical work	Body mass index (BMI)	Weighted median	337	0.0792191	0.0138356	1.02974e-08	0.0521014	0.106337	1.08244	1.05348	1.1122
													3	Job involves heavy manual or physical work	Body mass index (BMI)	Inverse variance weighted	337	0.0769126	0.00859822	3.71355e-19	0.0600601	0.0937651	1.07995	1.0619	1.0983
													4	Job involves heavy manual or physical work	Body mass index (BMI)	Simple mode	337	0.0654588	0.0476558	0.17049	-0.0279466	0.158864	1.06765	0.97244	1.17218
													5	Job involves heavy manual or physical work	Body mass index (BMI)	Weighted mode	337	0.0931473	0.0431848	0.0317186	0.00850509	0.177789	1.09762	1.00854	1.19457
														outcome	exposure	method	Q	Q_df	Q_pval
													1	Job involves heavy manual or physical work	Body mass index (BMI)	MR Egger	339.152	335	0.426429
													2	Job involves heavy manual or physical work	Body mass index (BMI)	Inverse variance weighted	340.449	336	0.422087
														outcome	exposure	egger_intercept	se	pval
													1	Job involves heavy manual or physical work	Body mass index (BMI)	0.000512211	0.000452525	0.258488
														Main.MR.results.Exposure	Main.MR.results.MR.Analysis	Main.MR.results.Causal.Estimate	Main.MR.results.Sd	Main.MR.results.T.stat	Main.MR.results.P.value	MR.PRESSO.results.Global.Test.RSSobs	MR.PRESSO.results.Global.Test.Pvalue
													1	beta.exposure	Raw	0.0769126	0.00859822	8.94518	2.54481e-17	343.141	0.429
													2	beta.exposure	Outlier-corrected	NA	NA	NA	NA	343.141	0.429

## Sheet: BMI-MD
	SNP	effect_allele.exposure	other_allele.exposure	effect_allele.outcome	other_allele.outcome	beta.exposure	beta.outcome	eaf.exposure	eaf.outcome	remove	palindromic	ambiguous	id.outcome	chr	pos	se.outcome	samplesize.outcome	pval.outcome	outcome	originalname.outcome	outcome.deprecated	mr_keep.outcome	data_source.outcome	...1	samplesize.exposure	se.exposure	pos.exposure	pval.exposure	chr.exposure	id.exposure	exposure	mr_keep.exposure	pval_origin.exposure	data_source.exposure	action	mr_keep
1	rs1000096	T	C	T	C	-0.0133384	-0.0004	0.401094	0.3956	FALSE	FALSE	FALSE	ieu-b-102	4	38692835	0.0044	NA	0.9265	Major depression || id:ieu-b-102	Major depression	Major depression || ||	TRUE	igd	120	461460	0.00203101	38692835	5.1e-11	4	ukb-b-19953	Body mass index (BMI) || id:ukb-b-19953	TRUE	reported	igd	2	TRUE
2	rs10063055	T	C	T	C	0.0136775	-0.0037	0.253365	0.2492	FALSE	FALSE	FALSE	ieu-b-102	5	140990108	0.005	NA	0.4617	Major depression || id:ieu-b-102	Major depression	Major depression || ||	TRUE	igd	153	461460	0.00226991	140990108	1.7e-09	5	ukb-b-19953	Body mass index (BMI) || id:ukb-b-19953	TRUE	reported	igd	2	TRUE
3	rs10099330	G	A	G	A	0.0124247	0.0007	0.45285	0.4489	FALSE	FALSE	FALSE	ieu-b-102	8	143383694	0.0043	NA	0.871	Major depression || id:ieu-b-102	Major depression	Major depression || ||	TRUE	igd	241	461460	0.00198907	143383694	4.2e-10	8	ukb-b-19953	Body mass index (BMI) || id:ukb-b-19953	TRUE	reported	igd	2	TRUE
4	rs10160769	C	G	C	G	-0.0155862	-0.0104	0.21751	0.219	FALSE	TRUE	FALSE	ieu-b-102	11	76474827	0.0053	NA	0.0472999	Major depression || id:ieu-b-102	Major depression	Major depression || ||	TRUE	igd	306	461460	0.00242199	76474827	1.2e-10	11	ukb-b-19953	Body mass index (BMI) || id:ukb-b-19953	TRUE	reported	igd	2	TRUE
7	rs10423928	A	T	A	T	-0.0340136	0.004	0.194358	0.1998	FALSE	TRUE	FALSE	ieu-b-102	19	46182304	0.0054	NA	0.4561	Major depression || id:ieu-b-102	Major depression	Major depression || ||	TRUE	igd	436	461460	0.00249869	46182304	3.4e-42	19	ukb-b-19953	Body mass index (BMI) || id:ukb-b-19953	TRUE	reported	igd	2	TRUE
8	rs10505836	C	A	C	A	0.0184851	0.0049	0.860012	0.8592	FALSE	FALSE	FALSE	ieu-b-102	12	19288508	0.0062	NA	0.4263	Major depression || id:ieu-b-102	Major depression	Major depression || ||	TRUE	igd	316	461460	0.00287086	19288508	1.2e-10	12	ukb-b-19953	Body mass index (BMI) || id:ukb-b-19953	TRUE	reported	igd	2	TRUE
9	rs10510025	T	C	T	C	0.0175643	0.0045	0.247013	0.2475	FALSE	FALSE	FALSE	ieu-b-102	10	118650996	0.005	NA	0.3662	Major depression || id:ieu-b-102	Major depression	Major depression || ||	TRUE	igd	276	461460	0.00229886	118650996	2.2e-14	10	ukb-b-19953	Body mass index (BMI) || id:ukb-b-19953	TRUE	reported	igd	2	TRUE
10	rs1064213	A	G	A	G	0.0149301	-0.0042	0.478377	0.4805	FALSE	FALSE	FALSE	ieu-b-102	2	198950240	0.0043	NA	0.3346	Major depression || id:ieu-b-102	Major depression	Major depression || ||	TRUE	igd	45	461460	0.00197196	198950240	3.7e-14	2	ukb-b-19953	Body mass index (BMI) || id:ukb-b-19953	TRUE	reported	igd	2	TRUE
11	rs10742752	C	T	C	T	0.0117979	-0.0017	0.612239	0.6134	FALSE	FALSE	FALSE	ieu-b-102	11	45438374	0.0044	NA	0.6989	Major depression || id:ieu-b-102	Major depression	Major depression || ||	TRUE	igd	290	461460	0.00202961	45438374	6.1e-09	11	ukb-b-19953	Body mass index (BMI) || id:ukb-b-19953	TRUE	reported	igd	2	TRUE
12	rs10756714	G	A	G	A	-0.0207862	-0.0083	0.444196	0.4438	FALSE	FALSE	FALSE	ieu-b-102	9	15885041	0.0043	NA	0.0558805	Major depression || id:ieu-b-102	Major depression	Major depression || ||	TRUE	igd	245	461460	0.00199408	15885041	1.9e-25	9	ukb-b-19953	Body mass index (BMI) || id:ukb-b-19953	TRUE	reported	igd	2	TRUE
13	rs10760277	T	C	T	C	0.0138734	0.0043	0.385049	0.388	FALSE	FALSE	FALSE	ieu-b-102	9	126093999	0.0045	NA	0.3314	Major depression || id:ieu-b-102	Major depression	Major depression || ||	TRUE	igd	262	461460	0.00203825	126093999	1e-11	9	ukb-b-19953	Body mass index (BMI) || id:ukb-b-19953	TRUE	reported	igd	2	TRUE
14	rs10780248	A	G	A	G	-0.0121232	0.0044	0.559454	0.5583	FALSE	FALSE	FALSE	ieu-b-102	9	81370555	0.0043	NA	0.3095	Major depression || id:ieu-b-102	Major depression	Major depression || ||	TRUE	igd	252	461460	0.00199415	81370555	1.2e-09	9	ukb-b-19953	Body mass index (BMI) || id:ukb-b-19953	TRUE	reported	igd	2	TRUE
15	rs1078141	T	C	T	C	0.0142239	0.0012	0.383867	0.381	FALSE	FALSE	FALSE	ieu-b-102	8	142619393	0.0045	NA	0.7896	Major depression || id:ieu-b-102	Major depression	Major depression || ||	TRUE	igd	229	461460	0.00205862	142619393	4.9e-12	8	ukb-b-19953	Body mass index (BMI) || id:ukb-b-19953	TRUE	reported	igd	2	TRUE
17	rs10824211	T	C	T	C	0.0207688	0.0009	0.139491	0.1382	FALSE	FALSE	FALSE	ieu-b-102	10	76363107	0.0063	NA	0.8798	Major depression || id:ieu-b-102	Major depression	Major depression || ||	TRUE	igd	267	461460	0.00286631	76363107	4.3e-13	10	ukb-b-19953	Body mass index (BMI) || id:ukb-b-19953	TRUE	reported	igd	2	TRUE
18	rs10832778	G	C	G	C	0.0115628	0.0029	0.623038	0.6207	FALSE	TRUE	FALSE	ieu-b-102	11	17394073	0.0044	NA	0.5139	Major depression || id:ieu-b-102	Major depression	Major depression || ||	TRUE	igd	312	461460	0.00203985	17394073	1.4e-08	11	ukb-b-19953	Body mass index (BMI) || id:ukb-b-19953	TRUE	reported	igd	2	TRUE
19	rs10887578	C	G	C	G	0.0133212	0.0048	0.497499	0.4987	FALSE	TRUE	TRUE	ieu-b-102	10	88096047	0.0048	NA	0.3112	Major depression || id:ieu-b-102	Major depression	Major depression || ||	TRUE	igd	285	461460	0.00198909	88096047	2.1e-11	10	ukb-b-19953	Body mass index (BMI) || id:ukb-b-19953	TRUE	reported	igd	2	FALSE
20	rs10927006	C	T	C	T	-0.0168156	-0.0038	0.143704	0.1462	FALSE	FALSE	FALSE	ieu-b-102	1	243557659	0.0061	NA	0.5351	Major depression || id:ieu-b-102	Major depression	Major depression || ||	TRUE	igd	16	461460	0.00281467	243557659	2.3e-09	1	ukb-b-19953	Body mass index (BMI) || id:ukb-b-19953	TRUE	reported	igd	2	TRUE
23	rs11009685	T	C	T	C	-0.0130834	0.006	0.244096	0.2431	FALSE	FALSE	FALSE	ieu-b-102	10	34511990	0.005	NA	0.2309	Major depression || id:ieu-b-102	Major depression	Major depression || ||	TRUE	igd	273	461460	0.00230766	34511990	1.4e-08	10	ukb-b-19953	Body mass index (BMI) || id:ukb-b-19953	TRUE	reported	igd	2	TRUE
24	rs11012732	G	A	G	A	0.0216425	0.0049	0.331683	0.332	FALSE	FALSE	FALSE	ieu-b-102	10	21830104	0.0046	NA	0.283	Major depression || id:ieu-b-102	Major depression	Major depression || ||	TRUE	igd	278	461460	0.00210126	21830104	7.1e-25	10	ukb-b-19953	Body mass index (BMI) || id:ukb-b-19953	TRUE	reported	igd	2	TRUE
25	rs11079849	T	C	T	C	-0.020093	0.0034	0.328531	0.3268	FALSE	FALSE	FALSE	ieu-b-102	17	47090785	0.0046	NA	0.4574	Major depression || id:ieu-b-102	Major depression	Major depression || ||	TRUE	igd	415	461460	0.00211163	47090785	1.8e-21	17	ukb-b-19953	Body mass index (BMI) || id:ukb-b-19953	TRUE	reported	igd	2	TRUE
26	rs11099020	T	C	T	C	-0.0142038	-0.0052	0.640609	0.6417	FALSE	FALSE	FALSE	ieu-b-102	4	130724902	0.0045	NA	0.2436	Major depression || id:ieu-b-102	Major depression	Major depression || ||	TRUE	igd	128	461460	0.00206202	130724902	5.6e-12	4	ukb-b-19953	Body mass index (BMI) || id:ukb-b-19953	TRUE	reported	igd	2	TRUE
27	rs11115160	A	G	A	G	-0.0130768	-0.0056	0.237797	0.239	FALSE	FALSE	FALSE	ieu-b-102	12	82424100	0.0051	NA	0.2707	Major depression || id:ieu-b-102	Major depression	Major depression || ||	TRUE	igd	323	461460	0.00233641	82424100	2.2e-08	12	ukb-b-19953	Body mass index (BMI) || id:ukb-b-19953	TRUE	reported	igd	2	TRUE
28	rs11122450	G	T	G	T	-0.0116316	0	0.611739	0.612	FALSE	FALSE	FALSE	ieu-b-102	1	230301811	0.0044	NA	0.9944	Major depression || id:ieu-b-102	Major depression	Major depression || ||	TRUE	igd	15	461460	0.00202425	230301811	9.1e-09	1	ukb-b-19953	Body mass index (BMI) || id:ukb-b-19953	TRUE	reported	igd	2	TRUE
29	rs11134679	G	A	G	A	0.0182459	0.0001	0.684753	0.6837	FALSE	FALSE	FALSE	ieu-b-102	5	170623391	0.0046	NA	0.9856	Major depression || id:ieu-b-102	Major depression	Major depression || ||	TRUE	igd	161	461460	0.00213286	170623391	1.2e-17	5	ukb-b-19953	Body mass index (BMI) || id:ukb-b-19953	TRUE	reported	igd	2	TRUE
30	rs11150745	G	A	G	A	-0.0211611	0.008	0.317711	0.3175	FALSE	FALSE	FALSE	ieu-b-102	17	78757626	0.0046	NA	0.0824594	Major depression || id:ieu-b-102	Major depression	Major depression || ||	TRUE	igd	406	461460	0.00212961	78757626	2.9e-23	17	ukb-b-19953	Body mass index (BMI) || id:ukb-b-19953	TRUE	reported	igd	2	TRUE
31	rs111598585	T	C	T	C	-0.0142245	0.0052	0.208671	0.2085	FALSE	FALSE	FALSE	ieu-b-102	4	171635471	0.0053	NA	0.3281	Major depression || id:ieu-b-102	Major depression	Major depression || ||	TRUE	igd	129	461460	0.00243798	171635471	5.4e-09	4	ukb-b-19953	Body mass index (BMI) || id:ukb-b-19953	TRUE	reported	igd	2	TRUE
32	rs11165643	T	C	T	C	0.0193319	-0.0035	0.590103	0.5894	FALSE	FALSE	FALSE	ieu-b-102	1	96924097	0.0045	NA	0.431	Major depression || id:ieu-b-102	Major depression	Major depression || ||	TRUE	igd	13	461460	0.00200337	96924097	4.9e-22	1	ukb-b-19953	Body mass index (BMI) || id:ukb-b-19953	TRUE	reported	igd	2	TRUE
33	rs111689389	C	G	C	G	-0.0136706	0.0075	0.282614	0.2828	FALSE	TRUE	FALSE	ieu-b-102	5	27175962	0.0048	NA	0.1205	Major depression || id:ieu-b-102	Major depression	Major depression || ||	TRUE	igd	167	461460	0.00219522	27175962	4.7e-10	5	ukb-b-19953	Body mass index (BMI) || id:ukb-b-19953	TRUE	reported	igd	2	TRUE
34	rs11218510	A	G	A	G	-0.0144616	0.0014	0.40047	0.3985	FALSE	FALSE	FALSE	ieu-b-102	11	121922587	0.0044	NA	0.7488	Major depression || id:ieu-b-102	Major depression	Major depression || ||	TRUE	igd	295	461460	0.00202121	121922587	8.4e-13	11	ukb-b-19953	Body mass index (BMI) || id:ukb-b-19953	TRUE	reported	igd	2	TRUE
35	rs11250094	C	G	C	G	-0.0202907	0.0087	0.548052	0.5479	FALSE	TRUE	TRUE	ieu-b-102	8	10802001	0.0043	NA	0.0439501	Major depression || id:ieu-b-102	Major depression	Major depression || ||	TRUE	igd	227	461460	0.00199209	10802001	2.3e-24	8	ukb-b-19953	Body mass index (BMI) || id:ukb-b-19953	TRUE	reported	igd	2	FALSE
36	rs1126930	C	G	C	G	0.0322695	0.0075	0.035271	0.0352	FALSE	TRUE	FALSE	ieu-b-102	12	49399132	0.0117	NA	0.5209	Major depression || id:ieu-b-102	Major depression	Major depression || ||	TRUE	igd	320	461460	0.00535892	49399132	1.7e-09	12	ukb-b-19953	Body mass index (BMI) || id:ukb-b-19953	TRUE	reported	igd	2	TRUE
37	rs113079574	T	C	T	C	-0.0155896	0.0049	0.19279	0.196	FALSE	FALSE	FALSE	ieu-b-102	4	147354089	0.0055	NA	0.3709	Major depression || id:ieu-b-102	Major depression	Major depression || ||	TRUE	igd	139	461460	0.00251598	147354089	5.8e-10	4	ukb-b-19953	Body mass index (BMI) || id:ukb-b-19953	TRUE	reported	igd	2	TRUE
38	rs113603865	T	C	T	C	0.0186013	0.0001	0.21205	0.2137	FALSE	FALSE	FALSE	ieu-b-102	1	39564930	0.0053	NA	0.9853	Major depression || id:ieu-b-102	Major depression	Major depression || ||	TRUE	igd	12	461460	0.00242689	39564930	1.8e-14	1	ukb-b-19953	Body mass index (BMI) || id:ukb-b-19953	TRUE	reported	igd	2	TRUE
39	rs113624107	A	G	A	G	0.0150461	0.0022	0.22586	0.2263	FALSE	FALSE	FALSE	ieu-b-102	14	88326386	0.0051	NA	0.674899	Major depression || id:ieu-b-102	Major depression	Major depression || ||	TRUE	igd	352	461460	0.00236876	88326386	2.1e-10	14	ukb-b-19953	Body mass index (BMI) || id:ukb-b-19953	TRUE	reported	igd	2	TRUE
40	rs115056380	A	G	A	G	-0.0256435	-0.0101	0.048344	0.0473	FALSE	FALSE	FALSE	ieu-b-102	1	111338672	0.0101	NA	0.3195	Major depression || id:ieu-b-102	Major depression	Major depression || ||	TRUE	igd	5	461460	0.0046006	111338672	2.5e-08	1	ukb-b-19953	Body mass index (BMI) || id:ukb-b-19953	TRUE	reported	igd	2	TRUE
41	rs11525873	C	T	C	T	-0.0239781	-0.0104	0.097701	0.0966	FALSE	FALSE	FALSE	ieu-b-102	7	138817193	0.0073	NA	0.1544	Major depression || id:ieu-b-102	Major depression	Major depression || ||	TRUE	igd	204	461460	0.00333603	138817193	6.6e-13	7	ukb-b-19953	Body mass index (BMI) || id:ukb-b-19953	TRUE	reported	igd	2	TRUE
42	rs11607476	C	A	C	A	0.015712	-0.0008	0.486574	0.4859	FALSE	FALSE	FALSE	ieu-b-102	11	115037061	0.0043	NA	0.8538	Major depression || id:ieu-b-102	Major depression	Major depression || ||	TRUE	igd	307	461460	0.00199179	115037061	3.1e-15	11	ukb-b-19953	Body mass index (BMI) || id:ukb-b-19953	TRUE	reported	igd	2	TRUE
43	rs11610621	A	T	A	T	0.0164869	-0.0032	0.148174	0.1463	FALSE	TRUE	FALSE	ieu-b-102	12	121671133	0.0061	NA	0.5985	Major depression || id:ieu-b-102	Major depression	Major depression || ||	TRUE	igd	335	461460	0.00278318	121671133	3.1e-09	12	ukb-b-19953	Body mass index (BMI) || id:ukb-b-19953	TRUE	reported	igd	2	TRUE
44	rs11630647	A	G	A	G	-0.012674	-0.006	0.251739	0.2529	FALSE	FALSE	FALSE	ieu-b-102	15	99240947	0.005	NA	0.2261	Major depression || id:ieu-b-102	Major depression	Major depression || ||	TRUE	igd	370	461460	0.00228082	99240947	2.7e-08	15	ukb-b-19953	Body mass index (BMI) || id:ukb-b-19953	TRUE	reported	igd	2	TRUE
45	rs11634851	G	C	G	C	0.0118671	0.005	0.465442	0.4661	FALSE	TRUE	TRUE	ieu-b-102	15	81028965	0.0043	NA	0.2466	Major depression || id:ieu-b-102	Major depression	Major depression || ||	TRUE	igd	381	461460	0.00198456	81028965	2.2e-09	15	ukb-b-19953	Body mass index (BMI) || id:ukb-b-19953	TRUE	reported	igd	2	FALSE
46	rs116374395	A	G	A	G	0.0318817	0.0089	0.035444	0.0371	FALSE	FALSE	FALSE	ieu-b-102	5	50723410	0.0114	NA	0.4374	Major depression || id:ieu-b-102	Major depression	Major depression || ||	TRUE	igd	151	461460	0.00536236	50723410	2.8e-09	5	ukb-b-19953	Body mass index (BMI) || id:ukb-b-19953	TRUE	reported	igd	2	TRUE
47	rs11642090	C	T	C	T	0.0114184	-0.0016	0.373536	0.3722	FALSE	FALSE	FALSE	ieu-b-102	16	81730582	0.0045	NA	0.7166	Major depression || id:ieu-b-102	Major depression	Major depression || ||	TRUE	igd	398	461460	0.00205925	81730582	2.9e-08	16	ukb-b-19953	Body mass index (BMI) || id:ukb-b-19953	TRUE	reported	igd	2	TRUE
48	rs11656076	A	G	A	G	-0.0154285	-0.0054	0.224774	0.2247	FALSE	FALSE	FALSE	ieu-b-102	17	31464270	0.0052	NA	0.2924	Major depression || id:ieu-b-102	Major depression	Major depression || ||	TRUE	igd	405	461460	0.00237054	31464270	7.6e-11	17	ukb-b-19953	Body mass index (BMI) || id:ukb-b-19953	TRUE	reported	igd	2	TRUE
49	rs1167311	A	G	A	G	-0.0192649	0.0053	0.681309	0.6819	FALSE	FALSE	FALSE	ieu-b-102	1	49996959	0.0046	NA	0.2517	Major depression || id:ieu-b-102	Major depression	Major depression || ||	TRUE	igd	27	461460	0.00213109	49996959	1.6e-19	1	ukb-b-19953	Body mass index (BMI) || id:ukb-b-19953	TRUE	reported	igd	2	TRUE
50	rs11675464	G	A	G	A	0.0119751	0.0082	0.562988	0.5629	FALSE	FALSE	FALSE	ieu-b-102	2	204053742	0.0043	NA	0.0588004	Major depression || id:ieu-b-102	Major depression	Major depression || ||	TRUE	igd	70	461460	0.00198558	204053742	1.6e-09	2	ukb-b-19953	Body mass index (BMI) || id:ukb-b-19953	TRUE	reported	igd	2	TRUE
51	rs11691869	A	C	A	C	-0.0193158	-0.0029	0.362038	0.3599	FALSE	FALSE	FALSE	ieu-b-102	2	100805996	0.0045	NA	0.518	Major depression || id:ieu-b-102	Major depression	Major depression || ||	TRUE	igd	67	461460	0.00205562	100805996	5.6e-21	2	ukb-b-19953	Body mass index (BMI) || id:ukb-b-19953	TRUE	reported	igd	2	TRUE
52	rs11699828	A	G	A	G	-0.0335418	-0.0063	0.035832	0.0345	FALSE	FALSE	FALSE	ieu-b-102	20	62157198	0.0132	NA	0.630999	Major depression || id:ieu-b-102	Major depression	Major depression || ||	TRUE	igd	448	461460	0.00582677	62157198	8.6e-09	20	ukb-b-19953	Body mass index (BMI) || id:ukb-b-19953	TRUE	reported	igd	2	TRUE
53	rs11709402	G	A	G	A	0.0228192	0.0071	0.278732	0.2774	FALSE	FALSE	FALSE	ieu-b-102	3	131551027	0.0048	NA	0.1399	Major depression || id:ieu-b-102	Major depression	Major depression || ||	TRUE	igd	111	461460	0.00220796	131551027	4.9e-25	3	ukb-b-19953	Body mass index (BMI) || id:ukb-b-19953	TRUE	reported	igd	2	TRUE
54	rs117118217	C	G	C	G	0.0448186	-0.0068	0.017711	0.0172	FALSE	TRUE	FALSE	ieu-b-102	10	131783328	0.0177	NA	0.7001	Major depression || id:ieu-b-102	Major depression	Major depression || ||	TRUE	igd	272	461460	0.00788004	131783328	1.3e-08	10	ukb-b-19953	Body mass index (BMI) || id:ukb-b-19953	TRUE	reported	igd	2	TRUE
55	rs117342986	T	C	T	C	0.0365794	0.015	0.026415	0.028	FALSE	FALSE	FALSE	ieu-b-102	16	54267868	0.0139	NA	0.2782	Major depression || id:ieu-b-102	Major depression	Major depression || ||	TRUE	igd	391	461460	0.00646781	54267868	1.6e-08	16	ukb-b-19953	Body mass index (BMI) || id:ukb-b-19953	TRUE	reported	igd	2	TRUE
57	rs11778219	G	A	G	A	0.015796	-0.0024	0.163123	0.1638	FALSE	FALSE	FALSE	ieu-b-102	8	87762607	0.0058	NA	0.68	Major depression || id:ieu-b-102	Major depression	Major depression || ||	TRUE	igd	232	461460	0.0026874	87762607	4.2e-09	8	ukb-b-19953	Body mass index (BMI) || id:ukb-b-19953	TRUE	reported	igd	2	TRUE
58	rs118136827	T	G	T	G	-0.0132582	0.005	0.281086	0.2799	FALSE	FALSE	FALSE	ieu-b-102	17	2168104	0.0048	NA	0.2968	Major depression || id:ieu-b-102	Major depression	Major depression || ||	TRUE	igd	408	461460	0.0022019	2168104	1.7e-09	17	ukb-b-19953	Body mass index (BMI) || id:ukb-b-19953	TRUE	reported	igd	2	TRUE
63	rs12140153	T	G	T	G	-0.033075	-0.0003	0.094252	0.094	FALSE	FALSE	FALSE	ieu-b-102	1	62579891	0.0076	NA	0.9736	Major depression || id:ieu-b-102	Major depression	Major depression || ||	TRUE	igd	2	461460	0.0034589	62579891	1.2e-21	1	ukb-b-19953	Body mass index (BMI) || id:ukb-b-19953	TRUE	reported	igd	2	TRUE
64	rs12149660	A	G	A	G	-0.0227338	-0.0114	0.114956	0.1164	FALSE	FALSE	FALSE	ieu-b-102	16	70309237	0.0069	NA	0.0977192	Major depression || id:ieu-b-102	Major depression	Major depression || ||	TRUE	igd	387	461460	0.00311586	70309237	3e-13	16	ukb-b-19953	Body mass index (BMI) || id:ukb-b-19953	TRUE	reported	igd	2	TRUE
65	rs12259464	A	G	A	G	0.0130895	0.0066	0.48447	0.4847	FALSE	FALSE	FALSE	ieu-b-102	10	53680099	0.0043	NA	0.1245	Major depression || id:ieu-b-102	Major depression	Major depression || ||	TRUE	igd	283	461460	0.00198686	53680099	4.5e-11	10	ukb-b-19953	Body mass index (BMI) || id:ukb-b-19953	TRUE	reported	igd	2	TRUE
66	rs12273545	T	C	T	C	0.0248393	0.0045	0.056505	0.0564	FALSE	FALSE	FALSE	ieu-b-102	11	116911012	0.0093	NA	0.6284	Major depression || id:ieu-b-102	Major depression	Major depression || ||	TRUE	igd	308	461460	0.00428551	116911012	6.8e-09	11	ukb-b-19953	Body mass index (BMI) || id:ukb-b-19953	TRUE	reported	igd	2	TRUE
67	rs12364470	G	T	G	T	0.0192705	-0.0113	0.164556	0.1654	FALSE	FALSE	FALSE	ieu-b-102	11	134601012	0.0058	NA	0.0539002	Major depression || id:ieu-b-102	Major depression	Major depression || ||	TRUE	igd	297	461460	0.0026658	134601012	4.9e-13	11	ukb-b-19953	Body mass index (BMI) || id:ukb-b-19953	TRUE	reported	igd	2	TRUE
69	rs12507026	T	A	T	A	0.0289896	0.0056	0.43475	0.4319	FALSE	TRUE	TRUE	ieu-b-102	4	45181334	0.0043	NA	0.1961	Major depression || id:ieu-b-102	Major depression	Major depression || ||	TRUE	igd	133	461460	0.0019931	45181334	6.3e-48	4	ukb-b-19953	Body mass index (BMI) || id:ukb-b-19953	TRUE	reported	igd	2	FALSE
70	rs12541408	C	T	C	T	-0.0143261	0.0017	0.31742	0.32	FALSE	FALSE	FALSE	ieu-b-102	8	95585807	0.0046	NA	0.7083	Major depression || id:ieu-b-102	Major depression	Major depression || ||	TRUE	igd	226	461460	0.00212723	95585807	1.6e-11	8	ukb-b-19953	Body mass index (BMI) || id:ukb-b-19953	TRUE	reported	igd	2	TRUE
71	rs1266874	G	A	G	A	0.0140966	0.0002	0.349619	0.3488	FALSE	FALSE	FALSE	ieu-b-102	6	51779638	0.0045	NA	0.9646	Major depression || id:ieu-b-102	Major depression	Major depression || ||	TRUE	igd	186	461460	0.0020712	51779638	1e-11	6	ukb-b-19953	Body mass index (BMI) || id:ukb-b-19953	TRUE	reported	igd	2	TRUE
72	rs12681792	A	C	A	C	0.0148693	-0.0076	0.1926	0.1928	FALSE	FALSE	FALSE	ieu-b-102	8	62054463	0.0055	NA	0.1667	Major depression || id:ieu-b-102	Major depression	Major depression || ||	TRUE	igd	228	461460	0.00251693	62054463	3.5e-09	8	ukb-b-19953	Body mass index (BMI) || id:ukb-b-19953	TRUE	reported	igd	2	TRUE
73	rs12692596	T	C	T	C	0.0130872	0.0002	0.37185	0.3693	FALSE	FALSE	FALSE	ieu-b-102	2	161265910	0.0045	NA	0.959	Major depression || id:ieu-b-102	Major depression	Major depression || ||	TRUE	igd	79	461460	0.00203738	161265910	1.3e-10	2	ukb-b-19953	Body mass index (BMI) || id:ukb-b-19953	TRUE	reported	igd	2	TRUE
74	rs12696039	G	A	G	A	-0.0152802	0.0001	0.149405	0.1485	FALSE	FALSE	FALSE	ieu-b-102	3	156304750	0.0061	NA	0.9898	Major depression || id:ieu-b-102	Major depression	Major depression || ||	TRUE	igd	97	461460	0.0027705	156304750	3.5e-08	3	ukb-b-19953	Body mass index (BMI) || id:ukb-b-19953	TRUE	reported	igd	2	TRUE
76	rs12881629	G	A	G	A	0.0220748	0.0108	0.08265	0.0804	FALSE	FALSE	FALSE	ieu-b-102	14	101146413	0.008	NA	0.1783	Major depression || id:ieu-b-102	Major depression	Major depression || ||	TRUE	igd	354	461460	0.00358929	101146413	7.7e-10	14	ukb-b-19953	Body mass index (BMI) || id:ukb-b-19953	TRUE	reported	igd	2	TRUE
78	rs12921986	G	A	G	A	0.0203327	-0.0018	0.077984	0.0782	FALSE	FALSE	FALSE	ieu-b-102	16	72312727	0.008	NA	0.8229	Major depression || id:ieu-b-102	Major depression	Major depression || ||	TRUE	igd	396	461460	0.0036983	72312727	3.8e-08	16	ukb-b-19953	Body mass index (BMI) || id:ukb-b-19953	TRUE	reported	igd	2	TRUE
79	rs12937411	T	C	T	C	-0.017187	0.0049	0.408167	0.4096	FALSE	FALSE	FALSE	ieu-b-102	17	34950239	0.0044	NA	0.261	Major depression || id:ieu-b-102	Major depression	Major depression || ||	TRUE	igd	413	461460	0.00201383	34950239	1.4e-17	17	ukb-b-19953	Body mass index (BMI) || id:ukb-b-19953	TRUE	reported	igd	2	TRUE
80	rs1296328	C	A	C	A	-0.018862	0.0029	0.559032	0.558	FALSE	FALSE	FALSE	ieu-b-102	4	137083193	0.0044	NA	0.5036	Major depression || id:ieu-b-102	Major depression	Major depression || ||	TRUE	igd	124	461460	0.001999	137083193	3.9e-21	4	ukb-b-19953	Body mass index (BMI) || id:ukb-b-19953	TRUE	reported	igd	2	TRUE
81	rs12974458	T	C	T	C	0.0152466	-0.0055	0.543175	0.5346	FALSE	FALSE	FALSE	ieu-b-102	19	1866115	0.0044	NA	0.2165	Major depression || id:ieu-b-102	Major depression	Major depression || ||	TRUE	igd	440	461460	0.00199717	1866115	2.3e-14	19	ukb-b-19953	Body mass index (BMI) || id:ukb-b-19953	TRUE	reported	igd	2	TRUE
82	rs13012070	A	G	A	G	-0.0136501	-0.0019	0.228388	0.2277	FALSE	FALSE	FALSE	ieu-b-102	2	35447243	0.0051	NA	0.710201	Major depression || id:ieu-b-102	Major depression	Major depression || ||	TRUE	igd	75	461460	0.00234795	35447243	6.1e-09	2	ukb-b-19953	Body mass index (BMI) || id:ukb-b-19953	TRUE	reported	igd	2	TRUE
83	rs13033310	A	G	A	G	0.012611	-0.0004	0.25276	0.2537	FALSE	FALSE	FALSE	ieu-b-102	2	133523605	0.005	NA	0.9361	Major depression || id:ieu-b-102	Major depression	Major depression || ||	TRUE	igd	68	461460	0.0022826	133523605	3.3e-08	2	ukb-b-19953	Body mass index (BMI) || id:ukb-b-19953	TRUE	reported	igd	2	TRUE
84	rs13097918	A	T	A	T	0.0145561	0.0019	0.212315	0.2146	FALSE	TRUE	FALSE	ieu-b-102	3	35676330	0.0052	NA	0.712801	Major depression || id:ieu-b-102	Major depression	Major depression || ||	TRUE	igd	114	461460	0.0024161	35676330	1.7e-09	3	ukb-b-19953	Body mass index (BMI) || id:ukb-b-19953	TRUE	reported	igd	2	TRUE
85	rs13107325	T	C	T	C	0.0475799	0.0242	0.07492	0.0726	FALSE	FALSE	FALSE	ieu-b-102	4	103188709	0.0084	NA	0.00387802	Major depression || id:ieu-b-102	Major depression	Major depression || ||	TRUE	igd	123	461460	0.00375479	103188709	8.5e-37	4	ukb-b-19953	Body mass index (BMI) || id:ukb-b-19953	TRUE	reported	igd	2	TRUE
86	rs13176429	C	T	C	T	0.0141555	0.0079	0.687609	0.6859	FALSE	FALSE	FALSE	ieu-b-102	5	43152216	0.0046	NA	0.0859192	Major depression || id:ieu-b-102	Major depression	Major depression || ||	TRUE	igd	150	461460	0.00213122	43152216	3.1e-11	5	ukb-b-19953	Body mass index (BMI) || id:ukb-b-19953	TRUE	reported	igd	2	TRUE
87	rs1320251	T	C	T	C	-0.0180321	-0.0021	0.454791	0.4596	FALSE	FALSE	FALSE	ieu-b-102	17	21264396	0.0044	NA	0.6363	Major depression || id:ieu-b-102	Major depression	Major depression || ||	TRUE	igd	416	461460	0.00199407	21264396	1.5e-19	17	ukb-b-19953	Body mass index (BMI) || id:ukb-b-19953	TRUE	reported	igd	2	TRUE
88	rs13218383	G	C	G	C	-0.0144025	0.0067	0.335132	0.3379	FALSE	TRUE	FALSE	ieu-b-102	6	120173501	0.0045	NA	0.1415	Major depression || id:ieu-b-102	Major depression	Major depression || ||	TRUE	igd	191	461460	0.00209236	120173501	5.8e-12	6	ukb-b-19953	Body mass index (BMI) || id:ukb-b-19953	TRUE	reported	igd	2	TRUE
89	rs1322842	G	A	G	A	-0.0131292	-0.0034	0.609274	0.6103	FALSE	FALSE	FALSE	ieu-b-102	6	20488897	0.0044	NA	0.4438	Major depression || id:ieu-b-102	Major depression	Major depression || ||	TRUE	igd	174	461460	0.00203539	20488897	1.1e-10	6	ukb-b-19953	Body mass index (BMI) || id:ukb-b-19953	TRUE	reported	igd	2	TRUE
90	rs13248187	C	T	C	T	0.015764	-0.009	0.268557	0.2677	FALSE	FALSE	FALSE	ieu-b-102	8	14336834	0.0049	NA	0.0634995	Major depression || id:ieu-b-102	Major depression	Major depression || ||	TRUE	igd	224	461460	0.00224155	14336834	2e-12	8	ukb-b-19953	Body mass index (BMI) || id:ukb-b-19953	TRUE	reported	igd	2	TRUE
92	rs13291723	A	G	A	G	0.0110318	-0.0081	0.570683	0.5711	FALSE	FALSE	FALSE	ieu-b-102	9	80510077	0.0043	NA	0.0631801	Major depression || id:ieu-b-102	Major depression	Major depression || ||	TRUE	igd	259	461460	0.00199876	80510077	3.4e-08	9	ukb-b-19953	Body mass index (BMI) || id:ukb-b-19953	TRUE	reported	igd	2	TRUE
93	rs1330199	T	G	T	G	-0.0117509	0.0038	0.483137	0.4843	FALSE	FALSE	FALSE	ieu-b-102	9	27760946	0.0043	NA	0.3775	Major depression || id:ieu-b-102	Major depression	Major depression || ||	TRUE	igd	263	461460	0.00198642	27760946	3.3e-09	9	ukb-b-19953	Body mass index (BMI) || id:ukb-b-19953	TRUE	reported	igd	2	TRUE
94	rs13420048	A	C	A	C	-0.0154817	-0.0017	0.365037	0.3693	FALSE	FALSE	FALSE	ieu-b-102	2	50751414	0.0045	NA	0.697301	Major depression || id:ieu-b-102	Major depression	Major depression || ||	TRUE	igd	40	461460	0.00205272	50751414	4.6e-14	2	ukb-b-19953	Body mass index (BMI) || id:ukb-b-19953	TRUE	reported	igd	2	TRUE
95	rs13427822	G	A	G	A	-0.0181515	-0.0051	0.271198	0.2723	FALSE	FALSE	FALSE	ieu-b-102	2	213414265	0.0049	NA	0.3001	Major depression || id:ieu-b-102	Major depression	Major depression || ||	TRUE	igd	51	461460	0.00224142	213414265	5.6e-16	2	ukb-b-19953	Body mass index (BMI) || id:ukb-b-19953	TRUE	reported	igd	2	TRUE
96	rs1346841	A	G	A	G	-0.013056	-0.0001	0.405041	0.4028	FALSE	FALSE	FALSE	ieu-b-102	4	65651730	0.0044	NA	0.9741	Major depression || id:ieu-b-102	Major depression	Major depression || ||	TRUE	igd	138	461460	0.0020172	65651730	9.7e-11	4	ukb-b-19953	Body mass index (BMI) || id:ukb-b-19953	TRUE	reported	igd	2	TRUE
97	rs1360201	T	C	T	C	0.0130075	0.0042	0.481546	0.4824	FALSE	FALSE	FALSE	ieu-b-102	9	73796450	0.0043	NA	0.3266	Major depression || id:ieu-b-102	Major depression	Major depression || ||	TRUE	igd	258	461460	0.00197747	73796450	4.8e-11	9	ukb-b-19953	Body mass index (BMI) || id:ukb-b-19953	TRUE	reported	igd	2	TRUE
98	rs13642	T	A	T	A	-0.0161363	0.0035	0.360654	0.3606	FALSE	TRUE	FALSE	ieu-b-102	11	30432220	0.0045	NA	0.4396	Major depression || id:ieu-b-102	Major depression	Major depression || ||	TRUE	igd	301	461460	0.00205695	30432220	4.3e-15	11	ukb-b-19953	Body mass index (BMI) || id:ukb-b-19953	TRUE	reported	igd	2	TRUE
99	rs140159717	T	C	T	C	-0.0246882	-0.0006	0.082292	0.08	FALSE	FALSE	FALSE	ieu-b-102	15	73765586	0.0082	NA	0.9425	Major depression || id:ieu-b-102	Major depression	Major depression || ||	TRUE	igd	372	461460	0.00370967	73765586	2.8e-11	15	ukb-b-19953	Body mass index (BMI) || id:ukb-b-19953	TRUE	reported	igd	2	TRUE
100	rs1438945	A	T	A	T	-0.0133824	-0.0086	0.715119	0.7148	FALSE	TRUE	FALSE	ieu-b-102	5	152510937	0.0048	NA	0.0725404	Major depression || id:ieu-b-102	Major depression	Major depression || ||	TRUE	igd	149	461460	0.00219791	152510937	1.1e-09	5	ukb-b-19953	Body mass index (BMI) || id:ukb-b-19953	TRUE	reported	igd	2	TRUE
101	rs1441264	A	G	A	G	0.0179033	0.0014	0.593681	0.5943	FALSE	FALSE	FALSE	ieu-b-102	13	79580919	0.0045	NA	0.7604	Major depression || id:ieu-b-102	Major depression	Major depression || ||	TRUE	igd	340	461460	0.00205854	79580919	3.4e-18	13	ukb-b-19953	Body mass index (BMI) || id:ukb-b-19953	TRUE	reported	igd	2	TRUE
102	rs1451963	T	G	T	G	0.022201	0.0056	0.082266	0.0804	FALSE	FALSE	FALSE	ieu-b-102	14	41350367	0.0079	NA	0.4772	Major depression || id:ieu-b-102	Major depression	Major depression || ||	TRUE	igd	363	461460	0.00360585	41350367	7.4e-10	14	ukb-b-19953	Body mass index (BMI) || id:ukb-b-19953	TRUE	reported	igd	2	TRUE
103	rs1454687	G	C	G	C	-0.0207916	-0.0059	0.515371	0.5166	FALSE	TRUE	TRUE	ieu-b-102	3	94038085	0.0043	NA	0.1701	Major depression || id:ieu-b-102	Major depression	Major depression || ||	TRUE	igd	110	461460	0.00197396	94038085	6.1e-26	3	ukb-b-19953	Body mass index (BMI) || id:ukb-b-19953	TRUE	reported	igd	2	FALSE
104	rs1458156	T	C	T	C	0.014075	0.0064	0.488431	0.489	FALSE	FALSE	FALSE	ieu-b-102	12	41887940	0.0043	NA	0.1352	Major depression || id:ieu-b-102	Major depression	Major depression || ||	TRUE	igd	318	461460	0.00197951	41887940	1.2e-12	12	ukb-b-19953	Body mass index (BMI) || id:ukb-b-19953	TRUE	reported	igd	2	TRUE
105	rs145981104	G	A	G	A	0.022711	0.0048	0.063711	0.0639	FALSE	FALSE	FALSE	ieu-b-102	8	74714869	0.0088	NA	0.590101	Major depression || id:ieu-b-102	Major depression	Major depression || ||	TRUE	igd	239	461460	0.00404552	74714869	2e-08	8	ukb-b-19953	Body mass index (BMI) || id:ukb-b-19953	TRUE	reported	igd	2	TRUE
[truncated: 234 more rows]

## Sheet: BMI-MD-Rplot
														outcome	exposure	method	nsnp	b	se	pval	lo_ci	up_ci	or	or_lci95	or_uci95
[truncated: 13 more rows]

[truncated: 16 more sheets: BMI-Smoking, BMI-Smoking-Rplot, BMI-LSB, BMI-LSB-Rplot , WC-AIF, WC-AIF-Rplot, WC-Educational, WC-Educational-Rplot, WC-HPW, WC-HPW-Rplot, WC-MD, WC-MD-Rplot , WC-Smoking , WC-Smoking-Rplot, WC-LSB, WC-LSB-Rplot]
