# Supplementary material for: How to reduce the risk of cervicalgia and low back pain in obese individuals: A mendelian randomization study
Source: Medicine (Baltimore). 2023 May 5;102(18):e33710. doi: 10.1097/MD.0000000000033710 (PMC10158894; doi:10.1097/MD.0000000000033710)
Supplement: Supplementary file 3 [file medi-102-e33710-s003.xlsx]

## Sheet: MVMR
	result.exposure	result.outcome	result.nsnp	result.b	result.se	result.pval	OR	LOR	UOR
1	Qualifications: College or University degree	Cervicalgia	97	-1.15021	0.363088	0.00153563	0.316569	0.155382	0.644964
2	Body mass index (BMI)	Cervicalgia	358	0.185878	0.095891	0.0525704	1.20428	0.997934	1.45328
	result.exposure	result.outcome	result.nsnp	result.b	result.se	result.pval	OR	LOR	UOR
1	Body mass index (BMI)	Cervicalgia	411	0.21909	0.0956155	0.0219425	1.24494	1.03219	1.50155
2	Job involves heavy manual or physical work	Cervicalgia	5	0.486322	0.329981	0.14054	1.62632	0.851767	3.10522
	result.exposure	result.outcome	result.nsnp	result.b	result.se	result.pval	OR	LOR	UOR
1	Major depression	Cervicalgia	12	0.248113	0.155194	0.10988	1.2816	0.945476	1.73723
2	Body mass index (BMI)	Cervicalgia	394	0.27565	0.0877729	0.00168663	1.31739	1.10917	1.56469
	result.exposure	result.outcome	result.nsnp	result.b	result.se	result.pval	OR	LOR	UOR
1	Qualifications: College or University degree	Cervicalgia	141	-1.13506	0.315616	0.000322724	0.321402	0.173137	0.596632
2	Waist circumference	Cervicalgia	247	0.175504	0.1195	0.141928	1.19185	0.942974	1.5064
	result.exposure	result.outcome	result.nsnp	result.b	result.se	result.pval	OR	LOR	UOR
1	Job involves heavy manual or physical work	Cervicalgia	7	0.595565	0.327545	0.0690232	1.81406	0.954637	3.44717
2	Waist circumference	Cervicalgia	329	0.188899	0.109441	0.0843431	1.20792	0.974718	1.49691
	result.exposure	result.outcome	result.nsnp	result.b	result.se	result.pval	OR	LOR	UOR
1	Major depression	Cervicalgia	14	0.403284	0.154875	0.00921623	1.49673	1.10487	2.02757
2	Waist circumference	Cervicalgia	319	0.225271	0.105306	0.0324185	1.25266	1.01905	1.53983
	result.exposure	result.outcome	result.nsnp	result.b	result.se	result.pval	OR	LOR	UOR
1	Body mass index (BMI)	Low back pain	408	0.217785	0.0542895	6.03e-05	1.24332	1.11782	1.38291
2	Alcohol intake frequency.	Low back pain	39	0.199048	0.0916942	0.0299481	1.22024	1.01951	1.46048
	result.exposure	result.outcome	result.nsnp	result.b	result.se	result.pval	OR	LOR	UOR
1	Qualifications: College or University degree	Low back pain	97	-1.30423	0.196561	3.24e-11	0.271381	0.184614	0.398929
2	Body mass index (BMI)	Low back pain	358	0.149763	0.0519142	0.00391638	1.16156	1.04918	1.28597
	result.exposure	result.outcome	result.nsnp	result.b	result.se	result.pval	OR	LOR	UOR
1	Body mass index (BMI)	Low back pain	411	0.198017	0.0538219	0.000234049	1.21898	1.09694	1.3546
2	Job involves heavy manual or physical work	Low back pain	5	0.586383	0.185789	0.00159851	1.79747	1.24887	2.58708
	result.exposure	result.outcome	result.nsnp	result.b	result.se	result.pval	OR	LOR	UOR
1	Major depression	Low back pain	12	0.251563	0.0871498	0.0038948	1.28603	1.0841	1.52558
2	Body mass index (BMI)	Low back pain	394	0.253109	0.0492698	2.79e-07	1.28802	1.16946	1.41861
	result.exposure	result.outcome	result.nsnp	result.b	result.se	result.pval	OR	LOR	UOR
1	smoking initiation	Low back pain	29	0.309232	0.0869613	0.000376578	1.36238	1.14888	1.61555
2	Body mass index (BMI)	Low back pain	387	0.20415	0.0533863	0.000131294	1.22648	1.10463	1.36177
	result.exposure	result.outcome	result.nsnp	result.b	result.se	result.pval	OR	LOR	UOR
1	Body mass index (BMI)	Low back pain	402	0.124339	0.0574888	0.030554	1.1324	1.01173	1.26746
2	Time spent watching television (TV)	Low back pain	35	0.900465	0.189499	2.02e-06	2.46075	1.69732	3.56756
	result.exposure	result.outcome	result.nsnp	result.b	result.se	result.pval	OR	LOR	UOR
1	Alcohol intake frequency.	Low back pain	38	0.0816606	0.0952049	0.391038	1.08509	0.900378	1.30769
2	Waist circumference	Low back pain	312	0.308788	0.0699484	1.01e-05	1.36177	1.18731	1.56187
	result.exposure	result.outcome	result.nsnp	result.b	result.se	result.pval	OR	LOR	UOR
1	Qualifications: College or University degree	Low back pain	141	-1.38679	0.184205	5.13e-14	0.249876	0.174151	0.358528
2	Waist circumference	Low back pain	247	0.198436	0.069745	0.00443874	1.21949	1.06368	1.39813
	result.exposure	result.outcome	result.nsnp	result.b	result.se	result.pval	OR	LOR	UOR
1	Job involves heavy manual or physical work	Low back pain	7	0.662682	0.199685	0.000904594	1.93999	1.31167	2.86929
2	Waist circumference	Low back pain	329	0.261175	0.0666895	8.99e-05	1.29845	1.13936	1.47977
	result.exposure	result.outcome	result.nsnp	result.b	result.se	result.pval	OR	LOR	UOR
1	Major depression	Low back pain	14	0.327774	0.0934228	0.000450634	1.38788	1.15565	1.66676
2	Waist circumference	Low back pain	319	0.311407	0.0634685	9.27e-07	1.36535	1.20564	1.54621
	result.exposure	result.outcome	result.nsnp	result.b	result.se	result.pval	OR	LOR	UOR
1	smoking initiation	Low back pain	38	0.30046	0.0883	0.000667202	1.35048	1.13586	1.60565
2	Waist circumference	Low back pain	306	0.268401	0.0702549	0.00013324	1.30787	1.13963	1.50095
	result.exposure	result.outcome	result.nsnp	result.b	result.se	result.pval	OR	LOR	UOR
1	Time spent watching television (TV)	Low back pain	48	0.951197	0.186956	3.62e-07	2.58881	1.79456	3.73457
2	Waist circumference	Low back pain	316	0.170314	0.0726305	0.0190301	1.18568	1.02835	1.36707

## Sheet: T2D and lipids-Cervicalgia
	outcome	exposure	method	nsnp	b	se	pval
1	Cervicalgia || id:finn-b-M13_CERVICALGIA	Type 2 diabetes || id:ebi-a-GCST010118	MR Egger	142	0.012963	0.0747854	0.862637
2	Cervicalgia || id:finn-b-M13_CERVICALGIA	Type 2 diabetes || id:ebi-a-GCST010118	Weighted median	142	0.0370886	0.0572425	0.517036
3	Cervicalgia || id:finn-b-M13_CERVICALGIA	Type 2 diabetes || id:ebi-a-GCST010118	Inverse variance weighted	142	-0.00762473	0.0357147	0.830945
4	Cervicalgia || id:finn-b-M13_CERVICALGIA	Type 2 diabetes || id:ebi-a-GCST010118	Simple mode	142	0.104331	0.110503	0.346712
5	Cervicalgia || id:finn-b-M13_CERVICALGIA	Type 2 diabetes || id:ebi-a-GCST010118	Weighted mode	142	0.0421417	0.0610023	0.490813
	outcome	exposure	method	nsnp	b	se	pval
1	Cervicalgia || id:finn-b-M13_CERVICALGIA	Cholesterol, total || id:ebi-a-GCST002221	MR Egger	78	0.0164576	0.127085	0.897303
2	Cervicalgia || id:finn-b-M13_CERVICALGIA	Cholesterol, total || id:ebi-a-GCST002221	Weighted median	78	-0.137717	0.10296	0.181036
3	Cervicalgia || id:finn-b-M13_CERVICALGIA	Cholesterol, total || id:ebi-a-GCST002221	Inverse variance weighted	78	-0.00223796	0.0795191	0.977548
4	Cervicalgia || id:finn-b-M13_CERVICALGIA	Cholesterol, total || id:ebi-a-GCST002221	Simple mode	78	-0.0367859	0.222368	0.869041
5	Cervicalgia || id:finn-b-M13_CERVICALGIA	Cholesterol, total || id:ebi-a-GCST002221	Weighted mode	78	-0.0553586	0.0933333	0.554834
	outcome	exposure	method	nsnp	b	se	pval
1	Cervicalgia || id:finn-b-M13_CERVICALGIA	triglycerides || id:ieu-b-111	MR Egger	277	-0.068859	0.097647	0.481293
2	Cervicalgia || id:finn-b-M13_CERVICALGIA	triglycerides || id:ieu-b-111	Weighted median	277	-0.109456	0.103287	0.289266
3	Cervicalgia || id:finn-b-M13_CERVICALGIA	triglycerides || id:ieu-b-111	Inverse variance weighted	277	-0.0549903	0.0660887	0.405371
4	Cervicalgia || id:finn-b-M13_CERVICALGIA	triglycerides || id:ieu-b-111	Simple mode	277	0.0257471	0.218357	0.906222
5	Cervicalgia || id:finn-b-M13_CERVICALGIA	triglycerides || id:ieu-b-111	Weighted mode	277	-0.0739254	0.0938087	0.431347
	outcome	exposure	method	nsnp	b	se	pval
1	Cervicalgia || id:finn-b-M13_CERVICALGIA	LDL cholesterol || id:ieu-b-110	MR Egger	155	0.111698	0.113684	0.327392
2	Cervicalgia || id:finn-b-M13_CERVICALGIA	LDL cholesterol || id:ieu-b-110	Weighted median	155	0.0143753	0.118322	0.9033
3	Cervicalgia || id:finn-b-M13_CERVICALGIA	LDL cholesterol || id:ieu-b-110	Inverse variance weighted	155	-0.00118152	0.0780574	0.987923
4	Cervicalgia || id:finn-b-M13_CERVICALGIA	LDL cholesterol || id:ieu-b-110	Simple mode	155	-0.147558	0.237692	0.535653
5	Cervicalgia || id:finn-b-M13_CERVICALGIA	LDL cholesterol || id:ieu-b-110	Weighted mode	155	-0.0389031	0.0994584	0.696228
	outcome	exposure	method	nsnp	b	se	pval
1	Cervicalgia || id:finn-b-M13_CERVICALGIA	HDL cholesterol || id:ieu-b-109	MR Egger	315	0.0734187	0.100405	0.465187
2	Cervicalgia || id:finn-b-M13_CERVICALGIA	HDL cholesterol || id:ieu-b-109	Weighted median	315	0.107657	0.100416	0.283672
3	Cervicalgia || id:finn-b-M13_CERVICALGIA	HDL cholesterol || id:ieu-b-109	Inverse variance weighted	315	0.0417023	0.0663509	0.529669
4	Cervicalgia || id:finn-b-M13_CERVICALGIA	HDL cholesterol || id:ieu-b-109	Simple mode	315	0.0134598	0.218046	0.950818
5	Cervicalgia || id:finn-b-M13_CERVICALGIA	HDL cholesterol || id:ieu-b-109	Weighted mode	315	0.0586292	0.0944651	0.535284

## Sheet: T2D and lipids-LBP
	outcome	exposure	method	nsnp	b	se	pval
1	Low back pain || id:finn-b-M13_LOWBACKPAIN	Type 2 diabetes || id:ebi-a-GCST010118	MR Egger	142	-0.0456529	0.0461938	0.324716
2	Low back pain || id:finn-b-M13_LOWBACKPAIN	Type 2 diabetes || id:ebi-a-GCST010118	Weighted median	142	-0.0371944	0.0307607	0.226604
3	Low back pain || id:finn-b-M13_LOWBACKPAIN	Type 2 diabetes || id:ebi-a-GCST010118	Inverse variance weighted	142	-0.0189494	0.0220213	0.389514
4	Low back pain || id:finn-b-M13_LOWBACKPAIN	Type 2 diabetes || id:ebi-a-GCST010118	Simple mode	142	-0.118821	0.058402	0.0437725
5	Low back pain || id:finn-b-M13_LOWBACKPAIN	Type 2 diabetes || id:ebi-a-GCST010118	Weighted mode	142	-0.0283269	0.0324639	0.384384
	outcome	exposure	method	nsnp	b	se	pval
1	Low back pain || id:finn-b-M13_LOWBACKPAIN	Cholesterol, total || id:ebi-a-GCST002221	MR Egger	78	-0.0173974	0.0565358	0.759134
2	Low back pain || id:finn-b-M13_LOWBACKPAIN	Cholesterol, total || id:ebi-a-GCST002221	Weighted median	78	-0.0471616	0.0541593	0.383867
3	Low back pain || id:finn-b-M13_LOWBACKPAIN	Cholesterol, total || id:ebi-a-GCST002221	Inverse variance weighted	78	-0.0248581	0.0353698	0.482177
4	Low back pain || id:finn-b-M13_LOWBACKPAIN	Cholesterol, total || id:ebi-a-GCST002221	Simple mode	78	-0.0159049	0.0911079	0.861874
5	Low back pain || id:finn-b-M13_LOWBACKPAIN	Cholesterol, total || id:ebi-a-GCST002221	Weighted mode	78	-0.0223135	0.0548564	0.685311
	outcome	exposure	method	nsnp	b	se	pval
1	Low back pain || id:finn-b-M13_LOWBACKPAIN	triglycerides || id:ieu-b-111	MR Egger	277	0.000353206	0.0541266	0.994798
2	Low back pain || id:finn-b-M13_LOWBACKPAIN	triglycerides || id:ieu-b-111	Weighted median	277	0.0570428	0.0532098	0.283704
3	Low back pain || id:finn-b-M13_LOWBACKPAIN	triglycerides || id:ieu-b-111	Inverse variance weighted	277	0.0675511	0.0368311	0.0666422
4	Low back pain || id:finn-b-M13_LOWBACKPAIN	triglycerides || id:ieu-b-111	Simple mode	277	0.180624	0.123809	0.145731
5	Low back pain || id:finn-b-M13_LOWBACKPAIN	triglycerides || id:ieu-b-111	Weighted mode	277	0.0260569	0.0507664	0.608173
	outcome	exposure	method	nsnp	b	se	pval
1	Low back pain || id:finn-b-M13_LOWBACKPAIN	LDL cholesterol || id:ieu-b-110	MR Egger	155	-0.0354992	0.0556514	0.524502
2	Low back pain || id:finn-b-M13_LOWBACKPAIN	LDL cholesterol || id:ieu-b-110	Weighted median	155	-0.0136217	0.0591142	0.817758
3	Low back pain || id:finn-b-M13_LOWBACKPAIN	LDL cholesterol || id:ieu-b-110	Inverse variance weighted	155	-0.0103524	0.0381048	0.785866
4	Low back pain || id:finn-b-M13_LOWBACKPAIN	LDL cholesterol || id:ieu-b-110	Simple mode	155	0.027311	0.109906	0.804082
5	Low back pain || id:finn-b-M13_LOWBACKPAIN	LDL cholesterol || id:ieu-b-110	Weighted mode	155	-0.00661795	0.0509563	0.896835
	outcome	exposure	method	nsnp	b	se	pval
1	Low back pain || id:finn-b-M13_LOWBACKPAIN	HDL cholesterol || id:ieu-b-109	MR Egger	315	0.0061842	0.0532163	0.907562
2	Low back pain || id:finn-b-M13_LOWBACKPAIN	HDL cholesterol || id:ieu-b-109	Weighted median	315	-0.0375275	0.0576147	0.514818
3	Low back pain || id:finn-b-M13_LOWBACKPAIN	HDL cholesterol || id:ieu-b-109	Inverse variance weighted	315	-0.0479558	0.0352738	0.173979
4	Low back pain || id:finn-b-M13_LOWBACKPAIN	HDL cholesterol || id:ieu-b-109	Simple mode	315	-0.156859	0.126859	0.217204
5	Low back pain || id:finn-b-M13_LOWBACKPAIN	HDL cholesterol || id:ieu-b-109	Weighted mode	315	-0.0500752	0.0552709	0.365633
